# Supplementary material for: Genome-Wide Analysis of Homeobox Gene Family in Legumes: Identification, Gene Duplication and Expression Profiling
Source: PLoS One. 2015 Mar 6;10(3):e0119198. doi: 10.1371/journal.pone.0119198 (PMC4352023; doi:10.1371/journal.pone.0119198)
Supplement: S1 Table — (XLS) [file pone.0119198.s008.xls]

## Sheet: Legumes
Table S1. List of homeobox genes identified from chickpea, soybean, Medicago, Lotus and pigeon pea
Chickpea
Family	Seq_ID	Domains	Location	Gene-Start	Gene-Stop	gene length	Protein length	CDS length
BEL	Ca_03876	HOX, Homeobox_KN, POX	Ca_LG_4	6473	10059	3587	612	1839
BEL	Ca_03920	HOX, Homeobox_KN, POX	Ca_LG_4	496299	501179	4881	667	2004
BEL	Ca_04045	HOX, Homeobox_KN, POX	Ca_LG_4	2429928	2432640	2713	532	1599
BEL	Ca_10641	HOX, Homeobox_KN, POX	scaffold00032	462313	465764	3452	604	1815
BEL	Ca_12858	HOX, Homeobox_KN, POX	scaffold00490	106343	112395	6053	668	2007
BEL	Ca_13123	HOX, Homeobox_KN, POX	scaffold00544	123572	129278	5707	724	2175
BEL	Ca_09051	HOX, Homeobox_KN, POX	scaffold01236	337749	342348	4600	641	1926
BEL	Ca_15414	HOX, Homeobox_KN, POX	scaffold01282	46565	54898	8334	770	2313
BEL	Ca_15667	HOX, Homeobox_KN, POX	scaffold01383	56134	59252	3119	457	1374
BEL	Ca_15668	HOX, Homeobox_KN, POX	scaffold01383	63058	67664	4607	587	1764
BEL	Ca_17288	HOX, Homeobox_KN, POX	scaffold02336	13332	17475	4144	636	1911
BEL	Ca_18823	HOX, Homeobox_KN, POX	scaffold04187	6518	11006	4489	538	1617
DDT	Ca_01570	HOX	Ca_LG_2	7322948	7327818	4871	546	1641
DDT	Ca_06645	DDT, HARE-HTH	Ca_LG_6	2869143	2878093	8951	1058	3177
DDT	Ca_07258	HOX, DDT, HARE-HTH, WHIM1, WHIM2	Ca_LG_6	10162126	10172797	10672	1767	5304
DDT	Ca_08978	HOX, DDT, HARE-HTH, WHIM1, WHIM2	scaffold00233	35509	50452	14944	1766	5301
DDT	Ca_13041	HOX, DDT, HARE-HTH, WHIM1, WHIM2, WHIM3	scaffold00522	116632	125575	8944	1785	5358
DDT	Ca_09662	HOX	scaffold00994	282192	287078	4887	520	1563
HD-ZIP-I	Ca_01381	HOX, HALZ	Ca_LG_2	4993914	4996075	2162	278	837
HD-ZIP-I	Ca_03507	HOX	Ca_LG_3	18842325	18844445	2121	217	654
HD-ZIP-I	Ca_05901	HOX, HALZ	Ca_LG_5	8098144	8101175	3032	309	930
HD-ZIP-I	Ca_06039	HOX, HALZ	Ca_LG_5	9475486	9477108	1623	238	717
HD-ZIP-I	Ca_06148	HOX, HALZ	Ca_LG_5	10947241	10948657	1417	246	741
HD-ZIP-I	Ca_06934	HOX, HALZ	Ca_LG_6	6219529	6222240	2712	305	918
HD-ZIP-I	Ca_13009	HOX, HALZ	scaffold00518	55732	57580	1849	236	711
HD-ZIP-I	Ca_13851	HOX, HALZ	scaffold00733	88670	91091	2422	330	993
HD-ZIP-I	Ca_10260	HOX, HALZ	scaffold01450	21884	24530	2647	286	861
HD-ZIP-I	Ca_19084	HOX, HALZ	scaffold04760	2428	5684	3257	296	891
HD-ZIP-I	Ca_19899	HOX, HALZ	scaffold07413	4402	6033	1632	280	843
HD-ZIP-I	Ca_20782	HOX, HALZ	scaffold20840	675	1425	751	124	375
HD-ZIP-II	Ca_02044	HOX, HALZ	Ca_LG_2	15532881	15536351	3471	228	687
HD-ZIP-II	Ca_03271	HOX, HALZ	Ca_LG_3	16428866	16430488	1623	255	768
HD-ZIP-II	Ca_04026	HOX, HALZ	Ca_LG_4	2260603	2263136	2534	309	930
HD-ZIP-II	Ca_07849	HOX, HALZ	Ca_LG_7	6949986	6951392	1407	288	867
HD-ZIP-II	Ca_11206	HOX, Homez, HALZ	scaffold00189	185377	187574	2198	270	813
HD-ZIP-II	Ca_09634	HOX, HALZ, HD-ZIP_N	scaffold00723	155686	157948	2263	302	909
HD-ZIP-II	Ca_14932	HOX, HALZ, HD-ZIP_N	scaffold01092	58277	60432	2156	299	900
HD-ZIP-II	Ca_16661	HOX, HALZ	scaffold01916	32421	34448	2028	217	654
HD-ZIP-II	Ca_18242	HOX, HALZ, HD-ZIP_N	scaffold03241	25960	29401	3442	349	1050
HD-ZIP-III	Ca_00550	HOX, MEKHLA, START, bZIP_1, BRLZ	Ca_LG_1	6395795	6401169	5375	844	2535
HD-ZIP-III	Ca_00908	HOX, MEKHLA, START, bZIP_1, BRLZ	Ca_LG_1	11925118	11931334	6217	734	2205
HD-ZIP-III	Ca_05468	HOX, MEKHLA, START, bZIP_1, BRLZ	Ca_LG_5	3132490	3137442	4953	836	2511
HD-ZIP-III	Ca_09565	HOX, MEKHLA, START, bZIP_1, BRLZ	scaffold00659	92953	100262	7310	838	2517
HD-ZIP-III	Ca_09740	HOX, MEKHLA, START, bZIP_1, BRLZ	scaffold00835	84196	89592	5397	844	2535
HD-ZIP-IV	Ca_03730	HOX, START	Ca_LG_3	21357674	21364592	6919	810	2433
HD-ZIP-IV	Ca_04534	HOX, START	Ca_LG_4	9653539	9658304	4766	713	2142
HD-ZIP-IV	Ca_04604	HOX, START	Ca_LG_4	10576742	10582008	5267	710	2133
HD-ZIP-IV	Ca_09781	HOX, START	scaffold00911	200696	204839	4144	722	2169
HD-ZIP-IV	Ca_14449	HOX, START	scaffold00917	34551	41735	7185	808	2427
HD-ZIP-IV	Ca_10073	HOX, START	scaffold01197	25932	32137	6206	666	2001
HD-ZIP-IV	Ca_17060	HOX, START	scaffold02177	44378	48787	4410	762	2289
HD-ZIP-IV	Ca_17383	HOX, START	scaffold02401	36119	42868	6750	527	1584
KNOX-I	Ca_04025	HOX, Homeobox_KN, KNOX1, KNOX2, ELK	Ca_LG_4	2247509	2252464	4956	388	1167
KNOX-I	Ca_16629	HOX, Homeobox_KN, KNOX1, KNOX2, ELK	scaffold01901	15089	19235	4147	294	885
KNOX-II	Ca_03402	HOX, Homeobox_KN, KNOX1, KNOX2, ELK	Ca_LG_3	17911290	17913917	2628	285	858
KNOX-II	Ca_03951	HOX, Homeobox_KN, KNOX1, KNOX2, ELK	Ca_LG_4	935742	940305	4564	443	1332
KNOX-II	Ca_09844	HOX, Homeobox_KN, KNOX1, KNOX2, ELK	scaffold00945	169108	175545	6438	368	1107
LD	Ca_02535	HOX	Ca_LG_3	4298210	4307522	9313	1013	3042
PHD	Ca_04433	HOX, PHD	Ca_LG_4	8384111	8393922	9812	991	2976
PHD	Ca_09518	HOX, PHD, RING	scaffold00647	160071	165773	5703	718	2157
PINTOX	Ca_04425	HOX	Ca_LG_4	8301904	8304570	2667	322	969
PLINC	Ca_03521	ZF-HD_dimer	Ca_LG_3	18975311	18977188	1878	242	729
PLINC	Ca_05652	ZF-HD_dimer	Ca_LG_5	5555595	5556859	1265	271	816
PLINC	Ca_08006	ZF-HD_dimer	Ca_LG_8	344761	347638	2878	270	813
PLINC	Ca_10731	ZF-HD_dimer	scaffold00078	260712	261962	1251	322	969
PLINC	Ca_11664	HOX, ZF-HD_dimer	scaffold00263	62265	62973	709	201	606
PLINC	Ca_13314	ZF-HD_dimer	scaffold00592	33758	34399	642	171	516
PLINC	Ca_16174	ZF-HD_dimer	scaffold01624	34731	36381	1651	328	987
PLINC	Ca_16176	ZF-HD_dimer	scaffold01624	63964	64236	273	90	273
PLINC	Ca_17798	ZF-HD_dimer	scaffold02726	26499	27148	650	91	276
PLINC	Ca_18320	ZF-HD_dimer	scaffold03352	16927	18242	1316	259	780
PLINC	Ca_18463	ZF-HD_dimer	scaffold03571	1842	2108	267	88	267
PLINC	Ca_18512	ZF-HD_dimer	scaffold03647	8611	10003	1393	351	1056
PLINC	Ca_19328	ZF-HD_dimer	scaffold05369	11736	12734	999	261	786
PLINC	Ca_19466	ZF-HD_dimer	scaffold05748	7495	8041	547	171	516
WOX	Ca_01318	HOX	Ca_LG_2	3844459	3845713	1255	170	513
WOX	Ca_02032	HOX	Ca_LG_2	15412284	15413997	1714	331	996
WOX	Ca_02186	HOX	Ca_LG_3	260717	262202	1486	200	603
WOX	Ca_03525	HOX	Ca_LG_3	19011190	19012867	1678	302	909
WOX	Ca_05315	HOX	Ca_LG_5	1491482	1492947	1466	216	651
WOX	Ca_06937	HOX	Ca_LG_6	6309690	6315618	5929	381	1146
WOX	Ca_07639	HOX	Ca_LG_7	3816752	3817201	450	149	450
WOX	Ca_11502	HOX	scaffold00236	158497	159782	1286	170	513
WOX	Ca_12913	HOX	scaffold00499	21106	22207	1102	215	648
WOX	Ca_13574	HOX	scaffold00646	16244	17241	998	246	741
WOX	Ca_13976	HOX	scaffold00772	63921	65818	1898	205	618
WOX	Ca_13977	HOX	scaffold00772	77575	81616	4042	258	777
WOX	Ca_15775	HOX	scaffold01426	45907	47501	1595	233	702
WOX	Ca_20002	HOX	scaffold08105	1155	3591	2437	406	1221
Soybean
Family	Seq_ID	Domains	Location	Gene-Start	Gene-Stop	gene length	Protein length	CDS length
BEL	Glyma01g25710	HOX, Homeobox_KN, POX	Gm01	33743093	33750073	6981	610	1833
BEL	Glyma01g43040	HOX, Homeobox_KN, POX	Gm01	54147551	54152546	4996	647	1944
BEL	Glyma01g38650	HOX, Homeobox_KN, POX	Gm01	50714208	50721679	7472	711	2136
BEL	Glyma02g35450	HOX, Homeobox_KN, POX	Gm02	40330519	40335451	4933	665	1998
BEL	Glyma02g06730	HOX, Homeobox_KN, POX	Gm02	5373078	5381786	8709	767	2304
BEL	Glyma03g17397	HOX, Homeobox_KN, POX	Gm03	22112167	22118127	5961	453	1362
BEL	Glyma03g36070	HOX, Homeobox_KN, POX	Gm03	43086950	43091838	4889	680	2043
BEL	Glyma04g03160	HOX, Homeobox_KN, POX	Gm04	2310387	2313199	2813	357	1074
BEL	Glyma04g05361	HOX, Homeobox_KN, POX	Gm04	4079861	4084124	4264	576	1731
BEL	Glyma04g03150	HOX, Homeobox_KN, POX	Gm04	2304424	2308877	4454	647	1944
BEL	Glyma04g01151	HOX, Homeobox_KN, POX	Gm04	724969	729449	4481	663	1992
BEL	Glyma05g37550	HOX, Homeobox_KN, POX	Gm05	41113539	41117609	4071	636	1911
BEL	Glyma06g03210	HOX, Homeobox_KN, POX	Gm06	2259294	2261928	2635	448	1347
BEL	Glyma06g05430	HOX, Homeobox_KN, POX	Gm06	3862336	3865812	3477	550	1653
BEL	Glyma06g01186	HOX, Homeobox_KN, POX	Gm06	739257	743316	4060	557	1674
BEL	Glyma06g03200	HOX, Homeobox_KN, POX	Gm06	2252754	2257597	4844	638	1917
BEL	Glyma08g02020	HOX, Homeobox_KN, POX	Gm08	1357078	1361646	4569	647	1944
BEL	Glyma10g10040	HOX, Homeobox_KN, POX	Gm10	9568013	9573970	5958	662	1989
BEL	Glyma11g02450	HOX, Homeobox_KN, POX	Gm11	1572506	1577639	5134	643	1932
BEL	Glyma11g06640	HOX, Homeobox_KN, POX	Gm11	4684961	4693122	8162	706	2121
BEL	Glyma11g18270	HOX, Homeobox_KN, POX	Gm11	14833240	14838949	5710	765	2298
BEL	Glyma11g20240	HOX, Homeobox_KN, POX	Gm11	17064430	17071984	7555	769	2310
BEL	Glyma12g31480	HOX, Homeobox_KN, POX	Gm12	35066773	35070701	3929	518	1557
BEL	Glyma12g10030	HOX, Homeobox_KN, POX	Gm12	7837054	7842791	5738	742	2229
BEL	Glyma12g08270	HOX, Homeobox_KN, POX	Gm12	6012861	6020367	7507	761	2286
BEL	Glyma12g29991	HOX, Homeobox_KN, POX	Gm12	33462050	33469908	7859	795	2388
BEL	Glyma13g38910	HOX, Homeobox_KN, POX	Gm13	39624254	39629437	5184	703	2112
BEL	Glyma13g39901	HOX, Homeobox_KN, POX	Gm13	40446142	40453888	7747	787	2364
BEL	Glyma14g07710	HOX, Homeobox_KN, POX	Gm14	5837430	5842029	4600	637	1914
BEL	Glyma16g25770	HOX, Homeobox_KN, POX	Gm16	29863895	29872604	8710	778	2337
BEL	Glyma17g34811	HOX, Homeobox_KN, POX	Gm17	38794095	38798651	4557	572	1719
BEL	Glyma17g37260	HOX, Homeobox_KN, POX	Gm17	41054586	41059191	4606	612	1839
BEL	Glyma18g41280	HOX, Homeobox_KN, POX	Gm18	50074968	50081561	6594	574	1725
BEL	Glyma19g38690	HOX, Homeobox_KN, POX	Gm19	45537035	45542166	5132	681	2046
DDT	Glyma01g06403	HOX	Gm01	6653832	6654651	820	151	456
DDT	Glyma02g44910	HOX	Gm02	49344050	49349756	5707	527	1584
DDT	Glyma04g15260	HOX	Gm04	15918397	15918846	450	120	363
DDT	Glyma06g44290	HOX, DDT, HARE-HTH, WHIM1, WHIM2	Gm06	47216236	47231156	14921	1782	5349
DDT	Glyma07g32180	HOX, WHIM1, WHIM2, DDT, HARE-HTH	Gm07	37073546	37083704	10159	1783	5352
DDT	Glyma08g26550	HOX	Gm08	20885429	20887101	1673	158	477
DDT	Glyma08g38930	HOX	Gm08	38187600	38189151	1552	230	693
DDT	Glyma08g41330	HOX	Gm08	41320477	41325939	5463	527	1584
DDT	Glyma08g03160	DDT, WHIM1	Gm08	2236142	2244822	8681	1082	3249
DDT	Glyma13g30860	HOX, DDT, HARE-HTH, WHIM1, WHIM2	Gm13	33378618	33389349	10732	1756	5271
DDT	Glyma13g24370	HOX, DDT, HARE-HTH, WHIM1, WHIM2	Gm13	27785332	27795037	9706	1797	5394
DDT	Glyma14g03850	HOX	Gm14	2512717	2520850	8134	528	1587
DDT	Glyma18g14910	HOX	Gm18	14904314	14909788	5475	528	1587
HD-ZIP-I	Glyma01g38390	HOX	Gm01	50502782	50505172	2391	215	648
HD-ZIP-I	Glyma01g05230	HOX, HALZ	Gm01	4900382	4902743	2362	284	855
HD-ZIP-I	Glyma01g04890	HOX, HALZ	Gm01	4508034	4510800	2767	346	1041
HD-ZIP-I	Glyma02g06560	HOX	Gm02	5222556	5224612	2057	213	642
HD-ZIP-I	Glyma02g02290	HOX, HALZ	Gm02	1658833	1661789	2957	296	891
HD-ZIP-I	Glyma02g02630	HOX, HALZ	Gm02	1989961	1992538	2578	346	1041
HD-ZIP-I	Glyma03g34710	HOX, HALZ	Gm03	42039644	42042130	2487	234	705
HD-ZIP-I	Glyma04g40960	HOX, HALZ	Gm04	46867811	46869881	2071	246	741
HD-ZIP-I	Glyma04g34341	HOX, HALZ	Gm04	40449754	40451510	1757	290	873
HD-ZIP-I	Glyma05g01390	HOX, HALZ	Gm05	905636	907987	2352	332	999
HD-ZIP-I	Glyma05g30940	HOX, HALZ	Gm05	36166653	36168829	2177	346	1041
HD-ZIP-I	Glyma06g35050	HOX, HALZ	Gm06	36823853	36824939	1087	201	606
HD-ZIP-I	Glyma06g13890	HOX, HALZ	Gm06	10972823	10974658	1836	252	759
HD-ZIP-I	Glyma06g20230	HOX, HALZ	Gm06	16658605	16661224	2620	327	984
HD-ZIP-I	Glyma07g05800	HOX, HALZ	Gm07	4478270	4479781	1512	239	720
HD-ZIP-I	Glyma08g40970	HOX, HALZ	Gm08	40936193	40938680	2488	281	846
HD-ZIP-I	Glyma08g14130	HOX, HALZ	Gm08	10268113	10270485	2373	313	942
HD-ZIP-I	Glyma08g40705	HOX, HALZ	Gm08	40464382	40467193	2812	321	966
HD-ZIP-I	Glyma09g37410	HOX, HALZ, Rootletin	Gm09	42995158	42997737	2580	271	816
HD-ZIP-I	Glyma10g07440	HOX, HALZ	Gm10	6132660	6135281	2622	226	681
HD-ZIP-I	Glyma11g06940	HOX	Gm11	4900186	4902553	2368	216	651
HD-ZIP-I	Glyma11g37920	HOX, HALZ	Gm11	38900489	38903336	2848	315	948
HD-ZIP-I	Glyma12g18720	HOX, HALZ	Gm12	19480082	19481061	980	203	612
HD-ZIP-I	Glyma13g21330	HOX, HALZ	Gm13	24807391	24809863	2473	222	669
HD-ZIP-I	Glyma13g23890	HOX, HALZ	Gm13	27205404	27208830	3427	286	861
HD-ZIP-I	Glyma13g05270	HOX, HALZ	Gm13	5495617	5498969	3353	292	879
HD-ZIP-I	Glyma16g02390	HOX, HALZ	Gm16	1942949	1944968	2020	246	741
HD-ZIP-I	Glyma17g10490	HOX, HALZ	Gm17	7883268	7885731	2464	330	993
HD-ZIP-I	Glyma18g49290	HOX, HALZ	Gm18	58650196	58652937	2742	269	810
HD-ZIP-I	Glyma18g15970	HOX, HALZ	Gm18	16148714	16151297	2584	280	843
HD-ZIP-I	Glyma18g01830	HOX, HALZ	Gm18	1050256	1053071	2816	323	972
HD-ZIP-I	Glyma18g16390	HOX, HALZ	Gm18	17026059	17028580	2522	325	978
HD-ZIP-I	Glyma19g37380	HOX, HALZ	Gm19	44543693	44545886	2194	215	648
HD-ZIP-I	Glyma19g01300	HOX, HALZ	Gm19	921026	924804	3779	285	858
HD-ZIP-I	Glyma19g02490	HOX, HALZ	Gm19	2224619	2228326	3708	293	882
HD-ZIP-II	Glyma01g41581	HOX, HD-ZIP_N, HALZ	Gm01	53045633	53047524	1892	269	810
HD-ZIP-II	Glyma01g40450	HOX, HALZ	Gm01	52199563	52201497	1935	284	855
HD-ZIP-II	Glyma02g28860	HOX, HALZ	Gm02	30093585	30096277	2693	330	993
HD-ZIP-II	Glyma03g30200	HOX, HALZ	Gm03	38149378	38151573	2196	289	870
HD-ZIP-II	Glyma03g26701	HOX, HALZ, HD-ZIP_N	Gm03	34166181	34170080	3900	311	936
HD-ZIP-II	Glyma04g05200	HOX, HALZ	Gm04	3949736	3952620	2885	291	876
HD-ZIP-II	Glyma05g04990	HOX, HALZ, HD-ZIP_N	Gm05	4236969	4239283	2315	299	900
HD-ZIP-II	Glyma05g23150	HOX, HALZ	Gm05	28701981	28703780	1800	306	921
HD-ZIP-II	Glyma07g34230	HOX, HALZ	Gm07	39124820	39129908	5089	214	645
HD-ZIP-II	Glyma07g14270	HOX, HALZ, HD-ZIP_N	Gm07	13618385	13622342	3958	318	957
HD-ZIP-II	Glyma08g15771	HOX, HALZ	Gm08	11476580	11479222	2643	378	1137
HD-ZIP-II	Glyma09g37680	HOX, HALZ, HD-ZIP_N	Gm09	43198403	43202099	3697	230	693
HD-ZIP-II	Glyma09g07051	HOX, HALZ	Gm09	5878298	5880111	1814	238	717
HD-ZIP-II	Glyma09g16790	HOX, HALZ, HD-ZIP_N	Gm09	20215752	20218236	2485	328	987
HD-ZIP-II	Glyma11g04840	HOX, HALZ	Gm11	3318499	3320440	1942	284	855
HD-ZIP-II	Glyma11g03850	HOX, HALZ, HD-ZIP_N	Gm11	2574221	2576281	2061	286	861
HD-ZIP-II	Glyma13g00310	HOX, HALZ	Gm13	76927	78778	1852	214	645
HD-ZIP-II	Glyma14g10370	HOX, HALZ	Gm14	8562365	8565016	2652	306	921
HD-ZIP-II	Glyma15g18320	HOX, HALZ	Gm15	15012780	15014721	1942	227	684
HD-ZIP-II	Glyma15g42380	HOX, HALZ, HD-ZIP_N	Gm15	49793161	49795899	2739	385	1158
HD-ZIP-II	Glyma17g06380	HOX, HALZ	Gm17	4544173	4545589	1417	210	633
HD-ZIP-II	Glyma17g15380	HOX, HALZ, HD-ZIP_N	Gm17	12113460	12115719	2260	300	903
HD-ZIP-II	Glyma17g16930	HOX, HALZ	Gm17	13738526	13740402	1877	313	942
HD-ZIP-II	Glyma18g48880	HOX, HALZ, HD-ZIP_N	Gm18	58282344	58286648	4305	290	873
HD-ZIP-II	Glyma19g33100	HOX, HALZ	Gm19	40745567	40747580	2014	293	882
HD-ZIP-II	Glyma20g01770	HOX, HALZ	Gm20	1326574	1330971	4398	220	663
HD-ZIP-II	Glyma0041s00350	HOX, HALZ	scaffold_41	149674	152360	2687	310	933
HD-ZIP-III	Glyma04g09000	HOX, MEKHLA, START, bZIP_1, BRLZ	Gm04	7150718	7157032	6315	845	2538
HD-ZIP-III	Glyma05g30000	HOX, MEKHLA, START, bZIP_1, BRLZ	Gm05	35421769	35428492	6724	854	2565
HD-ZIP-III	Glyma06g09100	HOX, MEKHLA, START, bZIP_1, BRLZ	Gm06	6696969	6703161	6193	846	2541
HD-ZIP-III	Glyma07g01940	HOX, MEKHLA, START, bZIP_1, BRLZ	Gm07	1328404	1336550	8147	839	2520
HD-ZIP-III	Glyma07g01950	HOX, MEKHLA, START, bZIP_1, BRLZ	Gm07	1341330	1348223	6894	842	2529
HD-ZIP-III	Glyma08g21610	HOX, MEKHLA, START, bZIP_1, BRLZ	Gm08	16429284	16437420	8137	839	2520
HD-ZIP-III	Glyma08g21620	HOX, MEKHLA, START, bZIP_1, BRLZ	Gm08	16441662	16450105	8444	844	2535
HD-ZIP-III	Glyma08g13110	HOX, MEKHLA, START, bZIP_1, BRLZ	Gm08	9562597	9569062	6466	850	2553
HD-ZIP-III	Glyma09g02750	HOX, MEKHLA, START, bZIP_1, BRLZ	Gm09	1901637	1907522	5886	853	2562
HD-ZIP-III	Glyma11g20520	HOX, MEKHLA, START, bZIP_1, BRLZ	Gm11	17333852	17340583	6732	843	2532
HD-ZIP-III	Glyma12g08080	HOX, MEKHLA, START, bZIP_1, BRLZ	Gm12	5801673	5808673	7001	842	2529
HD-ZIP-III	Glyma15g13640	HOX, MEKHLA, START, bZIP_1, BRLZ	Gm15	10250637	10256541	5905	847	2544
HD-ZIP-IV	Glyma01g45070	HOX, START	Gm01	55489439	55496773	7335	737	2214
HD-ZIP-IV	Glyma01g01850	HOX, START	Gm01	1409322	1416077	6756	790	2373
HD-ZIP-IV	Glyma03g01860	HOX, START	Gm03	1606119	1614178	8060	836	2511
HD-ZIP-IV	Glyma05g33520	HOX, START	Gm05	38150488	38154291	3804	714	2145
HD-ZIP-IV	Glyma06g46000	HOX, START	Gm06	48725779	48734295	8517	730	2193
HD-ZIP-IV	Glyma07g02220	HOX, START	Gm07	1543632	1549524	5893	752	2259
HD-ZIP-IV	Glyma07g08340	HOX, START	Gm07	6941441	6949323	7883	830	2493
HD-ZIP-IV	Glyma08g06190	HOX, START	Gm08	4406871	4411597	4727	722	2169
HD-ZIP-IV	Glyma08g21890	HOX, START	Gm08	16659547	16665982	6436	749	2250
HD-ZIP-IV	Glyma08g09430	HOX, START	Gm08	6732065	6738338	6274	775	2328
HD-ZIP-IV	Glyma08g09440	HOX, START	Gm08	6739615	6745990	6376	828	2487
HD-ZIP-IV	Glyma09g03000	HOX, START	Gm09	2101682	2107677	5996	710	2133
HD-ZIP-IV	Glyma09g02990	HOX, START	Gm09	2086116	2095008	8893	714	2145
HD-ZIP-IV	Glyma09g29810	HOX, START	Gm09	36662635	36667463	4829	723	2172
HD-ZIP-IV	Glyma09g26600	HOX, START	Gm09	33121464	33127945	6482	777	2334
HD-ZIP-IV	Glyma09g34061	HOX, START	Gm09	40514009	40520902	6894	801	2406
HD-ZIP-IV	Glyma09g40130	HOX, START	Gm09	45086330	45093258	6929	821	2466
HD-ZIP-IV	Glyma10g38280	HOX, START	Gm10	46098157	46104755	6599	766	2301
HD-ZIP-IV	Glyma10g39720	HOX, START	Gm10	47345562	47351782	6221	778	2337
HD-ZIP-IV	Glyma11g00570	HOX, START	Gm11	226252	233749	7498	733	2202
HD-ZIP-IV	Glyma12g10710	HOX, START	Gm12	8659906	8667860	7955	762	2289
HD-ZIP-IV	Glyma12g32050	HOX, START	Gm12	35631768	35639092	7325	782	2349
HD-ZIP-IV	Glyma13g43350	HOX, START	Gm13	43090213	43096858	6646	763	2292
HD-ZIP-IV	Glyma13g38430	HOX, START	Gm13	39210179	39217429	7251	782	2349
HD-ZIP-IV	Glyma15g13950	HOX, START	Gm15	10525407	10531667	6261	714	2145
HD-ZIP-IV	Glyma15g01960	HOX, START	Gm15	1275944	1282338	6395	752	2259
HD-ZIP-IV	Glyma16g34350	HOX, START	Gm16	37007008	37012177	5170	719	2160
HD-ZIP-IV	Glyma16g32130	HOX, START	Gm16	35310409	35317298	6890	776	2331
HD-ZIP-IV	Glyma18g45970	HOX, START	Gm18	55666989	55673839	6851	823	2472
HD-ZIP-IV	Glyma20g28010	HOX, START	Gm20	36982283	36988662	6380	732	2199
HD-ZIP-IV	Glyma20g29580	HOX, START	Gm20	38416747	38424580	7834	810	2433
KNOX-I	Glyma01g03450	HOX, ELK, Homeobox_KN, KNOX1, KNOX2	Gm01	2932299	2941083	8785	310	933
KNOX-I	Glyma02g43761	HOX, Homeobox_KN, KNOX1, KNOX2	Gm02	48479202	48482526	3325	296	891
KNOX-I	Glyma02g04190	HOX, ELK, Homeobox_KN, KNOX1, KNOX2	Gm02	3380678	3390117	9440	309	930
KNOX-I	Glyma03g39041	HOX, ELK, Homeobox_KN, KNOX1, KNOX2	Gm03	45269333	45275840	6508	308	927
KNOX-I	Glyma04g35850	HOX, ELK, Homeobox_KN, KNOX1, KNOX2	Gm04	42334026	42342678	8653	279	840
KNOX-I	Glyma04g05210	HOX, ELK, Homeobox_KN, KNOX1, KNOX2	Gm04	3960637	3966267	5631	362	1089
KNOX-I	Glyma07g39350	HOX, ELK, Homeobox_KN, KNOX1, KNOX2	Gm07	43843748	43849320	5573	363	1092
KNOX-I	Glyma08g39170	HOX, ELK, Homeobox_KN, KNOX1, KNOX2	Gm08	38589038	38598083	9046	322	969
KNOX-I	Glyma09g01000	HOX, ELK, Homeobox_KN, KNOX1, KNOX2	Gm09	539260	546978	7719	380	1143
KNOX-I	Glyma10g28820	HOX, ELK, Homeobox_KN, KNOX1, KNOX2	Gm10	37706036	37711293	5258	297	894
KNOX-I	Glyma14g05150	HOX, ELK, Homeobox_KN, KNOX1, KNOX2	Gm14	3568148	3573134	4987	312	939
KNOX-I	Glyma14g10430	HOX, ELK, Homeobox_KN, KNOX1, KNOX2	Gm14	8593866	8600782	6917	386	1161
KNOX-I	Glyma15g11850	HOX, ELK, Homeobox_KN, KNOX1, KNOX2	Gm15	8726551	8734542	7992	376	1131
KNOX-I	Glyma17g01370	HOX, ELK, Homeobox_KN, KNOX1, KNOX2	Gm17	834178	839657	5480	270	813
KNOX-I	Glyma18g20293	HOX, ELK, Homeobox_KN, KNOX1, KNOX2	Gm18	22145201	22158036	12836	325	978
KNOX-I	Glyma19g41610	HOX, ELK, Homeobox_KN, KNOX1, KNOX2	Gm19	47855035	47861085	6051	312	939
KNOX-I	Glyma20g22986	HOX, ELK, Homeobox_KN, KNOX1, KNOX2	Gm20	32908104	32913746	5643	308	927
KNOX-I	Glyma0041s00360	HOX, ELK, Homeobox_KN, KNOX1, KNOX2	scaffold_41	165450	171887	6438	388	1167
KNOX-II	Glyma01g42410	HOX, ELK, Homeobox_KN, KNOX1, KNOX2	Gm01	53663009	53669841	6833	282	849
KNOX-II	Glyma04g06810	HOX, ELK, Homeobox_KN, KNOX1, KNOX2	Gm04	5272605	5276740	4136	412	1239
KNOX-II	Glyma05g03650	HOX, ELK, Homeobox_KN, KNOX1, KNOX2	Gm05	2806268	2812988	6721	294	885
KNOX-II	Glyma06g06886	HOX, ELK, Homeobox_KN, KNOX1, KNOX2	Gm06	4987161	4990249	3089	398	1197
KNOX-II	Glyma09g12820	HOX, ELK, Homeobox_KN, KNOX1, KNOX2	Gm09	13816046	13830053	14008	370	1113
KNOX-II	Glyma11g02960	HOX, ELK, Homeobox_KN, KNOX1, KNOX2	Gm11	1938354	1944579	6226	280	843
KNOX-II	Glyma13g22530	HOX, ELK, Homeobox_KN, KNOX1, KNOX2	Gm13	26042859	26052305	9447	347	1044
KNOX-II	Glyma17g14180	HOX, ELK, Homeobox_KN, KNOX1, KNOX2	Gm17	10944892	10950561	5670	293	882
KNOX-II	Glyma17g11330	HOX, ELK, Homeobox_KN, KNOX1, KNOX2	Gm17	8508938	8516779	7842	346	1041
KNOX-II	Glyma17g32980	HOX, ELK, Homeobox_KN, KNOX1, KNOX2	Gm17	36501513	36506891	5379	412	1239
LD	Glyma03g36970	HOX	Gm03	43771703	43780189	8487	1025	3078
NDX	Glyma15g04700	HOX	Gm15	3265286	3275990	10705	942	2829
PHD	Glyma09g06730	HOX, PHD	Gm09	5470293	5477344	7052	715	2148
PHD	Glyma10g40641	HOX, PHD	Gm10	47993594	48001924	8331	821	2466
PHD	Glyma13g00540	HOX, PHD	Gm13	277920	283580	5661	700	2103
PHD	Glyma15g17956	HOX, PHD	Gm15	14428581	14448769	20189	791	2376
PHD	Glyma17g06690	HOX, PHD	Gm17	4771144	4776830	5687	704	2115
PHD	Glyma20g26700	HOX, PHD	Gm20	36056156	36064331	8176	821	2466
PINTOX	Glyma04g07230	HOX	Gm04	5627722	5630930	3209	323	972
PINTOX	Glyma06g07330	HOX	Gm06	5340020	5343569	3550	339	1020
PLINC	Glyma01g03060	ZF-HD_dimer	Gm01	2551020	2553294	2275	255	768
PLINC	Glyma01g05810	ZF-HD_dimer	Gm01	5571758	5573352	1595	297	894
PLINC	Glyma01g37993	ZF-HD_dimer	Gm01	50222811	50223758	948	316	951
PLINC	Glyma02g31216	ZF-HD_dimer	Gm02	33900520	33901272	753	239	720
PLINC	Glyma02g31190	ZF-HD_dimer	Gm02	33891135	33891887	753	251	756
PLINC	Glyma02g37481	ZF-HD_dimer	Gm02	42811002	42813377	2376	256	771
PLINC	Glyma02g11950	ZF-HD_dimer	Gm02	10156421	10157296	876	292	879
PLINC	Glyma02g04550	ZF-HD_dimer	Gm02	3724620	3725964	1345	296	891
PLINC	Glyma02g06270	ZF-HD_dimer	Gm02	4981458	4983842	2385	335	1008
PLINC	Glyma04g33640	ZF-HD_dimer	Gm04	39279564	39280475	912	90	273
PLINC	Glyma04g09910	ZF-HD_dimer	Gm04	8197404	8199603	2200	294	885
PLINC	Glyma05g01060	ZF-HD_dimer	Gm05	643007	644284	1278	80	243
PLINC	Glyma05g33600	ZF-HD_dimer	Gm05	38224666	38225576	911	153	462
PLINC	Glyma06g20810	ZF-HD_dimer	Gm06	17210533	17211755	1223	90	273
PLINC	Glyma06g09970	ZF-HD_dimer	Gm06	7509189	7511286	2098	299	900
PLINC	Glyma07g12140	ZF-HD_dimer	Gm07	10411799	10412674	876	210	633
PLINC	Glyma07g40190	ZF-HD_dimer	Gm07	44483528	44485939	2412	284	855
PLINC	Glyma07g35760	ZF-HD_dimer	Gm07	41102508	41106612	4105	455	1368
PLINC	Glyma08g20170	ZF-HD_dimer	Gm08	15224697	15225429	733	147	444
PLINC	Glyma08g06120	ZF-HD_dimer	Gm08	4335489	4339674	4186	153	462
PLINC	Glyma08g38490	ZF-HD_dimer	Gm08	37630237	37631010	774	258	777
PLINC	Glyma08g38500	ZF-HD_dimer	Gm08	37650447	37651232	786	262	789
PLINC	Glyma08g38471	ZF-HD_dimer	Gm08	37573749	37574791	1043	264	795
PLINC	Glyma08g38481	ZF-HD_dimer	Gm08	37611958	37613258	1301	302	909
PLINC	Glyma09g37331	ZF-HD_dimer	Gm09	42901760	42902166	407	74	225
PLINC	Glyma09g37310	ZF-HD_dimer	Gm09	42894008	42894726	719	97	294
PLINC	Glyma09g37320	ZF-HD_dimer	Gm09	42896554	42896847	294	98	297
PLINC	Glyma09g30061	ZF-HD_dimer	Gm09	36973373	36974336	964	230	693
PLINC	Glyma09g37300	HOX, ZF-HD_dimer	Gm09	42875925	42876924	1000	311	936
PLINC	Glyma11g07360	ZF-HD_dimer	Gm11	5165089	5168354	3266	337	1014
PLINC	Glyma12g29010	ZF-HD_dimer	Gm12	32425991	32426870	880	163	492
PLINC	Glyma12g29001	ZF-HD_dimer	Gm12	32404907	32405749	843	191	576
PLINC	Glyma12g28701	ZF-HD_dimer	Gm12	32035161	32036014	854	199	600
PLINC	Glyma13g05380	ZF-HD_dimer	Gm13	5701882	5703917	2036	90	273
PLINC	Glyma13g05420	HOX, ZF-HD_dimer	Gm13	5724112	5725942	1831	332	999
PLINC	Glyma14g35770	ZF-HD_dimer	Gm14	44887659	44889105	1447	261	786
PLINC	Glyma16g25280	ZF-HD_dimer	Gm16	29217662	29224465	6804	330	993
PLINC	Glyma17g10830	ZF-HD_dimer	Gm17	8153660	8155554	1895	80	243
PLINC	Glyma17g00590	ZF-HD_dimer	Gm17	256990	259305	2316	287	864
PLINC	Glyma18g49183	ZF-HD_dimer	Gm18	58592641	58593297	657	99	300
PLINC	Glyma18g49177	ZF-HD_dimer	Gm18	58587995	58588666	672	108	327
PLINC	Glyma18g21520	ZF-HD_dimer	Gm18	24284830	24286177	1348	251	756
PLINC	Glyma18g49390	HOX, ZF-HD_dimer	Gm18	58767060	58768883	1824	339	1020
PLINC	Glyma19g02610	ZF-HD_dimer	Gm19	2461800	2465357	3558	98	297
PLINC	Glyma20g18588	ZF-HD_dimer	Gm20	26196170	26196764	595	185	558
PLINC	Glyma20g35690	HOX, ZF-HD_dimer	Gm20	43910936	43911508	573	191	576
PLINC	Glyma20g16970	ZF-HD_dimer	Gm20	23899643	23900273	631	206	621
PLINC	Glyma20g18450	ZF-HD_dimer	Gm20	26085201	26085820	620	206	621
PLINC	Glyma20g04880	ZF-HD_dimer	Gm20	5327035	5331006	3972	222	669
PLINC	Glyma20g18520	ZF-HD_dimer	Gm20	26169199	26169948	750	250	753
PLINC	Glyma20g18460	ZF-HD_dimer	Gm20	26120575	26121330	756	252	759
SWD	Glyma06g35561	HOX	Gm06	37361957	37373623	11667	458	1377
SWD	Glyma12g18490	HOX	Gm12	19153858	19163582	9725	424	1275
WOX	Glyma01g37190	HOX	Gm01	49585070	49586870	1801	297	894
WOX	Glyma02g42200	HOX	Gm02	47278949	47280123	1175	178	537
WOX	Glyma02g10410	HOX	Gm02	8313598	8318459	4862	288	867
WOX	Glyma03g01000	HOX	Gm03	721727	724279	2553	296	891
WOX	Glyma04g01830	HOX	Gm04	1223795	1226034	2240	209	630
WOX	Glyma04g04310	HOX	Gm04	3204870	3206428	1559	225	678
WOX	Glyma05g33850	HOX	Gm05	38373907	38376831	2925	360	1083
WOX	Glyma06g01940	HOX	Gm06	1227180	1229265	2086	220	663
WOX	Glyma06g04470	HOX	Gm06	3134761	3136328	1568	231	696
WOX	Glyma07g15710	HOX	Gm07	15434362	15435970	1609	211	636
WOX	Glyma07g34425	HOX	Gm07	39343068	39347255	4188	334	1005
WOX	Glyma07g11372	HOX	Gm07	9541677	9545001	3325	358	1077
WOX	Glyma07g32430	HOX	Gm07	37307416	37310367	2952	389	1170
WOX	Glyma08g05831	HOX	Gm08	4156987	4160056	3070	239	720
WOX	Glyma09g30831	HOX	Gm09	37645548	37650772	5225	365	1098
WOX	Glyma10g43580	HOX	Gm10	50222839	50225399	2561	282	849
WOX	Glyma10g08030	HOX	Gm10	6822655	6825858	3204	404	1215
WOX	Glyma11g34990	HOX	Gm11	36739413	36740450	1038	181	546
WOX	Glyma11g14940	HOX	Gm11	10682646	10684247	1602	262	789
WOX	Glyma11g08091	HOX	Gm11	5709053	5710640	1588	290	873
WOX	Glyma12g06895	HOX	Gm12	4699034	4701155	2122	328	987
WOX	Glyma13g41000	HOX	Gm13	41409414	41410496	1083	213	642
WOX	Glyma13g24150	HOX	Gm13	27478301	27481706	3406	390	1173
WOX	Glyma13g21860	HOX	Gm13	25375325	25378595	3271	401	1206
WOX	Glyma14g09310	HOX	Gm14	7317935	7319966	2032	232	699
WOX	Glyma15g04460	HOX	Gm15	3124551	3125877	1327	220	663
WOX	Glyma17g35880	HOX	Gm17	39867674	39869568	1895	245	738
WOX	Glyma18g03350	HOX	Gm18	2250930	2251770	841	175	528
WOX	Glyma18g39520	HOX	Gm18	47537729	47539660	1932	211	636
WOX	Glyma18g52491	HOX	Gm18	61085494	61089036	3543	267	804
WOX	Glyma19g29660	HOX	Gm19	37363906	37366283	2378	281	846
WOX	Glyma20g23220	HOX	Gm20	33118235	33120731	2497	285	858
WOX	Glyma20g02161	HOX	Gm20	1731959	1738615	6657	338	1017
Medicago
Family	Seq_ID	Microarray_Probe ID	Domains	Location	Gene-Start	Gene-Stop	gene length	Protein length	CDS length
BEL	Medtr1g016490	Mtr.29074.1.S1_at	HOX, POX, Homeobox_KN	chr1	4809346	4812111	2766	525	1578
BEL	Medtr1g023050	Mtr.41252.1.S1_at	HOX, POX, Homeobox_KN	chr1	7022815	7026979	4165	628	1887
BEL	Medtr5g018860	Mtr.6884.1.S1_s_at	HOX, POX, Homeobox_KN	chr5	6801813	6810765	8953	752	2259
BEL	Medtr7g065050	Mtr.46085.1.S1_at	HOX, POX, Homeobox_KN	chr7	16726463	16730621	4159	517	1554
DDT	Medtr2g014490	Mtr.28371.1.S1_at	HOX, HARE-HTH, WHIM1, WHIM2, DDT	chr2	4406957	4415309	8353	1797	5394
DDT	Medtr4g078860	Mtr.7742.1.S1_at	DDT, HARE-HTH, WHIM1, WHIM2	chr4	26048682	26060276	11595	1574	4725
DDT	Medtr4g116550	Mtr.8842.1.S1_at	Pfam:Homeobox, Homeobox_KN	chr4	40490632	40491057	426	58	177
DDT	Medtr5g089870	Mtr.20585.1.S1_at	HOX	chr5	38051295	38057264	5970	545	1638
DDT	Medtr8g101380	Mtr.26477.1.S1_at	DDT, HARE-HTH, WHIM1	chr8	29309453	29321671	12219	1216	3651
HD-ZIP-I	Medtr1g061660	Mtr.20974.1.S1_at	HOX, HALZ	chr1	15752273	15754587	2315	233	702
HD-ZIP-I	Medtr3g080100	Mtr.36283.1.S1_at	HOX, HALZ	chr3	25720442	25721480	1039	256	771
HD-ZIP-I	Medtr3g086790	Mtr.50272.1.S1_at	HOX, HALZ	chr3	28618149	28620488	2340	303	912
HD-ZIP-I	Medtr3g092150	Mtr.6616.1.S1_at	HOX, HALZ	chr3	31538751	31539898	1148	245	738
HD-ZIP-I	Medtr4g107650	Mtr.37445.1.S1_at	HOX, HALZ	chr4	36982434	36984836	2403	338	1017
HD-ZIP-I	Medtr5g019650	Mtr.43645.1.S1_at	HOX	chr5	7188763	7190147	1385	222	669
HD-ZIP-I	Medtr5g019680	Mtr.43644.1.S1_at	HOX	chr5	7203707	7205274	1568	208	627
HD-ZIP-I	Medtr5g038280	Mtr.40649.1.S1_at	HOX, HALZ	chr5	16335797	16338163	2367	325	978
HD-ZIP-I	Medtr5g039000	Mtr.10964.1.S1_at	HOX, HALZ	chr5	16754506	16756377	1872	284	855
HD-ZIP-I	Medtr7g010020	Mtr.51741.1.S1_at	HOX, HALZ	chr7	1820985	1823557	2573	273	822
HD-ZIP-I	Medtr8g026960	Mtr.18769.1.S1_at	HOX, HALZ	chr8	6588390	6589377	988	242	729
HD-ZIP-II	Medtr2g038580	Mtr.23933.1.S1_at	HOX, HALZ	chr2	14212008	14213494	1487	216	651
HD-ZIP-II	Medtr2g061030	Mtr.5760.1.S1_at	HOX, HALZ	chr2	19251013	19252850	1838	340	1023
HD-ZIP-II	Medtr4g100550	Mtr.45889.1.S1_at	HOX, HD-ZIP_N, HALZ	chr4	34627016	34628253	1238	279	840
HD-ZIP-II	Medtr4g126900	Mtr.45664.1.S1_at	HOX, HALZ	chr4	44006246	44007410	1165	221	666
HD-ZIP-II	Medtr5g013010	Mtr.9135.1.S1_at	HOX, HD-ZIP_N, HALZ	chr5	3801008	3802889	1882	297	894
HD-ZIP-II	Medtr5g014890	Mtr.40459.1.S1_at	HOX, HALZ	chr5	4807559	4809645	2087	271	816
HD-ZIP-II	Medtr7g093430	Mtr.33899.1.S1_at	HOX, HALZ	chr7	29849074	29850743	1670	297	894
HD-ZIP-III	Medtr2g030130	Mtr.43959.1.S1_at	HOX, START, MEKHLA, START	chr2	10166188	10171264	5077	824	2475
HD-ZIP-III	Medtr2g094520	Mtr.49221.1.S1_at	HOX, START, MEKHLA, bZIP_1, BRLZ	chr2	29307649	29312028	4380	840	2523
HD-ZIP-III	Medtr2g101190	Mtr.7137.1.S1_at	HOX, START, MEKHLA, bZIP_1, BRLZ	chr2	32416645	32425025	8381	837	2514
HD-ZIP-III	Medtr3g109800	Mtr.7958.1.S1_at	HOX, START, MEKHLA, bZIP_1, BRLZ	chr3	39632670	39638147	5478	835	2508
HD-ZIP-III	Medtr8g013980	Mtr.45243.1.S1_at	HOX, START, MEKHLA, bZIP_1, BRLZ	chr8	2882500	2889514	7015	833	2502
HD-ZIP-IV	Medtr1g101280	Mtr.21405.1.S1_at	HOX, START	chr1	29911663	29921566	9904	843	2532
HD-ZIP-IV	Medtr2g030570	Mtr.48253.1.S1_s_at	HOX, START	chr2	10420443	10425721	5279	700	2103
HD-ZIP-IV	Medtr2g030600	Mtr.48253.1.S1_s_at	HOX, START	chr2	10433646	10439151	5506	695	2088
HD-ZIP-IV	Medtr2g030660	Mtr.6039.1.S1_at	HOX, START	chr2	10462082	10466824	4743	661	1986
HD-ZIP-IV	Medtr2g030680	Mtr.41465.1.S1_at	HOX	chr2	10471985	10474123	2139	161	486
HD-ZIP-IV	Medtr2g030700	Mtr.41465.1.S1_at	HOX	chr2	10483907	10486039	2133	161	486
HD-ZIP-IV	Medtr2g030720		HOX	chr2	10491355	10493422	2068	158	477
HD-ZIP-IV	Medtr2g088470	Mtr.39907.1.S1_at	HOX, START	chr2	27569019	27574456	5438	788	2367
HD-ZIP-IV	Medtr2g101720	Mtr.28737.1.S1_at	HOX, START	chr2	32691270	32697999	6730	795	2388
HD-ZIP-IV	Medtr4g047800	Mtr.34211.1.S1_at	HOX, START	chr4	13881412	13885925	4514	735	2208
HD-ZIP-IV	Medtr5g005600	Mtr.14727.1.S1_at	HOX, START	chr5	289985	293771	3787	736	2211
HD-ZIP-IV	Medtr5g029320	Mtr.34211.1.S1_at	HOX, START	chr5	12022721	12028684	5964	802	2409
HD-ZIP-IV	Medtr5g046040	Mtr.24462.1.S1_at	HOX	chr5	19766507	19769640	3134	374	1125
HD-ZIP-IV	Medtr7g027620	Mtr.42147.1.S1_at	HOX, START	chr7	7895392	7897852	2461	397	1194
HD-ZIP-IV	Medtr7g076080	Mtr.24054.1.S1_at	HOX, START	chr7	20779605	20786096	6492	779	2340
KNOX-I	Medtr1g084060	Mtr.5446.1.S1_s_at	HOX, Homeobox_KN, KNOX1, KNOX2, ELK	chr1	22002212	22008551	6340	269	810
KNOX-I	Medtr5g033720	Mtr.36907.1.S1_at	HOX, Homeobox_KN, KNOX1, KNOX2, ELK	chr5	14118349	14126679	8331	317	954
KNOX-I	Medtr5g085860	Mtr.32410.1.S1_at	HOX, ELK, Homeobox_KN, KNOX1, KNOX2	chr5	36085258	36088818	3561	313	942
KNOX-II	Medtr3g106400	Mtr.6737.1.S1_s_at	HOX, ELK, Homeobox_KN, KNOX1, KNOX2	chr3	37702580	37706424	3845	374	1125
KNOX-II	Medtr4g116730	Mtr.8842.1.S1_at	HOX, Homeobox_KN, KNOX1, KNOX2, ELK	chr4	40563626	40568583	4958	333	1002
KNOX-II	Medtr5g011070	Mtr.38132.1.S1_a_at	HOX, ELK, Homeobox_KN, KNOX1, KNOX2	chr5	2882032	2885827	3796	306	921
LD	Medtr7g108390	Mtr.41736.1.S1_at	HOX	chr7	34088091	34098759	10669	1048	3147
NDX	Medtr2g096290	Mtr.18152.1.S1_at	HOX	chr2	29876408	29886410	10003	1090	3273
NDX	Medtr4g063030	Mtr.47709.1.S1_at	HOX	chr4	19684121	19690583	6463	625	1878
PHD	Medtr2g038000	Mtr.51386.1.S1_at	HOX, PHD	chr2	13900905	13906583	5679	708	2127
PINTOX	Medtr3g107530	Mtr.24361.1.S1_at	HOX	chr3	38197922	38200860	2939	331	996
PLINC	AC233685_6	Mtr.23318.1.S1_at	ZF-HD_dimer	AC233685.2	24057	24608	552	96	291
PLINC	Medtr2g007810	Mtr.39868.1.S1_at	ZF-HD_dimer	chr2	1259639	1259917	279	93	282
PLINC	Medtr2g076780	Mtr.15358.1.S1_s_at	ZF-HD_dimer	chr2	23634979	23635692	714	238	717
PLINC	Medtr3g039810	Mtr.41284.1.S1_at	ZF-HD_dimer	chr3	12324817	12326131	1315	86	261
PLINC	Medtr3g100650	Mtr.39449.1.S1_at	ZF-HD_dimer	chr3	35357912	35358890	979	275	828
PLINC	Medtr4g108490	Mtr.18742.1.S1_s_at	ZF-HD_dimer	chr4	37439991	37443980	3990	280	843
PLINC	Medtr5g020510	Mtr.8260.1.S1_at	ZF-HD_dimer	chr5	7579898	7580779	882	294	885
PLINC	Medtr5g032600	Mtr.25135.1.S1_at	ZF-HD_dimer	chr5	13590647	13596083	5437	359	1080
PLINC	Medtr5g065440	Mtr.5924.1.S1_at	ZF-HD_dimer	chr5	26527523	26528329	807	269	810
PLINC	Medtr6g012220	Mtr.18494.1.S1_at	ZF-HD_dimer	chr6	2801037	2801515	479	82	249
PLINC	Medtr6g012280	Mtr.50815.1.S1_at	ZF-HD_dimer	chr6	2838897	2842119	3223	224	675
PLINC	Medtr7g010300	Mtr.50815.1.S1_at	ZF-HD_dimer	chr7	1973999	1975024	1026	342	1029
PLINC	Medtr7g035050	Mtr.7371.1.S1_s_at	ZF-HD_dimer	chr7	10103154	10103872	719	192	579
PLINC	Medtr8g069080	Mtr.17700.1.S1_at	ZF-HD_dimer	chr8	17863431	17864141	711	237	714
SWD	Medtr8g061040	Mtr.18980.1.S1_at	HOX	chr8	15014886	15022718	7833	376	1131
WOX	Medtr1g019130	Mtr.23994.1.S1_at	HOX	chr1	5860332	5861886	1555	237	714
WOX	Medtr2g015000	Mtr.5935.1.S1_at	HOX	chr2	4651983	4654249	2267	458	1377
WOX	Medtr5g021930	Mtr.51587.1.S1_at	HOX	chr5	8296666	8298014	1349	303	912
WOX	Medtr5g081990	Mtr.33304.1.S1_at	HOX	chr5	34172481	34173373	893	185	558
WOX	Medtr7g023810	Mtr.10841.1.S1_at	HOX	chr7	6263577	6264316	740	184	555
WOX	Medtr7g025010	Mtr.14644.1.S1_s_at	HOX	chr7	6744780	6748297	3518	591	1776
WOX	Medtr7g060630	Mtr.49884.1.S1_at	HOX	chr7	16103737	16104853	1117	207	624
WOX	Medtr7g086940	Mtr.28819.1.S1_at	HOX	chr7	26467302	26470928	3627	273	822
WOX	Medtr8g095580	Mtr.14564.1.S1_at	HOX	chr8	27823579	27824158	580	166	501
WOX	Medtr8g107210	Mtr.51678.1.S1_at	HOX	chr8	32200957	32202957	2001	359	1080
Lotus
Family	Seq_ID	Microarray_probe ID	Domains	Location	Gene-Start	Gene-Stop	gene length	Protein length	CDS length
BEL	chr1.CM0029.400.r2.m	chr1.CM0361.1_at	HOX,POX,Homeobox_KN	Chr1	60767107	60770759	3653	677	2034
BEL	chr1.CM0133.330.r2.m	Ljwgs_061861.1_at	HOX,POX,Homeobox_KN	Chr1	23478831	23481147	2317	530	1593
BEL	chr1.CM0147.30.r2.d	chr1.CM0147.119_at	HOX,POX,Homeobox_KN,POX	Chr1	42405723	42409698	3976	602	1809
BEL	chr2.CM0323.330.r2.m	Ljwgs_027950.1_s_at	HOX,POX,Homeobox_KN	Chr2	28427554	28433796	6243	760	2283
BEL	chr3.CM0649.190.r2.m	Ljwgs_012851.2_at	HOX,POX,Homeobox_KN	Chr3	41299481	41304043	4563	755	2268
BEL	chr4.CM0004.760.r2.d	chr4.CM0501.14_at	HOX,POX,Homeobox_KN	Chr4	39766139	39769805	3667	583	1752
DDT	chr4.CM0432.2480.r2.a	Ljwgs_012479.1_at	HOX,DDT,HARE-HTH,WHIM1,WHIM2	Chr4	7886933	7896292	9360	1751	5256
DDT	chr6.CM0114.460.r2.m	Ljwgs_019900.1_at	HOX,DDT	Chr6	25331965	25337644	5680	637	1914
DDT	LjSGA_012738	Ljwgs_012738.1_at	HOX	LjSGA_012738	862	1571	710	235	708
HD-ZIP-I	chr1.CM0378.160.r2.a	Ljwgs_108373.1_s_at	HOX,HALZ	Chr1	59824918	59826400	1483	218	657
HD-ZIP-I	chr2.CM0081.2140.r2.m	chr2.TM0377.1_at	HOX,HALZ	Chr2	16758369	16760647	2279	305	918
HD-ZIP-I	chr2.CM0081.710.r2.m	TM0374.9_at	HOX,Pfam:HALZ	Chr2	15715381	15717720	2340	284	855
HD-ZIP-I	chr2.CM0608.1260.r2.m	chr2.CM0608.87_at	HOX,HALZ	Chr2	21496484	21497900	1417	320	963
HD-ZIP-I	chr2.CM0608.950.r2.d	TM0581.1_at	HOX,Pfam:HALZ	Chr2	21175659	21177499	1841	280	843
HD-ZIP-I	chr4.CM0170.270.r2.m	chr4.CM0170.23_at	HOX,HALZ	Chr4	25045862	25046862	1001	284	855
HD-ZIP-I	chr5.CM0200.2220.r2.d	chr5.CM0200.134.1_at	HOX	Chr5	33265770	33266027	258	85	258
HD-ZIP-I	chr6.CM0041.360.r2.d	chr6.CM0041.45_at	HOX,Pfam:HALZ	Chr6	13664502	13665236	735	245	738
HD-ZIP-I	LjSGA_022706	Ljwgs_022706.2_at	HOX,Pfam:HALZ	LjSGA_022706	1445	1773	329	108	327
HD-ZIP-II	chr1.LjT05B18.50.r2.d	chr1.TM0812.9_at	HOX,HALZ,HD-ZIP_N	Chr1	55053415	55054549	1135	251	756
HD-ZIP-II	chr2.CM0021.1550.r2.a	TC13945_at	HOX,HALZ,HD-ZIP_N	Chr2	30350839	30352389	1551	304	915
HD-ZIP-II	chr2.CM0021.180.r2.m	chr2.CM0132.21_at	HOX,HALZ	Chr2	29413882	29414931	1050	267	804
HD-ZIP-II	chr3.CM0846.360.r2.d	TM0846.6_at	HOX,HALZ,HD-ZIP_N	Chr3	5818161	5819959	1799	268	807
HD-ZIP-II	chr3.LjT13N17.130.r2.m	chr3.TM0436.2_at	HOX,HALZ	Chr3	5077645	5079032	1388	283	852
HD-ZIP-II	chr4.CM0244.980.r2.m	chr4.CM0244.78_at	HOX,HALZ	Chr4	30938288	30939351	1064	215	648
HD-ZIP-II	LjSGA_015479	Ljwgs_015479.1_at	HOX,HALZ	LjSGA_015479	183	2097	1915	341	1026
HD-ZIP-II	LjSGA_020762	Ljwgs_020762.1_at	HOX,HALZ	LjSGA_020762	1466	2431	966	175	528
HD-ZIP-II	LjSGA_033176	Ljwgs_033176.1_at	HOX	LjSGA_033176	676	1181	506	91	276
HD-ZIP-III	chr3.CM0136.50.r2.m	Ljwgs_014333.2_at	HOX,Pfam:MEKHLA,BRLZ,Pfam:bZIP_1,START	Chr3	41543218	41548657	5440	843	2532
HD-ZIP-III	chr3.CM0213.150.r2.a	Ljwgs_101583.1_at	HOX,Pfam:MEKHLA,BRLZ,START	Chr3	31261177	31269355	8179	836	2511
HD-ZIP-III	chr3.LjT10E18.20.r2.m	Ljwgs_079148.1_s_at	HOX,Pfam:MEKHLA,Pfam:START,Pfam:bZIP_1,BRLZ	Chr3	14678518	14684220	5703	841	2526
HD-ZIP-III	LjSGA_068629	Ljwgs_068629.1_at	HOX,Pfam:bZIP_1,Homeobox,bZIP_1,BRLZ	LjSGA_068629	322	1135	814	126	381
HD-ZIP-IV	chr1.CM0088.1030.r2.a	chr1.CM0088.102_s_at	HOX,START	Chr1	496094	499436	3343	728	2187
HD-ZIP-IV	chr1.LjT36I04.30.r2.a	Ljwgs_031104.1_at	HOX,START	Chr1	32398228	32405520	7293	810	2433
HD-ZIP-IV	chr2.CM0435.950.r2.a	Ljwgs_025064.1_at	HOX,START	Chr2	9228152	9231322	3171	719	2160
HD-ZIP-IV	chr3.CM0213.300.r2.d	Ljwgs_022656.1_at	HOX,START	Chr3	31360617	31364080	3464	738	2217
HD-ZIP-IV	chr3.CM0451.280.r2.m	Ljwgs_091303.1_at	HOX,Pfam:START	Chr3	10243649	10248851	5203	568	1707
HD-ZIP-IV	chr5.LjB09C24.20.r2.m	Ljwgs_050463.1_at	HOX,START	Chr5	13289423	13293848	4426	838	2517
HD-ZIP-IV	chr5.LjB09C24.60.r2.m	Ljwgs_050463.1_at	HOX,Pfam:START	Chr5	13323414	13327960	4547	891	2676
HD-ZIP-IV	LjSGA_004176	Ljwgs_004176.2_at	HOX,START	LjSGA_004176	1	6192	6192	917	2754
HD-ZIP-IV	LjSGA_004564	Ljwgs_004564.1_at	HOX	LjSGA_004564	1038	1615	578	132	399
HD-ZIP-IV	LjSGA_016003	Ljwgs_016003.1_at	HOX,Pfam:START	LjSGA_016003	129	2264	2136	557	1674
HD-ZIP-IV	LjSGA_028083	Ljwgs_028083.1_at	HOX	LjSGA_028083	86	2026	1941	225	678
HD-ZIP-IV	LjSGA_028469	Ljwgs_028469.2_at	HOX,Pfam:ZF-HD_dimer	LjSGA_028469	1394	1747	354	117	354
HD-ZIP-IV	LjSGA_029418	Ljwgs_029418.1_at	HOX	LjSGA_029418	420	1971	1552	264	795
HD-ZIP-IV	LjSGA_053368	TM1051.22.2_at	Pfam:Homeobox	LjSGA_053368	796	1191	396	64	195
HD-ZIP-IV	LjSGA_097185	Ljwgs_097185.1_at	HOX	LjSGA_097185	399	692	294	63	192
HD-ZIP-IV	LjT05P07.130.r2.a	Ljwgs_098360.1_at	HOX,Pfam:START	Chr0	32886302	32890076	3775	742	2229
KNOX-I	chr2.CM0826.470.r2.m	TM1670.1_at	HOX,ELK,Homeobox_KN,KNOX1,KNOX2	Chr2	38302410	38306515	4106	320	963
KNOX-I	chr4.CM0288.890.r2.d	chr4.CM0288.26_at	HOX,ELK,Homeobox_KN,KNOX1,KNOX2	Chr4	1218905	1222197	3293	352	1059
KNOX-I	chr6.CM0367.750.r2.m	TM1647.19_s_at	HOX,ELK,Homeobox_KN,KNOX1,KNOX2	Chr6	21814881	21819510	4630	376	1131
KNOX-II	chr2.CM0021.2910.r2.m	chr2.CM0304.65_at	HOX,ELK,Pfam:KNOX2,Homeobox_KN,KNOX1	Chr2	31187692	31192249	4558	281	846
KNOX-II	chr6.CM0037.1340.r2.d	chr6.TM0317.20.1_at	HOX,ELK,Homeobox_KN,KNOX2	Chr6	14979295	14980922	1628	203	612
PHD	chr4.CM0244.410.r2.d	chr4.CM0244.1_at	HOX,PHD	Chr4	30597299	30599743	2445	465	1398
PHD	chr5.CM0200.3020.r2.m	chr5.CM0200.75_at	HOX,PHD	Chr5	33564458	33570954	6497	966	2901
PINTOX	chr1.CM0442.280.r2.d	chr1.CM0442.14_at	HOX	Chr1	25713872	25716418	2547	327	984
PLINC	chr1.CM0145.40.r2.m	chr1.CM0145.7_at	ZF-HD_dimer	Chr1	1828957	1829769	813	270	813
PLINC	chr1.CM0498.230.r2.d	chr1.TM0498.8.2_at	HOX,Homeobox_KN	Chr1	25139006	25139679	674	98	297
PLINC	chr1.LjT10B22.70.r2.a	chr6.TM0084.15.1_at	Pfam:ZF-HD_dimer	Chr1	17800196	17800333	138	46	141
PLINC	chr1.LjT20M22.80.r2.a	Ljwgs_028711.2_s_at	Pfam:ZF-HD_dimer	Chr1	22112282	22113097	816	271	816
PLINC	chr2.CM0249.1600.r2.m	chr2.CM0249.114_at	Pfam:ZF-HD_dimer	Chr2	27614742	27615758	1017	338	1017
PLINC	chr2.CM0312.550.r2.m	chr2.CM0312.1_at	ZF-HD_dimer	Chr2	10134708	10135223	516	171	516
PLINC	chr2.CM1835.100.r2.m	Ljwgs_029779.1_at	Pfam:ZF-HD_dimer	Chr2	16919102	16919353	252	83	252
PLINC	chr2.CM1835.110.r2.m	TC12413_at	ZF-HD_dimer	Chr2	16934874	16935821	948	315	948
PLINC	chr4.CM0087.50.r2.m	Ljwgs_043358.2_at	Pfam:ZF-HD_dimer	Chr4	25237485	25237754	270	89	270
PLINC	chr4.CM0165.1090.r2.m	chr4.CM0283.7_s_at	Pfam:ZF-HD_dimer	Chr4	15258070	15258924	855	284	855
PLINC	chr4.CM1864.450.r2.a	Ljwgs_066816.1_s_at	Pfam:ZF-HD_dimer	Chr4	22741196	22741474	279	92	279
PLINC	chr4.LjT40J14.20.r2.m	Ljwgs_119535.1_s_at	Pfam:ZF-HD_dimer	Chr4	33365730	33366299	570	189	570
PLINC	chr6.CM0041.410.r2.d	Ljwgs_119535.1_s_at	Pfam:ZF-HD_dimer	Chr6	13697373	13697936	564	188	567
PLINC	LjSGA_017045	Ljwgs_017045.1_at	Pfam:ZF-HD_dimer	LjSGA_017045	2297	2659	363	120	363
PLINC	LjSGA_026169	Ljwgs_066816.1_s_at	Pfam:ZF-HD_dimer	LjSGA_026169	1846	2115	270	89	270
PLINC	LjSGA_054320	Ljwgs_054320.1_at	Pfam:ZF-HD_dimer	LjSGA_054320	387	1163	777	258	777
PLINC	LjSGA_060221	Ljwgs_060221.1_at	Pfam:ZF-HD_dimer	LjSGA_060221	107	1180	1074	357	1074
PLINC	LjSGA_066816	Ljwgs_066816.1_at	Pfam:ZF-HD_dimer	LjSGA_066816	451	732	282	93	282
PLINC	LjSGA_066967	Ljwgs_066816.1_s_at	Pfam:ZF-HD_dimer	LjSGA_066967	900	1181	282	93	282
PLINC	LjSGA_069843	Ljwgs_069843.1_at	Pfam:ZF-HD_dimer	LjSGA_069843	395	646	252	83	252
PLINC	LjSGA_075335	Ljwgs_075335.1_at	HOX	LjSGA_075335	150	865	716	100	303
PLINC	LjSGA_100451	Ljwgs_100451.1_at	ZF-HD_dimer	LjSGA_100451	213	974	762	253	762
PLINC	LjT35B07.130.r2.d	TM0640.20_at	HOX	Chr0	10005886	10007218	1333	339	1020
SWD	chr3.CM0282.560.r2.m	Ljwgs_052667.1_s_at	HOX	Chr3	3880088	3886615	6528	374	1125
SWD	chr3.CM0282.580.r2.m	Ljwgs_052667.1_s_at	HOX	Chr3	3890787	3897977	7191	309	930
UC	LjSGA_111934	Ljwgs_111934.1.1_at	HOX	LjSGA_111934	59	1017	959	318	957
WOX	chr1.CM0104.3540.r2.d	TM0305.5_at	HOX	Chr1	50622954	50625241	2288	262	789
WOX	chr1.CM0113.1230.r2.m	chr1.CM0113.66_at	HOX	Chr1	41356431	41357301	871	211	636
WOX	chr1.CM0637.330.r2.a	Ljwgs_039645.2_at	HOX	Chr1	38854274	38855927	1654	227	684
WOX	chr2.CM0249.110.r2.d	TM0856.1_at	HOX	Chr2	26880424	26881898	1475	292	879
WOX	chr4.CM0042.2310.r2.m	Ljwgs_115909.1_at	HOX	Chr4	43039238	43041423	2186	368	1107
WOX	chr5.CM0180.230.r2.m	chr5.CM0180.35_at	HOX	Chr5	36269864	36272320	2457	270	813
WOX	chr6.CM0114.190.r2.m	TM1489.8_at	HOX	Chr6	25178704	25180712	2009	413	1242
WOX	LjSGA_015273	Ljwgs_015273.2_at	HOX	LjSGA_015273	1720	2789	1070	238	717
WOX	LjSGA_037808	Ljwgs_037808.1_at	HOX	LjSGA_037808	854	1465	612	203	612
WOX	LjSGA_059316	Ljwgs_059316.1_at	HOX	LjSGA_059316	716	1352	637	133	402
WOX	LjSGA_080218	Ljwgs_080218.1_at	HOX	LjSGA_080218	310	756	447	148	447
WOX	LjSGA_103126	Ljwgs_103126.1_at	HOX	LjSGA_103126	120	542	423	140	423
Pigeonpea
Family	Seq_ID	Domains	Location	mRNA-Start	mRNA-Stop	mRNA length	Protein length	CDS length
BEL	C.cajan_20399	HOX, POX, Homeobox_KN	CcLG01	12958949	12965342	6394	528	1587
BEL	C.cajan_04734	HOX, POX, Homeobox_KN	CcLG02	2277094	2279805	2712	514	1545
BEL	C.cajan_09296	HOX, POX, Homeobox_KN	CcLG03	12927802	12930159	2358	514	1545
BEL	C.cajan_11572	HOX, POX, Homeobox_KN	CcLG06	5870347	5873596	3250	595	1788
BEL	C.cajan_12617	HOX, POX, Homeobox_KN	CcLG06	16810955	16817622	6668	656	1971
BEL	C.cajan_13220	HOX, POX, Homeobox_KN	CcLG06	22662269	22665284	3016	595	1788
BEL	C.cajan_18683	HOX, POX, Homeobox_KN	CcLG07	14749393	14750952	1560	429	1290
BEL	C.cajan_18684	HOX, POX, Homeobox_KN	CcLG07	14753847	14756752	2906	576	1731
BEL	C.cajan_13761	HOX, POX, Homeobox_KN	CcLG10	4418621	4420968	2348	513	1542
BEL	C.cajan_03125	HOX, POX, Homeobox_KN	CcLG11	34536115	34539364	3250	638	1917
BEL	C.cajan_39737	HOX, POX, Homeobox_KN	Scaffold125947	7424	11610	4187	610	1833
BEL	C.cajan_25537	HOX, POX, Homeobox_KN	Scaffold126026	7700	13379	5680	717	2154
BEL	C.cajan_42500	HOX, POX, Homeobox_KN	Scaffold129320	16096	20084	3989	654	1965
BEL	C.cajan_38429	HOX, POXHomeobox_KN	Scaffold129600	179760	183132	3373	623	1872
BEL	C.cajan_39773	HOX, POX, Homeobox_KN	Scaffold132468	48190	54128	5939	661	1986
BEL	C.cajan_31806	HOX, POX, Homeobox_KN	Scaffold132917	123729	129073	5345	576	1731
BEL	C.cajan_33967	HOX, POX, Homeobox_KN	Scaffold136554	86136	89159	3024	578	1737
DDT	C.cajan_05773	HOX	CcLG02	13617071	13621635	4565	525	1578
DDT	C.cajan_23208	DDT, WHIM2	CcLG05	1375860	1384523	8664	988	2967
DDT	C.cajan_31991	HOX, DDT, HARE-HTH, WHIM1, WHIM2	Scaffold000041	48798	63640	14843	1725	5178
DDT	C.cajan_24744	DDT, HARE-HTH, WHIM1, WHIM2	Scaffold000401	132120	138910	6791	1485	4458
DDT	C.cajan_43043	HOX	Scaffold134033	11990	14712	2723	279	840
HD-ZIP-I	C.cajan_19349	HOX, HALZ	CcLG01	1698838	1700817	1980	294	885
HD-ZIP-I	C.cajan_19405	HOX, HALZ	CcLG01	2202948	2204927	1980	294	885
HD-ZIP-I	C.cajan_20216	HOX, HALZ	CcLG01	10659775	10662314	2540	272	819
HD-ZIP-I	C.cajan_06184	HOX, HALZ	CcLG02	17822684	17824818	2135	225	678
HD-ZIP-I	C.cajan_09911	HOX, HALZ	CcLG03	19344985	19347383	2399	251	756
HD-ZIP-I	C.cajan_10940	HOX, HALZ	CcLG03	28832182	28832907	726	189	570
HD-ZIP-I	C.cajan_11765	HOX, HALZ	CcLG06	7872735	7874380	1646	279	840
HD-ZIP-I	C.cajan_12642	HOX	CcLG06	17074643	17076362	1720	214	645
HD-ZIP-I	C.cajan_14151	HOX, HALZ	CcLG10	8998382	8999404	1023	247	744
HD-ZIP-I	C.cajan_00610	HOX, Pfam:HALZ, ERM, HALZ	CcLG11	6156808	6157675	868	238	717
HD-ZIP-I	C.cajan_01670	HOX, HALZ	CcLG11	18281575	18282409	835	251	756
HD-ZIP-I	C.cajan_29031	HOX	Scaffold000061	722803	724813	2011	214	645
HD-ZIP-I	C.cajan_27801	HOX, HALZ	Scaffold000116	467482	468708	1227	278	837
HD-ZIP-I	C.cajan_41281	HOX	Scaffold000128	159983	160663	681	226	681
HD-ZIP-I	C.cajan_28451	HOX, HALZ	Scaffold000268	471525	474025	2501	283	852
HD-ZIP-I	C.cajan_34152	HOX, HALZ	Scaffold126240	259365	261080	1716	311	936
HD-ZIP-I	C.cajan_38797	HOX, HALZ	Scaffold133959	184307	187126	2820	279	840
HD-ZIP-I	C.cajan_43251	HOX, HALZ	Scaffold135182	10596	12279	1684	278	837
HD-ZIP-II	C.cajan_08209	HOX, HALZ, HD-ZIP_N	CcLG03	1593144	1596680	3537	286	861
HD-ZIP-II	C.cajan_09314	HOX, Pfam:Homez, HALZ	CcLG03	13068014	13069826	1813	279	840
HD-ZIP-II	C.cajan_09572	HOX, HALZ	CcLG03	15809897	15810722	826	166	501
HD-ZIP-II	C.cajan_23386	HOX, HALZ	CcLG05	3342727	3344179	1453	277	834
HD-ZIP-II	C.cajan_13005	HOX, HALZ	CcLG06	20660531	20661659	1129	283	852
HD-ZIP-II	C.cajan_13058	HOX, HALZ, HD-ZIP_N	CcLG06	21099641	21100533	893	227	684
HD-ZIP-II	C.cajan_22364	HOX, HALZ	CcLG09	2858240	2860400	2161	282	849
HD-ZIP-II	C.cajan_22663	HOX, HALZ	CcLG09	5825421	5829103	3683	204	615
HD-ZIP-II	C.cajan_14273	HOX, HALZ, HD-ZIP_N	CcLG10	10476101	10478185	2085	388	1167
HD-ZIP-II	C.cajan_14321	HOX, HALZ	CcLG10	11234052	11235234	1183	229	690
HD-ZIP-II	C.cajan_01609	HOX, HALZ, HD-ZIP_N	CcLG11	17620095	17621354	1260	288	867
HD-ZIP-II	C.cajan_35952	HOX, HALZ, HD-ZIP_N, Homeobox	Scaffold000227	21883	25101	3219	299	900
HD-ZIP-II	C.cajan_25098	HOX, HALZ	Scaffold000292	377397	378578	1182	205	618
HD-ZIP-II	C.cajan_24870	HOX, Pfam:Homez, HALZ	Scaffold132374	714825	715803	979	210	633
HD-ZIP-III	C.cajan_20486	HOX, Pfam:MEKHLA, Pfam:bZIP_1, START, BRLZ	CcLG01	13933748	13940006	6259	848	2547
HD-ZIP-III	C.cajan_21530	HOX, Pfam:MEKHLA, Pfam:bZIP_1, START, BRLZ	CcLG04	6099042	6104645	5604	837	2514
HD-ZIP-III	C.cajan_11038	HOX, Pfam:MEKHLA, Pfam:bZIP_1, START, BRLZ	CcLG06	144500	150022	5523	830	2493
HD-ZIP-III	C.cajan_00323	HOX, Pfam:MEKHLA, Pfam:bZIP_1, START, BRLZ	CcLG11	3144190	3151469	7280	836	2511
HD-ZIP-III	C.cajan_00424	HOX, Pfam:MEKHLA, Pfam:bZIP_1, START, BRLZ	CcLG11	3985023	3991155	6133	837	2514
HD-ZIP-III	C.cajan_28518	HOX, Pfam:MEKHLA, Pfam:bZIP_1, START, BRLZ	Scaffold000027	153782	158954	5173	818	2457
HD-ZIP-IV	C.cajan_20664	HOX, START	CcLG01	15719298	15724889	5592	687	2064
HD-ZIP-IV	C.cajan_07388	HOX, START	CcLG02	30505484	30509780	4297	747	2244
HD-ZIP-IV	C.cajan_07559	HOX, START	CcLG02	32475767	32480145	4379	719	2160
HD-ZIP-IV	C.cajan_23076	HOX, START	CcLG05	49979	52836	2858	701	2106
HD-ZIP-IV	C.cajan_12343	HOX, START	CcLG06	14027973	14033374	5402	786	2361
HD-ZIP-IV	C.cajan_13329	HOX, START	CcLG06	23758092	23761331	3240	710	2133
HD-ZIP-IV	C.cajan_18433	HOX, START	CcLG07	12146478	12152331	5854	757	2274
HD-ZIP-IV	C.cajan_15742	HOX, START	CcLG08	4021163	4024726	3564	708	2127
HD-ZIP-IV	C.cajan_16053	HOX, START	CcLG08	7699586	7704412	4827	589	1770
HD-ZIP-IV	C.cajan_13736	HOX, START	CcLG10	4066635	4072028	5394	767	2304
HD-ZIP-IV	C.cajan_00352	HOX, START	CcLG11	3421822	3427329	5508	751	2256
HD-ZIP-IV	C.cajan_25636	HOX, START	Scaffold000032	345412	348944	3533	673	2022
HD-ZIP-IV	C.cajan_26807	HOX, START	Scaffold000118	558027	563838	5812	796	2391
HD-ZIP-IV	C.cajan_41561	HOX, START	Scaffold126477	39309	44847	5539	759	2280
HD-ZIP-IV	C.cajan_27298	HOX, START	Scaffold133937	16436	21005	4570	700	2103
KNOX-I	C.cajan_09313	HOX, ELK, Pfam:KNOX1, Homeobox_KN, KNOX2	CcLG03	13059586	13063015	3430	334	1005
KNOX-I	C.cajan_09988	HOX, ELK, Homeobox_KN, KNOX1, KNOX2	CcLG03	19986859	19989990	3132	244	735
KNOX-I	C.cajan_10257	HOX, Pfam:KNOX1, Pfam:KNOX2, ELK, Homeobox_KN	CcLG03	22371894	22377142	5249	253	762
KNOX-I	C.cajan_12054	HOX, Pfam:KNOX1, Pfam:KNOX2, ELK, Homeobox_KN	CcLG06	10539977	10548526	8550	308	927
KNOX-I	C.cajan_16779	HOX, ELK, Homeobox_KN, KNOX1, KNOX2	CcLG08	15714815	15722981	8167	368	1107
KNOX-I	C.cajan_22366	HOX, ELK, Pfam:KNOX1, Homeobox_KN, KNOX2	CcLG09	2887615	2893683	6069	390	1173
KNOX-I	C.cajan_04460	HOX, ELK, Homeobox_KN, KNOX1, KNOX2	CcLG11	48295404	48299300	3897	371	1116
KNOX-I	C.cajan_25359	HOX, ELK, Pfam:KNOX1, Homeobox_KN, KNOX2	Scaffold000100	500329	508712	8384	272	819
KNOX-I	C.cajan_33548	HOX, ELK, Pfam:KNOX1, Homeobox_KN, KNOX2	Scaffold126677	113261	118602	5342	301	906
KNOX-I	C.cajan_33553	HOX, ELK, Pfam:KNOX1, Homeobox_KN, KNOX2	Scaffold126677	147469	152317	4849	296	891
KNOX-I	C.cajan_33491	HOX, ELK, Pfam:KNOX1, Pfam:KNOX2, Homeobox_KN	Scaffold136959	100084	108021	7938	314	945
KNOX-II	C.cajan_13158	HOX, Pfam:KNOX1, Pfam:KNOX2, ELK, Homeobox_KN	CcLG06	22000981	22006211	5231	270	813
KNOX-II	C.cajan_02643	HOX, Pfam:KNOX1, Pfam:KNOX2, ELK, Homeobox_KN	CcLG11	29056170	29061497	5328	283	852
KNOX-II	C.cajan_48022	HOX, ELK, Pfam:KNOX1, Homeobox_KN, KNOX2	Scaffold134747	9926	13026	3101	375	1128
KNOX-II	C.cajan_39403	HOX, ELK, Homeobox_KN, KNOX1, KNOX2	Scaffold135592	61110	67441	6332	320	963
KNOX-II	C.cajan_47004	HOX, Pfam:KNOX1, Pfam:KNOX2, ELK, Homeobox_KN	Scaffold135987	11472	16669	5198	360	1083
LD	C.cajan_10290	HOX	CcLG03	22649828	22658195	8368	946	2841
NDX	C.cajan_13575	HOX	CcLG10	2332692	2341504	8813	807	2424
PHD	C.cajan_07808	HOX, PHD	CcLG02	35044665	35054288	9624	671	2016
PHD	C.cajan_03707	HOX, PHD	CcLG11	40853067	40857359	4293	707	2124
PINTOX	C.cajan_09130	HOX	CcLG03	11389478	11392575	3098	342	1029
PLINC	C.cajan_05123	ZF-HD_dimer	CcLG02	6762953	6763732	780	259	780
PLINC	C.cajan_07076	ZF-HD_dimer	CcLG02	27410251	27410844	594	197	594
PLINC	C.cajan_08998	ZF-HD_dimer	CcLG03	9971608	9972684	1077	267	804
PLINC	C.cajan_23087	ZF-HD_dimer	CcLG05	195384	195833	450	149	450
PLINC	C.cajan_11717	HOX, ZF-HD_dimer	CcLG06	7350151	7350933	783	226	681
PLINC	C.cajan_12224	ZF-HD_dimer	CcLG06	12592466	12593386	921	201	606
PLINC	C.cajan_12691	ZF-HD_dimer	CcLG06	17464937	17465944	1008	300	903
PLINC	C.cajan_01709	ZF-HD_dimer	CcLG11	18712123	18712368	246	81	246
PLINC	C.cajan_24148	ZF-HD_dimer	Scaffold000054	221978	222574	597	145	438
PLINC	C.cajan_32322	ZF-HD_dimer	Scaffold000347	66436	67536	1101	263	792
PLINC	C.cajan_41760	ZF-HD_dimer	Scaffold126767	42497	43759	1263	302	909
PLINC	C.cajan_41761	ZF-HD_dimer	Scaffold126767	81026	81328	303	100	303
PLINC	C.cajan_39851	ZF-HD_dimer	Scaffold127700	76404	76829	426	141	426
PLINC	C.cajan_45303	ZF-HD_dimer	Scaffold132217	96127	96393	267	88	267
PLINC	C.cajan_27752	ZF-HD_dimer	Scaffold132283	397667	397939	273	90	273
PLINC	C.cajan_47134	ZF-HD_dimer	Scaffold132812	13433	13699	267	88	267
PLINC	C.cajan_24583	ZF-HD_dimer	Scaffold133855	352055	352882	828	275	828
PLINC	C.cajan_47691	ZF-HD_dimer	Scaffold134011	54654	55253	600	199	600
PLINC	C.cajan_44713	ZF-HD_dimer	Scaffold134726	46695	46961	267	88	267
PLINC	C.cajan_47265	HOX, ZF-HD_dimer	Scaffold137685	4307	5287	981	277	834
SWD	C.cajan_00315	Homeobox, Pfam:Homez	CcLG11	3088777	3093071	4295	269	810
SWD	C.cajan_40319	HOX	Scaffold132310	137050	138364	1315	125	378
WOX	C.cajan_19484	HOX	CcLG01	3014819	3015157	339	112	339
WOX	C.cajan_07944	HOX	CcLG02	36179851	36182135	2285	275	828
WOX	C.cajan_21187	HOX	CcLG04	3052866	3054315	1450	244	735
WOX	C.cajan_23115	HOX	CcLG05	493875	495966	2092	372	1119
WOX	C.cajan_11422	HOX	CcLG06	4302914	4305011	2098	351	1056
WOX	C.cajan_12791	HOX	CcLG06	18495048	18496566	1519	283	852
WOX	C.cajan_17973	HOX	CcLG07	7083860	7086009	2150	315	948
WOX	C.cajan_18927	HOX	CcLG07	17175684	17176490	807	215	648
WOX	C.cajan_13551	HOX	CcLG10	2128783	2130169	1387	225	678
WOX	C.cajan_25307	Homeobox	Scaffold000155	1013428	1015217	1790	219	660
WOX	C.cajan_33425	HOX	Scaffold000208	380013	381544	1532	230	693
WOX	C.cajan_32586	Homeobox	Scaffold000397	27803	28006	204	67	204
WOX	C.cajan_24776	HOX	Scaffold000401	413228	415403	2176	392	1179
WOX	C.cajan_26154	HOX	Scaffold000409	641897	642196	300	99	300
WOX	C.cajan_25861	HOX	Scaffold132622	392716	396563	3848	265	798
WOX	C.cajan_27915	HOX	Scaffold132713	178312	179488	1177	181	546
WOX	C.cajan_44585	HOX	Scaffold133048	18338	19288	951	228	687
WOX	C.cajan_35467	HOX	Scaffold133556	108011	109013	1003	221	666
WOX	C.cajan_43330	Homeobox	Scaffold133622	29004	30325	1322	320	963
