# Supplementary material for: Genome-Wide Analysis of Homeobox Gene Family in Legumes: Identification, Gene Duplication and Expression Profiling
Source: PLoS One. 2015 Mar 6;10(3):e0119198. doi: 10.1371/journal.pone.0119198 (PMC4352023; doi:10.1371/journal.pone.0119198)
Supplement: S3 Table — (XLS) [file pone.0119198.s010.xls]

## Sheet: chickpea
Table S3. List of cis-regulatory elements identified in the one kilobase updtream sequences of homeobox genes in chickpea and soybean.
Gene identifier	Motif name	Position	Strand	Motif sequence
Ca_00550	-300CORE	230	(+)	TGTAAAG
Ca_00550	SEF1MOTIF	676	(+)	ATATTTAWW
Ca_00550	ASF1MOTIFCAMV	526	(+)	TGACG
Ca_00550	AUXREPSIAA4	738	(+)	KGTCCCAT
Ca_00550	GATABOX	69	(+)	GATA
Ca_00550	GT1MOTIFPSRBCS	494	(+)	KWGTGRWAAWRW
Ca_00550	NAPINMOTIFBN	41	(-)	TACACAT
Ca_00550	RYREPEATLEGUMINBOX	631	(-)	CATGCAY
Ca_00550	SEF4MOTIFGM7S	198	(+)	RTTTTTR
Ca_00550	SEF3MOTIFGM	883	(+)	AACCCA
Ca_00550	IBOX	538	(-)	GATAAG
Ca_00550	GT1CORE	115	(+)	GGTTAA
Ca_00550	RBCSCONSENSUS	553	(-)	AATCCAA
Ca_00550	ACGTABOX	884	(+)	TACGTA
Ca_00550	2SSEEDPROTBANAPA	817	(+)	CAAACAC
Ca_00550	CANBNNAPA	85	(-)	CNAACAC
Ca_00550	LTRECOREATCOR15	4	(-)	CCGAC
Ca_00550	SPHCOREZMC1	253	(-)	TCCATGCAT
Ca_00550	MYBPLANT	891	(-)	MACCWAMC
Ca_00550	MYCATRD22	984	(-)	CACATG
Ca_00550	MYBCORE	542	(+)	CNGTTR
Ca_00550	SP8BFIBSP8AIB	947	(+)	ACTGTGTA
Ca_00550	SURE1STPAT21	696	(+)	AATAGAAAA
Ca_00550	GT1CONSENSUS	13	(+)	GRWAAW
Ca_00550	LTRE1HVBLT49	62	(-)	CCGAAA
Ca_00550	CIACADIANLELHC	808	(+)	CAANNNNATC
Ca_00550	PROXBBNNAPA	177	(-)	CAAACACC
Ca_00550	DOFCOREZM	16	(+)	AAAG
Ca_00550	NTBBF1ARROLB	152	(-)	ACTTTA
Ca_00550	RAV1AAT	270	(+)	CAACA
Ca_00550	TGACGTVMAMY	526	(+)	TGACGT
Ca_00550	L1BOXATPDF1	988	(+)	TAAATGYA
Ca_00550	DRE1COREZMRAB17	286	(-)	ACCGAGA
Ca_00550	DRE2COREZMRAB17	630	(+)	ACCGAC
Ca_00550	MYCCONSENSUSAT	314	(+)	CANNTG
Ca_00550	CRTDREHVCBF2	23	(+)	GTCGAC
Ca_00550	DRECRTCOREAT	4	(-)	RCCGAC
Ca_00550	GARE1OSREP1	907	(+)	TAACAGA
Ca_00550	GADOWNAT	831	(-)	ACGTGTC
Ca_00550	CBFHV	4	(-)	RYCGAC
Ca_00908	-300CORE	230	(+)	TGTAAAG
Ca_00908	SEF1MOTIF	676	(+)	ATATTTAWW
Ca_00908	ASF1MOTIFCAMV	526	(+)	TGACG
Ca_00908	AUXREPSIAA4	738	(+)	KGTCCCAT
Ca_00908	GATABOX	69	(+)	GATA
Ca_00908	GT1MOTIFPSRBCS	494	(+)	KWGTGRWAAWRW
Ca_00908	NAPINMOTIFBN	41	(-)	TACACAT
Ca_00908	RYREPEATLEGUMINBOX	631	(-)	CATGCAY
Ca_00908	SEF4MOTIFGM7S	198	(+)	RTTTTTR
Ca_00908	SEF3MOTIFGM	883	(+)	AACCCA
Ca_00908	IBOX	538	(-)	GATAAG
Ca_00908	GT1CORE	115	(+)	GGTTAA
Ca_00908	RBCSCONSENSUS	553	(-)	AATCCAA
Ca_00908	ACGTABOX	884	(+)	TACGTA
Ca_00908	2SSEEDPROTBANAPA	817	(+)	CAAACAC
Ca_00908	CANBNNAPA	85	(-)	CNAACAC
Ca_00908	LTRECOREATCOR15	4	(-)	CCGAC
Ca_00908	SPHCOREZMC1	253	(-)	TCCATGCAT
Ca_00908	MYBPLANT	891	(-)	MACCWAMC
Ca_00908	MYCATRD22	984	(-)	CACATG
Ca_00908	MYBCORE	542	(+)	CNGTTR
Ca_00908	SURE1STPAT21	696	(+)	AATAGAAAA
Ca_00908	GT1CONSENSUS	13	(+)	GRWAAW
Ca_00908	LTRE1HVBLT49	62	(-)	CCGAAA
Ca_00908	CIACADIANLELHC	808	(+)	CAANNNNATC
Ca_00908	PROXBBNNAPA	177	(-)	CAAACACC
Ca_00908	DOFCOREZM	16	(+)	AAAG
Ca_00908	NTBBF1ARROLB	152	(-)	ACTTTA
Ca_00908	RAV1AAT	270	(+)	CAACA
Ca_00908	TGACGTVMAMY	526	(+)	TGACGT
Ca_00908	L1BOXATPDF1	988	(+)	TAAATGYA
Ca_00908	DRE2COREZMRAB17	630	(+)	ACCGAC
Ca_00908	MYCCONSENSUSAT	314	(+)	CANNTG
Ca_00908	CRTDREHVCBF2	23	(+)	GTCGAC
Ca_00908	DRECRTCOREAT	4	(-)	RCCGAC
Ca_00908	GARE1OSREP1	907	(+)	TAACAGA
Ca_00908	GADOWNAT	831	(-)	ACGTGTC
Ca_00908	CBFHV	4	(-)	RYCGAC
Ca_01318	-300CORE	230	(+)	TGTAAAG
Ca_01318	SEF1MOTIF	676	(+)	ATATTTAWW
Ca_01318	ASF1MOTIFCAMV	526	(+)	TGACG
Ca_01318	AUXREPSIAA4	738	(+)	KGTCCCAT
Ca_01318	GATABOX	69	(+)	GATA
Ca_01318	GT1MOTIFPSRBCS	494	(+)	KWGTGRWAAWRW
Ca_01318	NAPINMOTIFBN	41	(-)	TACACAT
Ca_01318	RYREPEATLEGUMINBOX	631	(-)	CATGCAY
Ca_01318	SEF4MOTIFGM7S	198	(+)	RTTTTTR
Ca_01318	SEF3MOTIFGM	883	(+)	AACCCA
Ca_01318	IBOX	538	(-)	GATAAG
Ca_01318	GT1CORE	115	(+)	GGTTAA
Ca_01318	RBCSCONSENSUS	553	(-)	AATCCAA
Ca_01318	ACGTABOX	884	(+)	TACGTA
Ca_01318	2SSEEDPROTBANAPA	817	(+)	CAAACAC
Ca_01318	CANBNNAPA	85	(-)	CNAACAC
Ca_01318	LTRECOREATCOR15	4	(-)	CCGAC
Ca_01318	SPHCOREZMC1	253	(-)	TCCATGCAT
Ca_01318	MYBPLANT	891	(-)	MACCWAMC
Ca_01318	MYCATRD22	984	(-)	CACATG
Ca_01318	MYBCORE	542	(+)	CNGTTR
Ca_01318	SP8BFIBSP8AIB	947	(+)	ACTGTGTA
Ca_01318	SURE1STPAT21	696	(+)	AATAGAAAA
Ca_01318	GT1CONSENSUS	13	(+)	GRWAAW
Ca_01318	LTRE1HVBLT49	62	(-)	CCGAAA
Ca_01318	CIACADIANLELHC	808	(+)	CAANNNNATC
Ca_01318	PROXBBNNAPA	177	(-)	CAAACACC
Ca_01318	DOFCOREZM	16	(+)	AAAG
Ca_01318	NTBBF1ARROLB	152	(-)	ACTTTA
Ca_01318	RAV1AAT	270	(+)	CAACA
Ca_01318	TGACGTVMAMY	526	(+)	TGACGT
Ca_01318	L1BOXATPDF1	988	(+)	TAAATGYA
Ca_01318	DRE2COREZMRAB17	630	(+)	ACCGAC
Ca_01318	MYCCONSENSUSAT	314	(+)	CANNTG
Ca_01318	CRTDREHVCBF2	23	(+)	GTCGAC
Ca_01318	DRECRTCOREAT	4	(-)	RCCGAC
Ca_01318	GARE1OSREP1	907	(+)	TAACAGA
Ca_01318	GADOWNAT	831	(-)	ACGTGTC
Ca_01318	CBFHV	4	(-)	RYCGAC
Ca_01381	-300CORE	230	(+)	TGTAAAG
Ca_01381	SEF1MOTIF	676	(+)	ATATTTAWW
Ca_01381	ASF1MOTIFCAMV	526	(+)	TGACG
Ca_01381	AUXREPSIAA4	738	(+)	KGTCCCAT
Ca_01381	GATABOX	69	(+)	GATA
Ca_01381	GT1MOTIFPSRBCS	494	(+)	KWGTGRWAAWRW
Ca_01381	NAPINMOTIFBN	41	(-)	TACACAT
Ca_01381	RYREPEATLEGUMINBOX	631	(-)	CATGCAY
Ca_01381	SEF4MOTIFGM7S	198	(+)	RTTTTTR
Ca_01381	SEF3MOTIFGM	883	(+)	AACCCA
Ca_01381	IBOX	538	(-)	GATAAG
Ca_01381	GT1CORE	115	(+)	GGTTAA
Ca_01381	RBCSCONSENSUS	553	(-)	AATCCAA
Ca_01381	ACGTABOX	884	(+)	TACGTA
Ca_01381	2SSEEDPROTBANAPA	817	(+)	CAAACAC
Ca_01381	CANBNNAPA	85	(-)	CNAACAC
Ca_01381	LTRECOREATCOR15	4	(-)	CCGAC
Ca_01381	SPHCOREZMC1	253	(-)	TCCATGCAT
Ca_01381	MYBPLANT	891	(-)	MACCWAMC
Ca_01381	MYCATRD22	984	(-)	CACATG
Ca_01381	MYBCORE	542	(+)	CNGTTR
Ca_01381	SP8BFIBSP8AIB	947	(+)	ACTGTGTA
Ca_01381	SURE1STPAT21	696	(+)	AATAGAAAA
Ca_01381	GT1CONSENSUS	13	(+)	GRWAAW
Ca_01381	LTRE1HVBLT49	62	(-)	CCGAAA
Ca_01381	CIACADIANLELHC	808	(+)	CAANNNNATC
Ca_01381	PROXBBNNAPA	177	(-)	CAAACACC
Ca_01381	DOFCOREZM	16	(+)	AAAG
Ca_01381	NTBBF1ARROLB	152	(-)	ACTTTA
Ca_01381	RAV1AAT	270	(+)	CAACA
Ca_01381	TGACGTVMAMY	526	(+)	TGACGT
Ca_01381	L1BOXATPDF1	988	(+)	TAAATGYA
Ca_01381	DRE1COREZMRAB17	286	(-)	ACCGAGA
Ca_01381	DRE2COREZMRAB17	630	(+)	ACCGAC
Ca_01381	MYCCONSENSUSAT	314	(+)	CANNTG
Ca_01381	CRTDREHVCBF2	23	(+)	GTCGAC
Ca_01381	DRECRTCOREAT	4	(-)	RCCGAC
Ca_01381	GARE1OSREP1	907	(+)	TAACAGA
Ca_01381	GADOWNAT	831	(-)	ACGTGTC
Ca_01381	CBFHV	4	(-)	RYCGAC
Ca_01570	-300CORE	230	(+)	TGTAAAG
Ca_01570	SEF1MOTIF	676	(+)	ATATTTAWW
Ca_01570	ASF1MOTIFCAMV	526	(+)	TGACG
Ca_01570	AUXREPSIAA4	738	(+)	KGTCCCAT
Ca_01570	GATABOX	69	(+)	GATA
Ca_01570	GT1MOTIFPSRBCS	494	(+)	KWGTGRWAAWRW
Ca_01570	NAPINMOTIFBN	41	(-)	TACACAT
Ca_01570	RYREPEATLEGUMINBOX	631	(-)	CATGCAY
Ca_01570	SEF4MOTIFGM7S	198	(+)	RTTTTTR
Ca_01570	SEF3MOTIFGM	883	(+)	AACCCA
Ca_01570	IBOX	538	(-)	GATAAG
Ca_01570	GT1CORE	115	(+)	GGTTAA
Ca_01570	RBCSCONSENSUS	553	(-)	AATCCAA
Ca_01570	ACGTABOX	884	(+)	TACGTA
Ca_01570	2SSEEDPROTBANAPA	817	(+)	CAAACAC
Ca_01570	CANBNNAPA	85	(-)	CNAACAC
Ca_01570	LTRECOREATCOR15	4	(-)	CCGAC
Ca_01570	SPHCOREZMC1	253	(-)	TCCATGCAT
Ca_01570	MYBPLANT	891	(-)	MACCWAMC
Ca_01570	MYCATRD22	984	(-)	CACATG
Ca_01570	MYBCORE	542	(+)	CNGTTR
Ca_01570	SP8BFIBSP8AIB	947	(+)	ACTGTGTA
Ca_01570	SURE1STPAT21	696	(+)	AATAGAAAA
Ca_01570	GT1CONSENSUS	13	(+)	GRWAAW
Ca_01570	LTRE1HVBLT49	62	(-)	CCGAAA
Ca_01570	CIACADIANLELHC	808	(+)	CAANNNNATC
Ca_01570	PROXBBNNAPA	177	(-)	CAAACACC
Ca_01570	DOFCOREZM	16	(+)	AAAG
Ca_01570	NTBBF1ARROLB	152	(-)	ACTTTA
Ca_01570	RAV1AAT	270	(+)	CAACA
Ca_01570	TGACGTVMAMY	526	(+)	TGACGT
Ca_01570	L1BOXATPDF1	988	(+)	TAAATGYA
Ca_01570	DRE1COREZMRAB17	286	(-)	ACCGAGA
Ca_01570	DRE2COREZMRAB17	630	(+)	ACCGAC
Ca_01570	MYCCONSENSUSAT	314	(+)	CANNTG
Ca_01570	CRTDREHVCBF2	23	(+)	GTCGAC
Ca_01570	DRECRTCOREAT	4	(-)	RCCGAC
Ca_01570	GARE1OSREP1	907	(+)	TAACAGA
Ca_01570	GADOWNAT	831	(-)	ACGTGTC
Ca_01570	CBFHV	4	(-)	RYCGAC
Ca_02032	-300CORE	230	(+)	TGTAAAG
Ca_02032	SEF1MOTIF	676	(+)	ATATTTAWW
Ca_02032	ASF1MOTIFCAMV	526	(+)	TGACG
Ca_02032	AUXREPSIAA4	738	(+)	KGTCCCAT
Ca_02032	GATABOX	69	(+)	GATA
Ca_02032	GT1MOTIFPSRBCS	494	(+)	KWGTGRWAAWRW
Ca_02032	NAPINMOTIFBN	41	(-)	TACACAT
Ca_02032	RYREPEATLEGUMINBOX	631	(-)	CATGCAY
Ca_02032	SEF4MOTIFGM7S	198	(+)	RTTTTTR
Ca_02032	TATABOX1	845	(+)	CTATAAATAC
Ca_02032	SEF3MOTIFGM	883	(+)	AACCCA
Ca_02032	IBOX	538	(-)	GATAAG
Ca_02032	GT1CORE	115	(+)	GGTTAA
Ca_02032	RBCSCONSENSUS	553	(-)	AATCCAA
Ca_02032	ACGTABOX	884	(+)	TACGTA
Ca_02032	2SSEEDPROTBANAPA	817	(+)	CAAACAC
Ca_02032	CANBNNAPA	85	(-)	CNAACAC
Ca_02032	LTRECOREATCOR15	4	(-)	CCGAC
Ca_02032	SPHCOREZMC1	253	(-)	TCCATGCAT
Ca_02032	MYBPLANT	891	(-)	MACCWAMC
Ca_02032	MYCATRD22	984	(-)	CACATG
Ca_02032	MYBCORE	542	(+)	CNGTTR
Ca_02032	SP8BFIBSP8AIB	947	(+)	ACTGTGTA
Ca_02032	SURE1STPAT21	696	(+)	AATAGAAAA
Ca_02032	GT1CONSENSUS	13	(+)	GRWAAW
Ca_02032	LTRE1HVBLT49	62	(-)	CCGAAA
Ca_02032	CIACADIANLELHC	808	(+)	CAANNNNATC
Ca_02032	PROXBBNNAPA	177	(-)	CAAACACC
Ca_02032	DOFCOREZM	16	(+)	AAAG
Ca_02032	NTBBF1ARROLB	152	(-)	ACTTTA
Ca_02032	RAV1AAT	270	(+)	CAACA
Ca_02032	TGACGTVMAMY	526	(+)	TGACGT
Ca_02032	L1BOXATPDF1	988	(+)	TAAATGYA
Ca_02032	DRE1COREZMRAB17	286	(-)	ACCGAGA
Ca_02032	DRE2COREZMRAB17	630	(+)	ACCGAC
Ca_02032	MYCCONSENSUSAT	314	(+)	CANNTG
Ca_02032	CRTDREHVCBF2	23	(+)	GTCGAC
Ca_02032	DRECRTCOREAT	4	(-)	RCCGAC
Ca_02032	GARE1OSREP1	907	(+)	TAACAGA
Ca_02032	GADOWNAT	831	(-)	ACGTGTC
Ca_02032	CBFHV	4	(-)	RYCGAC
Ca_02044	-300CORE	230	(+)	TGTAAAG
Ca_02044	SEF1MOTIF	676	(+)	ATATTTAWW
Ca_02044	ASF1MOTIFCAMV	526	(+)	TGACG
Ca_02044	GATABOX	69	(+)	GATA
Ca_02044	GT1MOTIFPSRBCS	494	(+)	KWGTGRWAAWRW
Ca_02044	RYREPEATLEGUMINBOX	631	(-)	CATGCAY
Ca_02044	SEF4MOTIFGM7S	198	(+)	RTTTTTR
Ca_02044	SEF3MOTIFGM	883	(+)	AACCCA
Ca_02044	IBOX	538	(-)	GATAAG
Ca_02044	GT1CORE	115	(+)	GGTTAA
Ca_02044	RBCSCONSENSUS	553	(-)	AATCCAA
Ca_02044	CANBNNAPA	85	(-)	CNAACAC
Ca_02044	LTRECOREATCOR15	4	(-)	CCGAC
Ca_02044	MYCATRD22	984	(-)	CACATG
Ca_02044	MYBCORE	542	(+)	CNGTTR
Ca_02044	SURE1STPAT21	696	(+)	AATAGAAAA
Ca_02044	GT1CONSENSUS	13	(+)	GRWAAW
Ca_02044	LTRE1HVBLT49	62	(-)	CCGAAA
Ca_02044	CIACADIANLELHC	808	(+)	CAANNNNATC
Ca_02044	DOFCOREZM	16	(+)	AAAG
Ca_02044	NTBBF1ARROLB	152	(-)	ACTTTA
Ca_02044	RAV1AAT	270	(+)	CAACA
Ca_02044	TGACGTVMAMY	526	(+)	TGACGT
Ca_02044	L1BOXATPDF1	988	(+)	TAAATGYA
Ca_02044	MYCCONSENSUSAT	314	(+)	CANNTG
Ca_02044	DRECRTCOREAT	4	(-)	RCCGAC
Ca_02044	CBFHV	4	(-)	RYCGAC
Ca_02186	-300CORE	230	(+)	TGTAAAG
Ca_02186	SEF1MOTIF	676	(+)	ATATTTAWW
Ca_02186	ASF1MOTIFCAMV	526	(+)	TGACG
Ca_02186	GATABOX	69	(+)	GATA
Ca_02186	GT1MOTIFPSRBCS	494	(+)	KWGTGRWAAWRW
Ca_02186	NAPINMOTIFBN	41	(-)	TACACAT
Ca_02186	RYREPEATLEGUMINBOX	631	(-)	CATGCAY
Ca_02186	SEF4MOTIFGM7S	198	(+)	RTTTTTR
Ca_02186	SEF3MOTIFGM	883	(+)	AACCCA
Ca_02186	IBOX	538	(-)	GATAAG
Ca_02186	GT1CORE	115	(+)	GGTTAA
Ca_02186	RBCSCONSENSUS	553	(-)	AATCCAA
Ca_02186	CANBNNAPA	85	(-)	CNAACAC
Ca_02186	LTRECOREATCOR15	4	(-)	CCGAC
Ca_02186	MYBPLANT	891	(-)	MACCWAMC
Ca_02186	MYCATRD22	984	(-)	CACATG
Ca_02186	MYBCORE	542	(+)	CNGTTR
Ca_02186	SURE1STPAT21	696	(+)	AATAGAAAA
Ca_02186	GT1CONSENSUS	13	(+)	GRWAAW
Ca_02186	LTRE1HVBLT49	62	(-)	CCGAAA
Ca_02186	CIACADIANLELHC	808	(+)	CAANNNNATC
Ca_02186	DOFCOREZM	16	(+)	AAAG
Ca_02186	NTBBF1ARROLB	152	(-)	ACTTTA
Ca_02186	RAV1AAT	270	(+)	CAACA
Ca_02186	TGACGTVMAMY	526	(+)	TGACGT
Ca_02186	L1BOXATPDF1	988	(+)	TAAATGYA
Ca_02186	MYCCONSENSUSAT	314	(+)	CANNTG
Ca_02186	CRTDREHVCBF2	23	(+)	GTCGAC
Ca_02186	DRECRTCOREAT	4	(-)	RCCGAC
Ca_02186	GARE1OSREP1	907	(+)	TAACAGA
Ca_02186	CBFHV	4	(-)	RYCGAC
Ca_02535	-300CORE	230	(+)	TGTAAAG
Ca_02535	SEF1MOTIF	676	(+)	ATATTTAWW
Ca_02535	ASF1MOTIFCAMV	526	(+)	TGACG
Ca_02535	GATABOX	69	(+)	GATA
Ca_02535	GT1MOTIFPSRBCS	494	(+)	KWGTGRWAAWRW
Ca_02535	NAPINMOTIFBN	41	(-)	TACACAT
Ca_02535	RYREPEATLEGUMINBOX	631	(-)	CATGCAY
Ca_02535	SEF4MOTIFGM7S	198	(+)	RTTTTTR
Ca_02535	SEF3MOTIFGM	883	(+)	AACCCA
Ca_02535	IBOX	538	(-)	GATAAG
Ca_02535	GT1CORE	115	(+)	GGTTAA
Ca_02535	RBCSCONSENSUS	553	(-)	AATCCAA
Ca_02535	2SSEEDPROTBANAPA	817	(+)	CAAACAC
Ca_02535	CANBNNAPA	85	(-)	CNAACAC
Ca_02535	LTRECOREATCOR15	4	(-)	CCGAC
Ca_02535	SPHCOREZMC1	253	(-)	TCCATGCAT
Ca_02535	MYBPLANT	891	(-)	MACCWAMC
Ca_02535	MYCATRD22	984	(-)	CACATG
Ca_02535	MYBCORE	542	(+)	CNGTTR
Ca_02535	SURE1STPAT21	696	(+)	AATAGAAAA
Ca_02535	GT1CONSENSUS	13	(+)	GRWAAW
Ca_02535	LTRE1HVBLT49	62	(-)	CCGAAA
Ca_02535	CIACADIANLELHC	808	(+)	CAANNNNATC
Ca_02535	DOFCOREZM	16	(+)	AAAG
Ca_02535	NTBBF1ARROLB	152	(-)	ACTTTA
Ca_02535	RAV1AAT	270	(+)	CAACA
Ca_02535	TGACGTVMAMY	526	(+)	TGACGT
Ca_02535	L1BOXATPDF1	988	(+)	TAAATGYA
Ca_02535	MYCCONSENSUSAT	314	(+)	CANNTG
Ca_02535	CRTDREHVCBF2	23	(+)	GTCGAC
Ca_02535	DRECRTCOREAT	4	(-)	RCCGAC
Ca_02535	GARE1OSREP1	907	(+)	TAACAGA
Ca_02535	CBFHV	4	(-)	RYCGAC
Ca_03271	SEF1MOTIF	676	(+)	ATATTTAWW
Ca_03271	ASF1MOTIFCAMV	526	(+)	TGACG
Ca_03271	GATABOX	69	(+)	GATA
Ca_03271	SEF4MOTIFGM7S	198	(+)	RTTTTTR
Ca_03271	IBOX	538	(-)	GATAAG
Ca_03271	GT1CORE	115	(+)	GGTTAA
Ca_03271	CANBNNAPA	85	(-)	CNAACAC
Ca_03271	LTRECOREATCOR15	4	(-)	CCGAC
Ca_03271	MYCATRD22	984	(-)	CACATG
Ca_03271	GT1CONSENSUS	13	(+)	GRWAAW
Ca_03271	LTRE1HVBLT49	62	(-)	CCGAAA
Ca_03271	CIACADIANLELHC	808	(+)	CAANNNNATC
Ca_03271	DOFCOREZM	16	(+)	AAAG
Ca_03271	NTBBF1ARROLB	152	(-)	ACTTTA
Ca_03271	RAV1AAT	270	(+)	CAACA
Ca_03271	TGACGTVMAMY	526	(+)	TGACGT
Ca_03271	L1BOXATPDF1	988	(+)	TAAATGYA
Ca_03271	MYCCONSENSUSAT	314	(+)	CANNTG
Ca_03271	DRECRTCOREAT	4	(-)	RCCGAC
Ca_03271	CBFHV	4	(-)	RYCGAC
Ca_03402	-300CORE	230	(+)	TGTAAAG
Ca_03402	SEF1MOTIF	676	(+)	ATATTTAWW
Ca_03402	ARE1	82	(+)	RGTGACNNNGC
Ca_03402	ASF1MOTIFCAMV	526	(+)	TGACG
Ca_03402	AUXREPSIAA4	738	(+)	KGTCCCAT
Ca_03402	GATABOX	69	(+)	GATA
Ca_03402	GT1MOTIFPSRBCS	494	(+)	KWGTGRWAAWRW
Ca_03402	NAPINMOTIFBN	41	(-)	TACACAT
Ca_03402	RYREPEATLEGUMINBOX	631	(-)	CATGCAY
Ca_03402	SEF4MOTIFGM7S	198	(+)	RTTTTTR
Ca_03402	TATABOX1	845	(+)	CTATAAATAC
Ca_03402	SEF3MOTIFGM	883	(+)	AACCCA
Ca_03402	IBOX	538	(-)	GATAAG
Ca_03402	GT1CORE	115	(+)	GGTTAA
Ca_03402	LBOXLERBCS	439	(+)	AAATTAACCAA
Ca_03402	RBCSCONSENSUS	553	(-)	AATCCAA
Ca_03402	ACGTABOX	884	(+)	TACGTA
Ca_03402	2SSEEDPROTBANAPA	817	(+)	CAAACAC
Ca_03402	CANBNNAPA	85	(-)	CNAACAC
Ca_03402	LTRECOREATCOR15	4	(-)	CCGAC
Ca_03402	SPHCOREZMC1	253	(-)	TCCATGCAT
Ca_03402	LTREATLTI78	85	(+)	ACCGACA
Ca_03402	TCA1MOTIF	778	(-)	TCATCTTCTT
Ca_03402	MYBPLANT	891	(-)	MACCWAMC
Ca_03402	MYCATRD22	984	(-)	CACATG
Ca_03402	MYBCORE	542	(+)	CNGTTR
Ca_03402	SP8BFIBSP8AIB	947	(+)	ACTGTGTA
Ca_03402	SURE1STPAT21	696	(+)	AATAGAAAA
Ca_03402	GT1CONSENSUS	13	(+)	GRWAAW
Ca_03402	HBOXCONSENSUSPVCHS	899	(+)	CCTACCNNNNNNNCT
Ca_03402	LTRE1HVBLT49	62	(-)	CCGAAA
Ca_03402	CIACADIANLELHC	808	(+)	CAANNNNATC
Ca_03402	PROXBBNNAPA	177	(-)	CAAACACC
Ca_03402	DOFCOREZM	16	(+)	AAAG
Ca_03402	NTBBF1ARROLB	152	(-)	ACTTTA
Ca_03402	RAV1AAT	270	(+)	CAACA
Ca_03402	TGACGTVMAMY	526	(+)	TGACGT
Ca_03402	L1BOXATPDF1	988	(+)	TAAATGYA
Ca_03402	DRE1COREZMRAB17	286	(-)	ACCGAGA
Ca_03402	DRE2COREZMRAB17	630	(+)	ACCGAC
Ca_03402	MYCCONSENSUSAT	314	(+)	CANNTG
Ca_03402	CRTDREHVCBF2	23	(+)	GTCGAC
Ca_03402	DRECRTCOREAT	4	(-)	RCCGAC
Ca_03402	GARE1OSREP1	907	(+)	TAACAGA
Ca_03402	GADOWNAT	831	(-)	ACGTGTC
Ca_03402	CBFHV	4	(-)	RYCGAC
Ca_03507	-300CORE	230	(+)	TGTAAAG
Ca_03507	SEF1MOTIF	676	(+)	ATATTTAWW
Ca_03507	ARE1	82	(+)	RGTGACNNNGC
Ca_03507	ASF1MOTIFCAMV	526	(+)	TGACG
Ca_03507	AUXREPSIAA4	738	(+)	KGTCCCAT
Ca_03507	GATABOX	69	(+)	GATA
Ca_03507	GT1MOTIFPSRBCS	494	(+)	KWGTGRWAAWRW
Ca_03507	NAPINMOTIFBN	41	(-)	TACACAT
Ca_03507	RYREPEATLEGUMINBOX	631	(-)	CATGCAY
Ca_03507	SEF4MOTIFGM7S	198	(+)	RTTTTTR
Ca_03507	TATABOX1	845	(+)	CTATAAATAC
Ca_03507	SEF3MOTIFGM	883	(+)	AACCCA
Ca_03507	IBOX	538	(-)	GATAAG
Ca_03507	GT1CORE	115	(+)	GGTTAA
Ca_03507	LBOXLERBCS	439	(+)	AAATTAACCAA
Ca_03507	RBCSCONSENSUS	553	(-)	AATCCAA
Ca_03507	ACGTABOX	884	(+)	TACGTA
Ca_03507	2SSEEDPROTBANAPA	817	(+)	CAAACAC
Ca_03507	CANBNNAPA	85	(-)	CNAACAC
Ca_03507	LTRECOREATCOR15	4	(-)	CCGAC
Ca_03507	SPHCOREZMC1	253	(-)	TCCATGCAT
Ca_03507	TCA1MOTIF	778	(-)	TCATCTTCTT
Ca_03507	MYBPLANT	891	(-)	MACCWAMC
Ca_03507	MYCATRD22	984	(-)	CACATG
Ca_03507	MYBCORE	542	(+)	CNGTTR
Ca_03507	SP8BFIBSP8AIB	947	(+)	ACTGTGTA
Ca_03507	SURE1STPAT21	696	(+)	AATAGAAAA
Ca_03507	GT1CONSENSUS	13	(+)	GRWAAW
Ca_03507	LTRE1HVBLT49	62	(-)	CCGAAA
Ca_03507	CIACADIANLELHC	808	(+)	CAANNNNATC
Ca_03507	PROXBBNNAPA	177	(-)	CAAACACC
Ca_03507	DOFCOREZM	16	(+)	AAAG
Ca_03507	NTBBF1ARROLB	152	(-)	ACTTTA
Ca_03507	RAV1AAT	270	(+)	CAACA
Ca_03507	TGACGTVMAMY	526	(+)	TGACGT
Ca_03507	L1BOXATPDF1	988	(+)	TAAATGYA
Ca_03507	DRE1COREZMRAB17	286	(-)	ACCGAGA
Ca_03507	DRE2COREZMRAB17	630	(+)	ACCGAC
Ca_03507	MYCCONSENSUSAT	314	(+)	CANNTG
Ca_03507	CRTDREHVCBF2	23	(+)	GTCGAC
Ca_03507	DRECRTCOREAT	4	(-)	RCCGAC
Ca_03507	GARE1OSREP1	907	(+)	TAACAGA
Ca_03507	GADOWNAT	831	(-)	ACGTGTC
Ca_03507	CBFHV	4	(-)	RYCGAC
Ca_03521	-300CORE	230	(+)	TGTAAAG
Ca_03521	SEF1MOTIF	676	(+)	ATATTTAWW
Ca_03521	ARE1	82	(+)	RGTGACNNNGC
Ca_03521	ASF1MOTIFCAMV	526	(+)	TGACG
Ca_03521	AUXREPSIAA4	738	(+)	KGTCCCAT
Ca_03521	GATABOX	69	(+)	GATA
Ca_03521	GT1MOTIFPSRBCS	494	(+)	KWGTGRWAAWRW
Ca_03521	NAPINMOTIFBN	41	(-)	TACACAT
Ca_03521	RYREPEATLEGUMINBOX	631	(-)	CATGCAY
Ca_03521	SEF4MOTIFGM7S	198	(+)	RTTTTTR
Ca_03521	TATABOX1	845	(+)	CTATAAATAC
Ca_03521	SEF3MOTIFGM	883	(+)	AACCCA
Ca_03521	IBOX	538	(-)	GATAAG
Ca_03521	GT1CORE	115	(+)	GGTTAA
Ca_03521	LBOXLERBCS	439	(+)	AAATTAACCAA
Ca_03521	RBCSCONSENSUS	553	(-)	AATCCAA
Ca_03521	ACGTABOX	884	(+)	TACGTA
Ca_03521	2SSEEDPROTBANAPA	817	(+)	CAAACAC
Ca_03521	CANBNNAPA	85	(-)	CNAACAC
Ca_03521	LTRECOREATCOR15	4	(-)	CCGAC
Ca_03521	SPHCOREZMC1	253	(-)	TCCATGCAT
Ca_03521	LTREATLTI78	85	(+)	ACCGACA
Ca_03521	TCA1MOTIF	778	(-)	TCATCTTCTT
Ca_03521	MYBPLANT	891	(-)	MACCWAMC
Ca_03521	MYCATRD22	984	(-)	CACATG
Ca_03521	MYBCORE	542	(+)	CNGTTR
Ca_03521	SP8BFIBSP8AIB	947	(+)	ACTGTGTA
Ca_03521	SURE1STPAT21	696	(+)	AATAGAAAA
Ca_03521	GT1CONSENSUS	13	(+)	GRWAAW
Ca_03521	HBOXCONSENSUSPVCHS	899	(+)	CCTACCNNNNNNNCT
Ca_03521	SITEIOSPCNA	874	(+)	CCAGGTGG
Ca_03521	LTRE1HVBLT49	62	(-)	CCGAAA
Ca_03521	CIACADIANLELHC	808	(+)	CAANNNNATC
Ca_03521	PROXBBNNAPA	177	(-)	CAAACACC
Ca_03521	DOFCOREZM	16	(+)	AAAG
Ca_03521	NTBBF1ARROLB	152	(-)	ACTTTA
Ca_03521	RAV1AAT	270	(+)	CAACA
Ca_03521	TGACGTVMAMY	526	(+)	TGACGT
Ca_03521	L1BOXATPDF1	988	(+)	TAAATGYA
Ca_03521	DRE1COREZMRAB17	286	(-)	ACCGAGA
Ca_03521	DRE2COREZMRAB17	630	(+)	ACCGAC
Ca_03521	MYCCONSENSUSAT	314	(+)	CANNTG
Ca_03521	CRTDREHVCBF2	23	(+)	GTCGAC
Ca_03521	DRECRTCOREAT	4	(-)	RCCGAC
Ca_03521	GARE1OSREP1	907	(+)	TAACAGA
Ca_03521	GADOWNAT	831	(-)	ACGTGTC
Ca_03521	CBFHV	4	(-)	RYCGAC
Ca_03525	-300CORE	230	(+)	TGTAAAG
Ca_03525	SEF1MOTIF	676	(+)	ATATTTAWW
Ca_03525	ARE1	82	(+)	RGTGACNNNGC
Ca_03525	ASF1MOTIFCAMV	526	(+)	TGACG
Ca_03525	AUXREPSIAA4	738	(+)	KGTCCCAT
Ca_03525	GATABOX	69	(+)	GATA
Ca_03525	GT1MOTIFPSRBCS	494	(+)	KWGTGRWAAWRW
Ca_03525	NAPINMOTIFBN	41	(-)	TACACAT
Ca_03525	RYREPEATLEGUMINBOX	631	(-)	CATGCAY
Ca_03525	SEF4MOTIFGM7S	198	(+)	RTTTTTR
Ca_03525	TATABOX1	845	(+)	CTATAAATAC
Ca_03525	SEF3MOTIFGM	883	(+)	AACCCA
Ca_03525	IBOX	538	(-)	GATAAG
Ca_03525	GT1CORE	115	(+)	GGTTAA
Ca_03525	LBOXLERBCS	439	(+)	AAATTAACCAA
Ca_03525	RBCSCONSENSUS	553	(-)	AATCCAA
Ca_03525	ACGTABOX	884	(+)	TACGTA
Ca_03525	2SSEEDPROTBANAPA	817	(+)	CAAACAC
Ca_03525	CANBNNAPA	85	(-)	CNAACAC
Ca_03525	LTRECOREATCOR15	4	(-)	CCGAC
Ca_03525	SPHCOREZMC1	253	(-)	TCCATGCAT
Ca_03525	LTREATLTI78	85	(+)	ACCGACA
Ca_03525	TCA1MOTIF	778	(-)	TCATCTTCTT
Ca_03525	MYBPLANT	891	(-)	MACCWAMC
Ca_03525	MYCATRD22	984	(-)	CACATG
Ca_03525	MYBCORE	542	(+)	CNGTTR
Ca_03525	SP8BFIBSP8AIB	947	(+)	ACTGTGTA
Ca_03525	SURE1STPAT21	696	(+)	AATAGAAAA
Ca_03525	GT1CONSENSUS	13	(+)	GRWAAW
Ca_03525	HBOXCONSENSUSPVCHS	899	(+)	CCTACCNNNNNNNCT
Ca_03525	SITEIOSPCNA	874	(+)	CCAGGTGG
Ca_03525	LTRE1HVBLT49	62	(-)	CCGAAA
Ca_03525	CIACADIANLELHC	808	(+)	CAANNNNATC
Ca_03525	PROXBBNNAPA	177	(-)	CAAACACC
Ca_03525	DOFCOREZM	16	(+)	AAAG
Ca_03525	NTBBF1ARROLB	152	(-)	ACTTTA
Ca_03525	RAV1AAT	270	(+)	CAACA
Ca_03525	TGACGTVMAMY	526	(+)	TGACGT
Ca_03525	L1BOXATPDF1	988	(+)	TAAATGYA
Ca_03525	DRE1COREZMRAB17	286	(-)	ACCGAGA
Ca_03525	DRE2COREZMRAB17	630	(+)	ACCGAC
Ca_03525	MYCCONSENSUSAT	314	(+)	CANNTG
Ca_03525	CRTDREHVCBF2	23	(+)	GTCGAC
Ca_03525	DRECRTCOREAT	4	(-)	RCCGAC
Ca_03525	GARE1OSREP1	907	(+)	TAACAGA
Ca_03525	GADOWNAT	831	(-)	ACGTGTC
Ca_03525	CBFHV	4	(-)	RYCGAC
Ca_03730	-300CORE	230	(+)	TGTAAAG
Ca_03730	SEF1MOTIF	676	(+)	ATATTTAWW
Ca_03730	ARE1	82	(+)	RGTGACNNNGC
Ca_03730	ASF1MOTIFCAMV	526	(+)	TGACG
Ca_03730	AUXREPSIAA4	738	(+)	KGTCCCAT
Ca_03730	GATABOX	69	(+)	GATA
Ca_03730	GT1MOTIFPSRBCS	494	(+)	KWGTGRWAAWRW
Ca_03730	NAPINMOTIFBN	41	(-)	TACACAT
Ca_03730	RYREPEATLEGUMINBOX	631	(-)	CATGCAY
Ca_03730	SEF4MOTIFGM7S	198	(+)	RTTTTTR
Ca_03730	TATABOX1	845	(+)	CTATAAATAC
Ca_03730	SEF3MOTIFGM	883	(+)	AACCCA
Ca_03730	IBOX	538	(-)	GATAAG
Ca_03730	GT1CORE	115	(+)	GGTTAA
Ca_03730	LBOXLERBCS	439	(+)	AAATTAACCAA
Ca_03730	RBCSCONSENSUS	553	(-)	AATCCAA
Ca_03730	ACGTABOX	884	(+)	TACGTA
Ca_03730	2SSEEDPROTBANAPA	817	(+)	CAAACAC
Ca_03730	CANBNNAPA	85	(-)	CNAACAC
Ca_03730	LTRECOREATCOR15	4	(-)	CCGAC
Ca_03730	SPHCOREZMC1	253	(-)	TCCATGCAT
Ca_03730	MYBPLANT	891	(-)	MACCWAMC
Ca_03730	MYCATRD22	984	(-)	CACATG
Ca_03730	MYBCORE	542	(+)	CNGTTR
Ca_03730	SP8BFIBSP8AIB	947	(+)	ACTGTGTA
Ca_03730	SURE1STPAT21	696	(+)	AATAGAAAA
Ca_03730	GT1CONSENSUS	13	(+)	GRWAAW
Ca_03730	LTRE1HVBLT49	62	(-)	CCGAAA
Ca_03730	CIACADIANLELHC	808	(+)	CAANNNNATC
Ca_03730	PROXBBNNAPA	177	(-)	CAAACACC
Ca_03730	DOFCOREZM	16	(+)	AAAG
Ca_03730	NTBBF1ARROLB	152	(-)	ACTTTA
Ca_03730	RAV1AAT	270	(+)	CAACA
Ca_03730	TGACGTVMAMY	526	(+)	TGACGT
Ca_03730	L1BOXATPDF1	988	(+)	TAAATGYA
Ca_03730	DRE1COREZMRAB17	286	(-)	ACCGAGA
Ca_03730	DRE2COREZMRAB17	630	(+)	ACCGAC
Ca_03730	MYCCONSENSUSAT	314	(+)	CANNTG
Ca_03730	CRTDREHVCBF2	23	(+)	GTCGAC
Ca_03730	DRECRTCOREAT	4	(-)	RCCGAC
Ca_03730	GARE1OSREP1	907	(+)	TAACAGA
Ca_03730	GADOWNAT	831	(-)	ACGTGTC
Ca_03730	CBFHV	4	(-)	RYCGAC
Ca_03876	-300CORE	230	(+)	TGTAAAG
Ca_03876	SEF1MOTIF	676	(+)	ATATTTAWW
Ca_03876	ARE1	82	(+)	RGTGACNNNGC
Ca_03876	ASF1MOTIFCAMV	526	(+)	TGACG
Ca_03876	AUXREPSIAA4	738	(+)	KGTCCCAT
Ca_03876	GATABOX	69	(+)	GATA
Ca_03876	GT1MOTIFPSRBCS	494	(+)	KWGTGRWAAWRW
Ca_03876	NAPINMOTIFBN	41	(-)	TACACAT
Ca_03876	RYREPEATLEGUMINBOX	631	(-)	CATGCAY
Ca_03876	SEF4MOTIFGM7S	198	(+)	RTTTTTR
Ca_03876	TATABOX1	845	(+)	CTATAAATAC
Ca_03876	SEF3MOTIFGM	883	(+)	AACCCA
Ca_03876	IBOX	538	(-)	GATAAG
Ca_03876	GT1CORE	115	(+)	GGTTAA
Ca_03876	LBOXLERBCS	439	(+)	AAATTAACCAA
Ca_03876	RBCSCONSENSUS	553	(-)	AATCCAA
Ca_03876	ACGTABOX	884	(+)	TACGTA
Ca_03876	2SSEEDPROTBANAPA	817	(+)	CAAACAC
Ca_03876	CANBNNAPA	85	(-)	CNAACAC
Ca_03876	LTRECOREATCOR15	4	(-)	CCGAC
Ca_03876	SPHCOREZMC1	253	(-)	TCCATGCAT
Ca_03876	LTREATLTI78	85	(+)	ACCGACA
Ca_03876	TCA1MOTIF	778	(-)	TCATCTTCTT
Ca_03876	MYBPLANT	891	(-)	MACCWAMC
Ca_03876	MYCATRD22	984	(-)	CACATG
Ca_03876	MYBCORE	542	(+)	CNGTTR
Ca_03876	SP8BFIBSP8AIB	947	(+)	ACTGTGTA
Ca_03876	SURE1STPAT21	696	(+)	AATAGAAAA
Ca_03876	GT1CONSENSUS	13	(+)	GRWAAW
Ca_03876	HBOXCONSENSUSPVCHS	899	(+)	CCTACCNNNNNNNCT
Ca_03876	SITEIOSPCNA	874	(+)	CCAGGTGG
Ca_03876	LTRE1HVBLT49	62	(-)	CCGAAA
Ca_03876	CIACADIANLELHC	808	(+)	CAANNNNATC
Ca_03876	PROXBBNNAPA	177	(-)	CAAACACC
Ca_03876	DOFCOREZM	16	(+)	AAAG
Ca_03876	NTBBF1ARROLB	152	(-)	ACTTTA
Ca_03876	RAV1AAT	270	(+)	CAACA
Ca_03876	TGACGTVMAMY	526	(+)	TGACGT
Ca_03876	L1BOXATPDF1	988	(+)	TAAATGYA
Ca_03876	DRE1COREZMRAB17	286	(-)	ACCGAGA
Ca_03876	DRE2COREZMRAB17	630	(+)	ACCGAC
Ca_03876	MYCCONSENSUSAT	314	(+)	CANNTG
Ca_03876	CRTDREHVCBF2	23	(+)	GTCGAC
Ca_03876	DRECRTCOREAT	4	(-)	RCCGAC
Ca_03876	GARE1OSREP1	907	(+)	TAACAGA
Ca_03876	GADOWNAT	831	(-)	ACGTGTC
Ca_03876	CBFHV	4	(-)	RYCGAC
Ca_03920	-300CORE	230	(+)	TGTAAAG
Ca_03920	SEF1MOTIF	676	(+)	ATATTTAWW
Ca_03920	ARE1	82	(+)	RGTGACNNNGC
Ca_03920	ASF1MOTIFCAMV	526	(+)	TGACG
Ca_03920	AUXREPSIAA4	738	(+)	KGTCCCAT
Ca_03920	GATABOX	69	(+)	GATA
Ca_03920	GT1MOTIFPSRBCS	494	(+)	KWGTGRWAAWRW
Ca_03920	NAPINMOTIFBN	41	(-)	TACACAT
Ca_03920	RYREPEATLEGUMINBOX	631	(-)	CATGCAY
Ca_03920	SEF4MOTIFGM7S	198	(+)	RTTTTTR
Ca_03920	TATABOX1	845	(+)	CTATAAATAC
Ca_03920	SEF3MOTIFGM	883	(+)	AACCCA
Ca_03920	IBOX	538	(-)	GATAAG
Ca_03920	GT1CORE	115	(+)	GGTTAA
Ca_03920	LBOXLERBCS	439	(+)	AAATTAACCAA
Ca_03920	RBCSCONSENSUS	553	(-)	AATCCAA
Ca_03920	ACGTABOX	884	(+)	TACGTA
Ca_03920	2SSEEDPROTBANAPA	817	(+)	CAAACAC
Ca_03920	CANBNNAPA	85	(-)	CNAACAC
Ca_03920	LTRECOREATCOR15	4	(-)	CCGAC
Ca_03920	SPHCOREZMC1	253	(-)	TCCATGCAT
Ca_03920	LTREATLTI78	85	(+)	ACCGACA
Ca_03920	TCA1MOTIF	778	(-)	TCATCTTCTT
Ca_03920	MYBPLANT	891	(-)	MACCWAMC
Ca_03920	MYCATRD22	984	(-)	CACATG
Ca_03920	MYBCORE	542	(+)	CNGTTR
Ca_03920	SP8BFIBSP8AIB	947	(+)	ACTGTGTA
Ca_03920	SURE1STPAT21	696	(+)	AATAGAAAA
Ca_03920	GT1CONSENSUS	13	(+)	GRWAAW
Ca_03920	LTRE1HVBLT49	62	(-)	CCGAAA
Ca_03920	CIACADIANLELHC	808	(+)	CAANNNNATC
Ca_03920	PROXBBNNAPA	177	(-)	CAAACACC
Ca_03920	DOFCOREZM	16	(+)	AAAG
Ca_03920	NTBBF1ARROLB	152	(-)	ACTTTA
Ca_03920	RAV1AAT	270	(+)	CAACA
Ca_03920	TGACGTVMAMY	526	(+)	TGACGT
Ca_03920	L1BOXATPDF1	988	(+)	TAAATGYA
Ca_03920	DRE1COREZMRAB17	286	(-)	ACCGAGA
Ca_03920	DRE2COREZMRAB17	630	(+)	ACCGAC
Ca_03920	MYCCONSENSUSAT	314	(+)	CANNTG
Ca_03920	CRTDREHVCBF2	23	(+)	GTCGAC
Ca_03920	DRECRTCOREAT	4	(-)	RCCGAC
Ca_03920	GARE1OSREP1	907	(+)	TAACAGA
Ca_03920	GADOWNAT	831	(-)	ACGTGTC
Ca_03920	CBFHV	4	(-)	RYCGAC
Ca_03951	-300CORE	230	(+)	TGTAAAG
Ca_03951	SEF1MOTIF	676	(+)	ATATTTAWW
Ca_03951	ARE1	82	(+)	RGTGACNNNGC
Ca_03951	ASF1MOTIFCAMV	526	(+)	TGACG
Ca_03951	AUXREPSIAA4	738	(+)	KGTCCCAT
Ca_03951	GATABOX	69	(+)	GATA
Ca_03951	GT1MOTIFPSRBCS	494	(+)	KWGTGRWAAWRW
Ca_03951	NAPINMOTIFBN	41	(-)	TACACAT
Ca_03951	RYREPEATLEGUMINBOX	631	(-)	CATGCAY
Ca_03951	SEF4MOTIFGM7S	198	(+)	RTTTTTR
Ca_03951	TATABOX1	845	(+)	CTATAAATAC
Ca_03951	SEF3MOTIFGM	883	(+)	AACCCA
Ca_03951	IBOX	538	(-)	GATAAG
Ca_03951	GT1CORE	115	(+)	GGTTAA
Ca_03951	LBOXLERBCS	439	(+)	AAATTAACCAA
Ca_03951	RBCSCONSENSUS	553	(-)	AATCCAA
Ca_03951	ACGTABOX	884	(+)	TACGTA
Ca_03951	2SSEEDPROTBANAPA	817	(+)	CAAACAC
Ca_03951	CANBNNAPA	85	(-)	CNAACAC
Ca_03951	LTRECOREATCOR15	4	(-)	CCGAC
Ca_03951	SPHCOREZMC1	253	(-)	TCCATGCAT
Ca_03951	LTREATLTI78	85	(+)	ACCGACA
Ca_03951	TCA1MOTIF	778	(-)	TCATCTTCTT
Ca_03951	MYBPLANT	891	(-)	MACCWAMC
Ca_03951	MYCATRD22	984	(-)	CACATG
Ca_03951	MYBCORE	542	(+)	CNGTTR
Ca_03951	SP8BFIBSP8AIB	947	(+)	ACTGTGTA
Ca_03951	SURE1STPAT21	696	(+)	AATAGAAAA
Ca_03951	GT1CONSENSUS	13	(+)	GRWAAW
Ca_03951	LTRE1HVBLT49	62	(-)	CCGAAA
Ca_03951	CIACADIANLELHC	808	(+)	CAANNNNATC
Ca_03951	PROXBBNNAPA	177	(-)	CAAACACC
Ca_03951	DOFCOREZM	16	(+)	AAAG
Ca_03951	NTBBF1ARROLB	152	(-)	ACTTTA
Ca_03951	RAV1AAT	270	(+)	CAACA
Ca_03951	TGACGTVMAMY	526	(+)	TGACGT
Ca_03951	L1BOXATPDF1	988	(+)	TAAATGYA
Ca_03951	DRE1COREZMRAB17	286	(-)	ACCGAGA
Ca_03951	DRE2COREZMRAB17	630	(+)	ACCGAC
Ca_03951	MYCCONSENSUSAT	314	(+)	CANNTG
Ca_03951	CRTDREHVCBF2	23	(+)	GTCGAC
Ca_03951	DRECRTCOREAT	4	(-)	RCCGAC
Ca_03951	GARE1OSREP1	907	(+)	TAACAGA
Ca_03951	GADOWNAT	831	(-)	ACGTGTC
Ca_03951	CBFHV	4	(-)	RYCGAC
Ca_04025	-300CORE	230	(+)	TGTAAAG
Ca_04025	SEF1MOTIF	676	(+)	ATATTTAWW
Ca_04025	ASF1MOTIFCAMV	526	(+)	TGACG
Ca_04025	AUXREPSIAA4	738	(+)	KGTCCCAT
Ca_04025	GATABOX	69	(+)	GATA
Ca_04025	GT1MOTIFPSRBCS	494	(+)	KWGTGRWAAWRW
Ca_04025	NAPINMOTIFBN	41	(-)	TACACAT
Ca_04025	RYREPEATLEGUMINBOX	631	(-)	CATGCAY
Ca_04025	SEF4MOTIFGM7S	198	(+)	RTTTTTR
Ca_04025	SEF3MOTIFGM	883	(+)	AACCCA
Ca_04025	IBOX	538	(-)	GATAAG
Ca_04025	GT1CORE	115	(+)	GGTTAA
Ca_04025	RBCSCONSENSUS	553	(-)	AATCCAA
Ca_04025	ACGTABOX	884	(+)	TACGTA
Ca_04025	2SSEEDPROTBANAPA	817	(+)	CAAACAC
Ca_04025	CANBNNAPA	85	(-)	CNAACAC
Ca_04025	LTRECOREATCOR15	4	(-)	CCGAC
Ca_04025	SPHCOREZMC1	253	(-)	TCCATGCAT
Ca_04025	MYBPLANT	891	(-)	MACCWAMC
Ca_04025	MYCATRD22	984	(-)	CACATG
Ca_04025	MYBCORE	542	(+)	CNGTTR
Ca_04025	SP8BFIBSP8AIB	947	(+)	ACTGTGTA
Ca_04025	SURE1STPAT21	696	(+)	AATAGAAAA
Ca_04025	GT1CONSENSUS	13	(+)	GRWAAW
Ca_04025	LTRE1HVBLT49	62	(-)	CCGAAA
Ca_04025	CIACADIANLELHC	808	(+)	CAANNNNATC
Ca_04025	PROXBBNNAPA	177	(-)	CAAACACC
Ca_04025	DOFCOREZM	16	(+)	AAAG
Ca_04025	NTBBF1ARROLB	152	(-)	ACTTTA
Ca_04025	RAV1AAT	270	(+)	CAACA
Ca_04025	TGACGTVMAMY	526	(+)	TGACGT
Ca_04025	L1BOXATPDF1	988	(+)	TAAATGYA
Ca_04025	DRE1COREZMRAB17	286	(-)	ACCGAGA
Ca_04025	DRE2COREZMRAB17	630	(+)	ACCGAC
Ca_04025	MYCCONSENSUSAT	314	(+)	CANNTG
Ca_04025	CRTDREHVCBF2	23	(+)	GTCGAC
Ca_04025	DRECRTCOREAT	4	(-)	RCCGAC
Ca_04025	GARE1OSREP1	907	(+)	TAACAGA
Ca_04025	GADOWNAT	831	(-)	ACGTGTC
Ca_04025	CBFHV	4	(-)	RYCGAC
Ca_04026	-300CORE	230	(+)	TGTAAAG
Ca_04026	SEF1MOTIF	676	(+)	ATATTTAWW
Ca_04026	ARE1	82	(+)	RGTGACNNNGC
Ca_04026	ASF1MOTIFCAMV	526	(+)	TGACG
Ca_04026	AUXREPSIAA4	738	(+)	KGTCCCAT
Ca_04026	GATABOX	69	(+)	GATA
Ca_04026	GT1MOTIFPSRBCS	494	(+)	KWGTGRWAAWRW
Ca_04026	NAPINMOTIFBN	41	(-)	TACACAT
Ca_04026	RYREPEATLEGUMINBOX	631	(-)	CATGCAY
Ca_04026	SEF4MOTIFGM7S	198	(+)	RTTTTTR
Ca_04026	TATABOX1	845	(+)	CTATAAATAC
Ca_04026	SEF3MOTIFGM	883	(+)	AACCCA
Ca_04026	IBOX	538	(-)	GATAAG
Ca_04026	GT1CORE	115	(+)	GGTTAA
Ca_04026	LBOXLERBCS	439	(+)	AAATTAACCAA
Ca_04026	RBCSCONSENSUS	553	(-)	AATCCAA
Ca_04026	ACGTABOX	884	(+)	TACGTA
Ca_04026	2SSEEDPROTBANAPA	817	(+)	CAAACAC
Ca_04026	CANBNNAPA	85	(-)	CNAACAC
Ca_04026	LTRECOREATCOR15	4	(-)	CCGAC
Ca_04026	SPHCOREZMC1	253	(-)	TCCATGCAT
Ca_04026	TCA1MOTIF	778	(-)	TCATCTTCTT
Ca_04026	MYBPLANT	891	(-)	MACCWAMC
Ca_04026	MYCATRD22	984	(-)	CACATG
Ca_04026	MYBCORE	542	(+)	CNGTTR
Ca_04026	SP8BFIBSP8AIB	947	(+)	ACTGTGTA
Ca_04026	SURE1STPAT21	696	(+)	AATAGAAAA
Ca_04026	GT1CONSENSUS	13	(+)	GRWAAW
Ca_04026	LTRE1HVBLT49	62	(-)	CCGAAA
Ca_04026	CIACADIANLELHC	808	(+)	CAANNNNATC
Ca_04026	PROXBBNNAPA	177	(-)	CAAACACC
Ca_04026	DOFCOREZM	16	(+)	AAAG
Ca_04026	NTBBF1ARROLB	152	(-)	ACTTTA
Ca_04026	RAV1AAT	270	(+)	CAACA
Ca_04026	TGACGTVMAMY	526	(+)	TGACGT
Ca_04026	L1BOXATPDF1	988	(+)	TAAATGYA
Ca_04026	DRE1COREZMRAB17	286	(-)	ACCGAGA
Ca_04026	DRE2COREZMRAB17	630	(+)	ACCGAC
Ca_04026	MYCCONSENSUSAT	314	(+)	CANNTG
Ca_04026	CRTDREHVCBF2	23	(+)	GTCGAC
Ca_04026	DRECRTCOREAT	4	(-)	RCCGAC
Ca_04026	GARE1OSREP1	907	(+)	TAACAGA
Ca_04026	GADOWNAT	831	(-)	ACGTGTC
Ca_04026	CBFHV	4	(-)	RYCGAC
Ca_04045	-300CORE	230	(+)	TGTAAAG
Ca_04045	SEF1MOTIF	676	(+)	ATATTTAWW
Ca_04045	ARE1	82	(+)	RGTGACNNNGC
Ca_04045	ASF1MOTIFCAMV	526	(+)	TGACG
Ca_04045	AUXREPSIAA4	738	(+)	KGTCCCAT
Ca_04045	GATABOX	69	(+)	GATA
Ca_04045	GT1MOTIFPSRBCS	494	(+)	KWGTGRWAAWRW
Ca_04045	NAPINMOTIFBN	41	(-)	TACACAT
Ca_04045	RYREPEATLEGUMINBOX	631	(-)	CATGCAY
Ca_04045	SEF4MOTIFGM7S	198	(+)	RTTTTTR
Ca_04045	TATABOX1	845	(+)	CTATAAATAC
Ca_04045	SEF3MOTIFGM	883	(+)	AACCCA
Ca_04045	IBOX	538	(-)	GATAAG
Ca_04045	GT1CORE	115	(+)	GGTTAA
Ca_04045	LBOXLERBCS	439	(+)	AAATTAACCAA
Ca_04045	RBCSCONSENSUS	553	(-)	AATCCAA
Ca_04045	ACGTABOX	884	(+)	TACGTA
Ca_04045	2SSEEDPROTBANAPA	817	(+)	CAAACAC
Ca_04045	CANBNNAPA	85	(-)	CNAACAC
Ca_04045	LTRECOREATCOR15	4	(-)	CCGAC
Ca_04045	SPHCOREZMC1	253	(-)	TCCATGCAT
Ca_04045	LTREATLTI78	85	(+)	ACCGACA
Ca_04045	TCA1MOTIF	778	(-)	TCATCTTCTT
Ca_04045	MYBPLANT	891	(-)	MACCWAMC
Ca_04045	MYCATRD22	984	(-)	CACATG
Ca_04045	MYBCORE	542	(+)	CNGTTR
Ca_04045	SP8BFIBSP8AIB	947	(+)	ACTGTGTA
Ca_04045	SURE1STPAT21	696	(+)	AATAGAAAA
Ca_04045	GT1CONSENSUS	13	(+)	GRWAAW
Ca_04045	HBOXCONSENSUSPVCHS	899	(+)	CCTACCNNNNNNNCT
Ca_04045	SITEIOSPCNA	874	(+)	CCAGGTGG
Ca_04045	LTRE1HVBLT49	62	(-)	CCGAAA
Ca_04045	CIACADIANLELHC	808	(+)	CAANNNNATC
Ca_04045	PROXBBNNAPA	177	(-)	CAAACACC
Ca_04045	DOFCOREZM	16	(+)	AAAG
Ca_04045	NTBBF1ARROLB	152	(-)	ACTTTA
Ca_04045	RAV1AAT	270	(+)	CAACA
Ca_04045	TGACGTVMAMY	526	(+)	TGACGT
Ca_04045	L1BOXATPDF1	988	(+)	TAAATGYA
Ca_04045	DRE1COREZMRAB17	286	(-)	ACCGAGA
Ca_04045	DRE2COREZMRAB17	630	(+)	ACCGAC
Ca_04045	MYCCONSENSUSAT	314	(+)	CANNTG
Ca_04045	CRTDREHVCBF2	23	(+)	GTCGAC
Ca_04045	DRECRTCOREAT	4	(-)	RCCGAC
Ca_04045	GARE1OSREP1	907	(+)	TAACAGA
Ca_04045	GADOWNAT	831	(-)	ACGTGTC
Ca_04045	CBFHV	4	(-)	RYCGAC
Ca_04425	-300CORE	230	(+)	TGTAAAG
Ca_04425	SEF1MOTIF	676	(+)	ATATTTAWW
Ca_04425	ARE1	82	(+)	RGTGACNNNGC
Ca_04425	ASF1MOTIFCAMV	526	(+)	TGACG
Ca_04425	AUXREPSIAA4	738	(+)	KGTCCCAT
Ca_04425	GATABOX	69	(+)	GATA
Ca_04425	GT1MOTIFPSRBCS	494	(+)	KWGTGRWAAWRW
Ca_04425	NAPINMOTIFBN	41	(-)	TACACAT
Ca_04425	RYREPEATLEGUMINBOX	631	(-)	CATGCAY
Ca_04425	SEF4MOTIFGM7S	198	(+)	RTTTTTR
Ca_04425	TATABOX1	845	(+)	CTATAAATAC
Ca_04425	SEF3MOTIFGM	883	(+)	AACCCA
Ca_04425	IBOX	538	(-)	GATAAG
Ca_04425	GT1CORE	115	(+)	GGTTAA
Ca_04425	LBOXLERBCS	439	(+)	AAATTAACCAA
Ca_04425	RBCSCONSENSUS	553	(-)	AATCCAA
Ca_04425	ACGTABOX	884	(+)	TACGTA
Ca_04425	2SSEEDPROTBANAPA	817	(+)	CAAACAC
Ca_04425	CANBNNAPA	85	(-)	CNAACAC
Ca_04425	LTRECOREATCOR15	4	(-)	CCGAC
Ca_04425	SPHCOREZMC1	253	(-)	TCCATGCAT
Ca_04425	TCA1MOTIF	778	(-)	TCATCTTCTT
Ca_04425	MYBPLANT	891	(-)	MACCWAMC
Ca_04425	MYCATRD22	984	(-)	CACATG
Ca_04425	MYBCORE	542	(+)	CNGTTR
Ca_04425	SP8BFIBSP8AIB	947	(+)	ACTGTGTA
Ca_04425	SURE1STPAT21	696	(+)	AATAGAAAA
Ca_04425	GT1CONSENSUS	13	(+)	GRWAAW
Ca_04425	LTRE1HVBLT49	62	(-)	CCGAAA
Ca_04425	CIACADIANLELHC	808	(+)	CAANNNNATC
Ca_04425	PROXBBNNAPA	177	(-)	CAAACACC
Ca_04425	DOFCOREZM	16	(+)	AAAG
Ca_04425	NTBBF1ARROLB	152	(-)	ACTTTA
Ca_04425	RAV1AAT	270	(+)	CAACA
Ca_04425	TGACGTVMAMY	526	(+)	TGACGT
Ca_04425	L1BOXATPDF1	988	(+)	TAAATGYA
Ca_04425	DRE1COREZMRAB17	286	(-)	ACCGAGA
Ca_04425	DRE2COREZMRAB17	630	(+)	ACCGAC
Ca_04425	MYCCONSENSUSAT	314	(+)	CANNTG
Ca_04425	CRTDREHVCBF2	23	(+)	GTCGAC
Ca_04425	DRECRTCOREAT	4	(-)	RCCGAC
Ca_04425	GARE1OSREP1	907	(+)	TAACAGA
Ca_04425	GADOWNAT	831	(-)	ACGTGTC
Ca_04425	CBFHV	4	(-)	RYCGAC
Ca_04433	-300CORE	230	(+)	TGTAAAG
Ca_04433	SEF1MOTIF	676	(+)	ATATTTAWW
Ca_04433	ARE1	82	(+)	RGTGACNNNGC
Ca_04433	ASF1MOTIFCAMV	526	(+)	TGACG
Ca_04433	AUXREPSIAA4	738	(+)	KGTCCCAT
Ca_04433	GATABOX	69	(+)	GATA
Ca_04433	GT1MOTIFPSRBCS	494	(+)	KWGTGRWAAWRW
Ca_04433	NAPINMOTIFBN	41	(-)	TACACAT
Ca_04433	RYREPEATLEGUMINBOX	631	(-)	CATGCAY
Ca_04433	SEF4MOTIFGM7S	198	(+)	RTTTTTR
Ca_04433	TATABOX1	845	(+)	CTATAAATAC
Ca_04433	SEF3MOTIFGM	883	(+)	AACCCA
Ca_04433	IBOX	538	(-)	GATAAG
Ca_04433	GT1CORE	115	(+)	GGTTAA
Ca_04433	LBOXLERBCS	439	(+)	AAATTAACCAA
Ca_04433	RBCSCONSENSUS	553	(-)	AATCCAA
Ca_04433	ACGTABOX	884	(+)	TACGTA
Ca_04433	2SSEEDPROTBANAPA	817	(+)	CAAACAC
Ca_04433	CANBNNAPA	85	(-)	CNAACAC
Ca_04433	LTRECOREATCOR15	4	(-)	CCGAC
Ca_04433	SPHCOREZMC1	253	(-)	TCCATGCAT
Ca_04433	TCA1MOTIF	778	(-)	TCATCTTCTT
Ca_04433	MYBPLANT	891	(-)	MACCWAMC
Ca_04433	MYCATRD22	984	(-)	CACATG
Ca_04433	MYBCORE	542	(+)	CNGTTR
Ca_04433	SP8BFIBSP8AIB	947	(+)	ACTGTGTA
Ca_04433	SURE1STPAT21	696	(+)	AATAGAAAA
Ca_04433	GT1CONSENSUS	13	(+)	GRWAAW
Ca_04433	LTRE1HVBLT49	62	(-)	CCGAAA
Ca_04433	CIACADIANLELHC	808	(+)	CAANNNNATC
Ca_04433	PROXBBNNAPA	177	(-)	CAAACACC
Ca_04433	DOFCOREZM	16	(+)	AAAG
Ca_04433	NTBBF1ARROLB	152	(-)	ACTTTA
Ca_04433	RAV1AAT	270	(+)	CAACA
Ca_04433	TGACGTVMAMY	526	(+)	TGACGT
Ca_04433	L1BOXATPDF1	988	(+)	TAAATGYA
Ca_04433	DRE1COREZMRAB17	286	(-)	ACCGAGA
Ca_04433	DRE2COREZMRAB17	630	(+)	ACCGAC
Ca_04433	MYCCONSENSUSAT	314	(+)	CANNTG
Ca_04433	CRTDREHVCBF2	23	(+)	GTCGAC
Ca_04433	DRECRTCOREAT	4	(-)	RCCGAC
Ca_04433	GARE1OSREP1	907	(+)	TAACAGA
Ca_04433	GADOWNAT	831	(-)	ACGTGTC
Ca_04433	CBFHV	4	(-)	RYCGAC
Ca_04534	-300CORE	230	(+)	TGTAAAG
Ca_04534	SEF1MOTIF	676	(+)	ATATTTAWW
Ca_04534	ARE1	82	(+)	RGTGACNNNGC
Ca_04534	ASF1MOTIFCAMV	526	(+)	TGACG
Ca_04534	AUXREPSIAA4	738	(+)	KGTCCCAT
Ca_04534	GATABOX	69	(+)	GATA
Ca_04534	GT1MOTIFPSRBCS	494	(+)	KWGTGRWAAWRW
Ca_04534	NAPINMOTIFBN	41	(-)	TACACAT
Ca_04534	RYREPEATLEGUMINBOX	631	(-)	CATGCAY
Ca_04534	SEF4MOTIFGM7S	198	(+)	RTTTTTR
Ca_04534	TATABOX1	845	(+)	CTATAAATAC
Ca_04534	SEF3MOTIFGM	883	(+)	AACCCA
Ca_04534	IBOX	538	(-)	GATAAG
Ca_04534	GT1CORE	115	(+)	GGTTAA
Ca_04534	LBOXLERBCS	439	(+)	AAATTAACCAA
Ca_04534	RBCSCONSENSUS	553	(-)	AATCCAA
Ca_04534	ACGTABOX	884	(+)	TACGTA
Ca_04534	2SSEEDPROTBANAPA	817	(+)	CAAACAC
Ca_04534	CANBNNAPA	85	(-)	CNAACAC
Ca_04534	LTRECOREATCOR15	4	(-)	CCGAC
Ca_04534	SPHCOREZMC1	253	(-)	TCCATGCAT
Ca_04534	LTREATLTI78	85	(+)	ACCGACA
Ca_04534	TCA1MOTIF	778	(-)	TCATCTTCTT
Ca_04534	MYBPLANT	891	(-)	MACCWAMC
Ca_04534	MYCATRD22	984	(-)	CACATG
Ca_04534	MYBCORE	542	(+)	CNGTTR
Ca_04534	SP8BFIBSP8AIB	947	(+)	ACTGTGTA
Ca_04534	SURE1STPAT21	696	(+)	AATAGAAAA
Ca_04534	GT1CONSENSUS	13	(+)	GRWAAW
Ca_04534	HBOXCONSENSUSPVCHS	899	(+)	CCTACCNNNNNNNCT
Ca_04534	SITEIOSPCNA	874	(+)	CCAGGTGG
Ca_04534	LTRE1HVBLT49	62	(-)	CCGAAA
Ca_04534	CIACADIANLELHC	808	(+)	CAANNNNATC
Ca_04534	PROXBBNNAPA	177	(-)	CAAACACC
Ca_04534	DOFCOREZM	16	(+)	AAAG
Ca_04534	NTBBF1ARROLB	152	(-)	ACTTTA
Ca_04534	RAV1AAT	270	(+)	CAACA
Ca_04534	TGACGTVMAMY	526	(+)	TGACGT
Ca_04534	L1BOXATPDF1	988	(+)	TAAATGYA
Ca_04534	DRE1COREZMRAB17	286	(-)	ACCGAGA
Ca_04534	DRE2COREZMRAB17	630	(+)	ACCGAC
Ca_04534	MYCCONSENSUSAT	314	(+)	CANNTG
Ca_04534	CRTDREHVCBF2	23	(+)	GTCGAC
Ca_04534	DRECRTCOREAT	4	(-)	RCCGAC
Ca_04534	GARE1OSREP1	907	(+)	TAACAGA
Ca_04534	GADOWNAT	831	(-)	ACGTGTC
Ca_04534	CBFHV	4	(-)	RYCGAC
Ca_04604	-300CORE	230	(+)	TGTAAAG
Ca_04604	SEF1MOTIF	676	(+)	ATATTTAWW
Ca_04604	ASF1MOTIFCAMV	526	(+)	TGACG
Ca_04604	AUXREPSIAA4	738	(+)	KGTCCCAT
Ca_04604	GATABOX	69	(+)	GATA
Ca_04604	GT1MOTIFPSRBCS	494	(+)	KWGTGRWAAWRW
Ca_04604	NAPINMOTIFBN	41	(-)	TACACAT
Ca_04604	RYREPEATLEGUMINBOX	631	(-)	CATGCAY
Ca_04604	SEF4MOTIFGM7S	198	(+)	RTTTTTR
Ca_04604	SEF3MOTIFGM	883	(+)	AACCCA
Ca_04604	IBOX	538	(-)	GATAAG
Ca_04604	GT1CORE	115	(+)	GGTTAA
Ca_04604	RBCSCONSENSUS	553	(-)	AATCCAA
Ca_04604	ACGTABOX	884	(+)	TACGTA
Ca_04604	2SSEEDPROTBANAPA	817	(+)	CAAACAC
Ca_04604	CANBNNAPA	85	(-)	CNAACAC
Ca_04604	LTRECOREATCOR15	4	(-)	CCGAC
Ca_04604	SPHCOREZMC1	253	(-)	TCCATGCAT
Ca_04604	MYBPLANT	891	(-)	MACCWAMC
Ca_04604	MYCATRD22	984	(-)	CACATG
Ca_04604	MYBCORE	542	(+)	CNGTTR
Ca_04604	SP8BFIBSP8AIB	947	(+)	ACTGTGTA
Ca_04604	SURE1STPAT21	696	(+)	AATAGAAAA
Ca_04604	GT1CONSENSUS	13	(+)	GRWAAW
Ca_04604	LTRE1HVBLT49	62	(-)	CCGAAA
Ca_04604	CIACADIANLELHC	808	(+)	CAANNNNATC
Ca_04604	PROXBBNNAPA	177	(-)	CAAACACC
Ca_04604	DOFCOREZM	16	(+)	AAAG
Ca_04604	NTBBF1ARROLB	152	(-)	ACTTTA
Ca_04604	RAV1AAT	270	(+)	CAACA
Ca_04604	TGACGTVMAMY	526	(+)	TGACGT
Ca_04604	L1BOXATPDF1	988	(+)	TAAATGYA
Ca_04604	DRE1COREZMRAB17	286	(-)	ACCGAGA
Ca_04604	DRE2COREZMRAB17	630	(+)	ACCGAC
Ca_04604	MYCCONSENSUSAT	314	(+)	CANNTG
Ca_04604	CRTDREHVCBF2	23	(+)	GTCGAC
Ca_04604	DRECRTCOREAT	4	(-)	RCCGAC
Ca_04604	GARE1OSREP1	907	(+)	TAACAGA
Ca_04604	GADOWNAT	831	(-)	ACGTGTC
Ca_04604	CBFHV	4	(-)	RYCGAC
Ca_05315	-300CORE	230	(+)	TGTAAAG
Ca_05315	SEF1MOTIF	676	(+)	ATATTTAWW
Ca_05315	ARE1	82	(+)	RGTGACNNNGC
Ca_05315	ASF1MOTIFCAMV	526	(+)	TGACG
Ca_05315	AUXREPSIAA4	738	(+)	KGTCCCAT
Ca_05315	GATABOX	69	(+)	GATA
Ca_05315	GT1MOTIFPSRBCS	494	(+)	KWGTGRWAAWRW
Ca_05315	NAPINMOTIFBN	41	(-)	TACACAT
Ca_05315	RYREPEATLEGUMINBOX	631	(-)	CATGCAY
Ca_05315	SEF4MOTIFGM7S	198	(+)	RTTTTTR
Ca_05315	TATABOX1	845	(+)	CTATAAATAC
Ca_05315	SEF3MOTIFGM	883	(+)	AACCCA
Ca_05315	IBOX	538	(-)	GATAAG
Ca_05315	GT1CORE	115	(+)	GGTTAA
Ca_05315	LBOXLERBCS	439	(+)	AAATTAACCAA
Ca_05315	RBCSCONSENSUS	553	(-)	AATCCAA
Ca_05315	ACGTABOX	884	(+)	TACGTA
Ca_05315	2SSEEDPROTBANAPA	817	(+)	CAAACAC
Ca_05315	CANBNNAPA	85	(-)	CNAACAC
Ca_05315	LTRECOREATCOR15	4	(-)	CCGAC
Ca_05315	SPHCOREZMC1	253	(-)	TCCATGCAT
Ca_05315	LTREATLTI78	85	(+)	ACCGACA
Ca_05315	TCA1MOTIF	778	(-)	TCATCTTCTT
Ca_05315	MYBPLANT	891	(-)	MACCWAMC
Ca_05315	MYCATRD22	984	(-)	CACATG
Ca_05315	MYBCORE	542	(+)	CNGTTR
Ca_05315	SP8BFIBSP8AIB	947	(+)	ACTGTGTA
Ca_05315	SURE1STPAT21	696	(+)	AATAGAAAA
Ca_05315	GT1CONSENSUS	13	(+)	GRWAAW
Ca_05315	HBOXCONSENSUSPVCHS	899	(+)	CCTACCNNNNNNNCT
Ca_05315	SITEIOSPCNA	874	(+)	CCAGGTGG
Ca_05315	LTRE1HVBLT49	62	(-)	CCGAAA
Ca_05315	CIACADIANLELHC	808	(+)	CAANNNNATC
Ca_05315	PROXBBNNAPA	177	(-)	CAAACACC
Ca_05315	DOFCOREZM	16	(+)	AAAG
Ca_05315	NTBBF1ARROLB	152	(-)	ACTTTA
Ca_05315	RAV1AAT	270	(+)	CAACA
Ca_05315	TGACGTVMAMY	526	(+)	TGACGT
Ca_05315	L1BOXATPDF1	988	(+)	TAAATGYA
Ca_05315	DRE1COREZMRAB17	286	(-)	ACCGAGA
Ca_05315	DRE2COREZMRAB17	630	(+)	ACCGAC
Ca_05315	MYCCONSENSUSAT	314	(+)	CANNTG
Ca_05315	CRTDREHVCBF2	23	(+)	GTCGAC
Ca_05315	DRECRTCOREAT	4	(-)	RCCGAC
Ca_05315	GARE1OSREP1	907	(+)	TAACAGA
Ca_05315	GADOWNAT	831	(-)	ACGTGTC
Ca_05315	CBFHV	4	(-)	RYCGAC
Ca_05468	-300CORE	230	(+)	TGTAAAG
Ca_05468	SEF1MOTIF	676	(+)	ATATTTAWW
Ca_05468	ASF1MOTIFCAMV	526	(+)	TGACG
Ca_05468	AUXREPSIAA4	738	(+)	KGTCCCAT
Ca_05468	GATABOX	69	(+)	GATA
Ca_05468	GT1MOTIFPSRBCS	494	(+)	KWGTGRWAAWRW
Ca_05468	NAPINMOTIFBN	41	(-)	TACACAT
Ca_05468	RYREPEATLEGUMINBOX	631	(-)	CATGCAY
Ca_05468	SEF4MOTIFGM7S	198	(+)	RTTTTTR
Ca_05468	TATABOX1	845	(+)	CTATAAATAC
Ca_05468	SEF3MOTIFGM	883	(+)	AACCCA
Ca_05468	IBOX	538	(-)	GATAAG
Ca_05468	GT1CORE	115	(+)	GGTTAA
Ca_05468	RBCSCONSENSUS	553	(-)	AATCCAA
Ca_05468	ACGTABOX	884	(+)	TACGTA
Ca_05468	2SSEEDPROTBANAPA	817	(+)	CAAACAC
Ca_05468	CANBNNAPA	85	(-)	CNAACAC
Ca_05468	LTRECOREATCOR15	4	(-)	CCGAC
Ca_05468	SPHCOREZMC1	253	(-)	TCCATGCAT
Ca_05468	MYBPLANT	891	(-)	MACCWAMC
Ca_05468	MYCATRD22	984	(-)	CACATG
Ca_05468	MYBCORE	542	(+)	CNGTTR
Ca_05468	SP8BFIBSP8AIB	947	(+)	ACTGTGTA
Ca_05468	SURE1STPAT21	696	(+)	AATAGAAAA
Ca_05468	GT1CONSENSUS	13	(+)	GRWAAW
Ca_05468	LTRE1HVBLT49	62	(-)	CCGAAA
Ca_05468	CIACADIANLELHC	808	(+)	CAANNNNATC
Ca_05468	PROXBBNNAPA	177	(-)	CAAACACC
Ca_05468	DOFCOREZM	16	(+)	AAAG
Ca_05468	NTBBF1ARROLB	152	(-)	ACTTTA
Ca_05468	RAV1AAT	270	(+)	CAACA
Ca_05468	TGACGTVMAMY	526	(+)	TGACGT
Ca_05468	L1BOXATPDF1	988	(+)	TAAATGYA
Ca_05468	DRE1COREZMRAB17	286	(-)	ACCGAGA
Ca_05468	DRE2COREZMRAB17	630	(+)	ACCGAC
Ca_05468	MYCCONSENSUSAT	314	(+)	CANNTG
Ca_05468	CRTDREHVCBF2	23	(+)	GTCGAC
Ca_05468	DRECRTCOREAT	4	(-)	RCCGAC
Ca_05468	GARE1OSREP1	907	(+)	TAACAGA
Ca_05468	GADOWNAT	831	(-)	ACGTGTC
Ca_05468	CBFHV	4	(-)	RYCGAC
Ca_05652	-300CORE	230	(+)	TGTAAAG
Ca_05652	SEF1MOTIF	676	(+)	ATATTTAWW
Ca_05652	ARE1	82	(+)	RGTGACNNNGC
Ca_05652	ASF1MOTIFCAMV	526	(+)	TGACG
Ca_05652	AUXREPSIAA4	738	(+)	KGTCCCAT
Ca_05652	GATABOX	69	(+)	GATA
Ca_05652	GT1MOTIFPSRBCS	494	(+)	KWGTGRWAAWRW
Ca_05652	NAPINMOTIFBN	41	(-)	TACACAT
Ca_05652	RYREPEATLEGUMINBOX	631	(-)	CATGCAY
Ca_05652	SEF4MOTIFGM7S	198	(+)	RTTTTTR
Ca_05652	TATABOX1	845	(+)	CTATAAATAC
Ca_05652	SEF3MOTIFGM	883	(+)	AACCCA
Ca_05652	IBOX	538	(-)	GATAAG
Ca_05652	GT1CORE	115	(+)	GGTTAA
Ca_05652	LBOXLERBCS	439	(+)	AAATTAACCAA
Ca_05652	RBCSCONSENSUS	553	(-)	AATCCAA
Ca_05652	ACGTABOX	884	(+)	TACGTA
Ca_05652	2SSEEDPROTBANAPA	817	(+)	CAAACAC
Ca_05652	CANBNNAPA	85	(-)	CNAACAC
Ca_05652	LTRECOREATCOR15	4	(-)	CCGAC
Ca_05652	SPHCOREZMC1	253	(-)	TCCATGCAT
Ca_05652	LTREATLTI78	85	(+)	ACCGACA
Ca_05652	TCA1MOTIF	778	(-)	TCATCTTCTT
Ca_05652	MYBPLANT	891	(-)	MACCWAMC
Ca_05652	MYCATRD22	984	(-)	CACATG
Ca_05652	MYBCORE	542	(+)	CNGTTR
Ca_05652	SP8BFIBSP8AIB	947	(+)	ACTGTGTA
Ca_05652	SURE1STPAT21	696	(+)	AATAGAAAA
Ca_05652	GT1CONSENSUS	13	(+)	GRWAAW
Ca_05652	HBOXCONSENSUSPVCHS	899	(+)	CCTACCNNNNNNNCT
Ca_05652	SITEIOSPCNA	874	(+)	CCAGGTGG
Ca_05652	LTRE1HVBLT49	62	(-)	CCGAAA
Ca_05652	CIACADIANLELHC	808	(+)	CAANNNNATC
Ca_05652	PROXBBNNAPA	177	(-)	CAAACACC
Ca_05652	DOFCOREZM	16	(+)	AAAG
Ca_05652	NTBBF1ARROLB	152	(-)	ACTTTA
Ca_05652	RAV1AAT	270	(+)	CAACA
Ca_05652	TGACGTVMAMY	526	(+)	TGACGT
Ca_05652	L1BOXATPDF1	988	(+)	TAAATGYA
Ca_05652	DRE1COREZMRAB17	286	(-)	ACCGAGA
Ca_05652	DRE2COREZMRAB17	630	(+)	ACCGAC
Ca_05652	MYCCONSENSUSAT	314	(+)	CANNTG
Ca_05652	CRTDREHVCBF2	23	(+)	GTCGAC
Ca_05652	DRECRTCOREAT	4	(-)	RCCGAC
Ca_05652	GARE1OSREP1	907	(+)	TAACAGA
Ca_05652	GADOWNAT	831	(-)	ACGTGTC
Ca_05652	CBFHV	4	(-)	RYCGAC
Ca_05901	-300CORE	230	(+)	TGTAAAG
Ca_05901	SEF1MOTIF	676	(+)	ATATTTAWW
Ca_05901	ASF1MOTIFCAMV	526	(+)	TGACG
Ca_05901	AUXREPSIAA4	738	(+)	KGTCCCAT
Ca_05901	GATABOX	69	(+)	GATA
Ca_05901	GT1MOTIFPSRBCS	494	(+)	KWGTGRWAAWRW
Ca_05901	NAPINMOTIFBN	41	(-)	TACACAT
Ca_05901	RYREPEATLEGUMINBOX	631	(-)	CATGCAY
Ca_05901	SEF4MOTIFGM7S	198	(+)	RTTTTTR
Ca_05901	SEF3MOTIFGM	883	(+)	AACCCA
Ca_05901	IBOX	538	(-)	GATAAG
Ca_05901	GT1CORE	115	(+)	GGTTAA
Ca_05901	RBCSCONSENSUS	553	(-)	AATCCAA
Ca_05901	ACGTABOX	884	(+)	TACGTA
Ca_05901	2SSEEDPROTBANAPA	817	(+)	CAAACAC
Ca_05901	CANBNNAPA	85	(-)	CNAACAC
Ca_05901	LTRECOREATCOR15	4	(-)	CCGAC
Ca_05901	SPHCOREZMC1	253	(-)	TCCATGCAT
Ca_05901	MYBPLANT	891	(-)	MACCWAMC
Ca_05901	MYCATRD22	984	(-)	CACATG
Ca_05901	MYBCORE	542	(+)	CNGTTR
Ca_05901	SP8BFIBSP8AIB	947	(+)	ACTGTGTA
Ca_05901	SURE1STPAT21	696	(+)	AATAGAAAA
Ca_05901	GT1CONSENSUS	13	(+)	GRWAAW
Ca_05901	LTRE1HVBLT49	62	(-)	CCGAAA
Ca_05901	CIACADIANLELHC	808	(+)	CAANNNNATC
Ca_05901	PROXBBNNAPA	177	(-)	CAAACACC
Ca_05901	DOFCOREZM	16	(+)	AAAG
Ca_05901	NTBBF1ARROLB	152	(-)	ACTTTA
Ca_05901	RAV1AAT	270	(+)	CAACA
Ca_05901	TGACGTVMAMY	526	(+)	TGACGT
Ca_05901	L1BOXATPDF1	988	(+)	TAAATGYA
Ca_05901	DRE1COREZMRAB17	286	(-)	ACCGAGA
Ca_05901	DRE2COREZMRAB17	630	(+)	ACCGAC
Ca_05901	MYCCONSENSUSAT	314	(+)	CANNTG
Ca_05901	CRTDREHVCBF2	23	(+)	GTCGAC
Ca_05901	DRECRTCOREAT	4	(-)	RCCGAC
Ca_05901	GARE1OSREP1	907	(+)	TAACAGA
Ca_05901	GADOWNAT	831	(-)	ACGTGTC
Ca_05901	CBFHV	4	(-)	RYCGAC
Ca_06039	-300CORE	230	(+)	TGTAAAG
Ca_06039	SEF1MOTIF	676	(+)	ATATTTAWW
Ca_06039	ASF1MOTIFCAMV	526	(+)	TGACG
Ca_06039	AUXREPSIAA4	738	(+)	KGTCCCAT
Ca_06039	GATABOX	69	(+)	GATA
Ca_06039	GT1MOTIFPSRBCS	494	(+)	KWGTGRWAAWRW
Ca_06039	NAPINMOTIFBN	41	(-)	TACACAT
Ca_06039	RYREPEATLEGUMINBOX	631	(-)	CATGCAY
Ca_06039	SEF4MOTIFGM7S	198	(+)	RTTTTTR
Ca_06039	TATABOX1	845	(+)	CTATAAATAC
Ca_06039	SEF3MOTIFGM	883	(+)	AACCCA
Ca_06039	IBOX	538	(-)	GATAAG
Ca_06039	GT1CORE	115	(+)	GGTTAA
Ca_06039	RBCSCONSENSUS	553	(-)	AATCCAA
Ca_06039	ACGTABOX	884	(+)	TACGTA
Ca_06039	2SSEEDPROTBANAPA	817	(+)	CAAACAC
Ca_06039	CANBNNAPA	85	(-)	CNAACAC
Ca_06039	LTRECOREATCOR15	4	(-)	CCGAC
Ca_06039	SPHCOREZMC1	253	(-)	TCCATGCAT
Ca_06039	MYBPLANT	891	(-)	MACCWAMC
Ca_06039	MYCATRD22	984	(-)	CACATG
Ca_06039	MYBCORE	542	(+)	CNGTTR
Ca_06039	SP8BFIBSP8AIB	947	(+)	ACTGTGTA
Ca_06039	SURE1STPAT21	696	(+)	AATAGAAAA
Ca_06039	GT1CONSENSUS	13	(+)	GRWAAW
Ca_06039	LTRE1HVBLT49	62	(-)	CCGAAA
Ca_06039	CIACADIANLELHC	808	(+)	CAANNNNATC
Ca_06039	PROXBBNNAPA	177	(-)	CAAACACC
Ca_06039	DOFCOREZM	16	(+)	AAAG
Ca_06039	NTBBF1ARROLB	152	(-)	ACTTTA
Ca_06039	RAV1AAT	270	(+)	CAACA
Ca_06039	TGACGTVMAMY	526	(+)	TGACGT
Ca_06039	L1BOXATPDF1	988	(+)	TAAATGYA
Ca_06039	DRE1COREZMRAB17	286	(-)	ACCGAGA
Ca_06039	DRE2COREZMRAB17	630	(+)	ACCGAC
Ca_06039	MYCCONSENSUSAT	314	(+)	CANNTG
Ca_06039	CRTDREHVCBF2	23	(+)	GTCGAC
Ca_06039	DRECRTCOREAT	4	(-)	RCCGAC
Ca_06039	GARE1OSREP1	907	(+)	TAACAGA
Ca_06039	GADOWNAT	831	(-)	ACGTGTC
Ca_06039	CBFHV	4	(-)	RYCGAC
Ca_06148	-300CORE	230	(+)	TGTAAAG
Ca_06148	SEF1MOTIF	676	(+)	ATATTTAWW
Ca_06148	ARE1	82	(+)	RGTGACNNNGC
Ca_06148	ASF1MOTIFCAMV	526	(+)	TGACG
Ca_06148	AUXREPSIAA4	738	(+)	KGTCCCAT
Ca_06148	GATABOX	69	(+)	GATA
Ca_06148	GT1MOTIFPSRBCS	494	(+)	KWGTGRWAAWRW
Ca_06148	NAPINMOTIFBN	41	(-)	TACACAT
Ca_06148	RYREPEATLEGUMINBOX	631	(-)	CATGCAY
Ca_06148	SEF4MOTIFGM7S	198	(+)	RTTTTTR
Ca_06148	TATABOX1	845	(+)	CTATAAATAC
Ca_06148	SEF3MOTIFGM	883	(+)	AACCCA
Ca_06148	IBOX	538	(-)	GATAAG
Ca_06148	GT1CORE	115	(+)	GGTTAA
Ca_06148	LBOXLERBCS	439	(+)	AAATTAACCAA
Ca_06148	RBCSCONSENSUS	553	(-)	AATCCAA
Ca_06148	ACGTABOX	884	(+)	TACGTA
Ca_06148	2SSEEDPROTBANAPA	817	(+)	CAAACAC
Ca_06148	CANBNNAPA	85	(-)	CNAACAC
Ca_06148	LTRECOREATCOR15	4	(-)	CCGAC
Ca_06148	SPHCOREZMC1	253	(-)	TCCATGCAT
Ca_06148	LTREATLTI78	85	(+)	ACCGACA
Ca_06148	TCA1MOTIF	778	(-)	TCATCTTCTT
Ca_06148	MYBPLANT	891	(-)	MACCWAMC
Ca_06148	MYCATRD22	984	(-)	CACATG
Ca_06148	MYBCORE	542	(+)	CNGTTR
Ca_06148	SP8BFIBSP8AIB	947	(+)	ACTGTGTA
Ca_06148	SURE1STPAT21	696	(+)	AATAGAAAA
Ca_06148	GT1CONSENSUS	13	(+)	GRWAAW
Ca_06148	HBOXCONSENSUSPVCHS	899	(+)	CCTACCNNNNNNNCT
Ca_06148	SITEIOSPCNA	874	(+)	CCAGGTGG
Ca_06148	LTRE1HVBLT49	62	(-)	CCGAAA
Ca_06148	CIACADIANLELHC	808	(+)	CAANNNNATC
Ca_06148	PROXBBNNAPA	177	(-)	CAAACACC
Ca_06148	DOFCOREZM	16	(+)	AAAG
Ca_06148	NTBBF1ARROLB	152	(-)	ACTTTA
Ca_06148	RAV1AAT	270	(+)	CAACA
Ca_06148	TGACGTVMAMY	526	(+)	TGACGT
Ca_06148	L1BOXATPDF1	988	(+)	TAAATGYA
Ca_06148	DRE1COREZMRAB17	286	(-)	ACCGAGA
Ca_06148	DRE2COREZMRAB17	630	(+)	ACCGAC
Ca_06148	MYCCONSENSUSAT	314	(+)	CANNTG
Ca_06148	CRTDREHVCBF2	23	(+)	GTCGAC
Ca_06148	DRECRTCOREAT	4	(-)	RCCGAC
Ca_06148	GARE1OSREP1	907	(+)	TAACAGA
Ca_06148	GADOWNAT	831	(-)	ACGTGTC
Ca_06148	CBFHV	4	(-)	RYCGAC
Ca_06645	-300CORE	230	(+)	TGTAAAG
Ca_06645	SEF1MOTIF	676	(+)	ATATTTAWW
Ca_06645	ARE1	82	(+)	RGTGACNNNGC
Ca_06645	ASF1MOTIFCAMV	526	(+)	TGACG
Ca_06645	AUXREPSIAA4	738	(+)	KGTCCCAT
Ca_06645	GATABOX	69	(+)	GATA
Ca_06645	GT1MOTIFPSRBCS	494	(+)	KWGTGRWAAWRW
Ca_06645	NAPINMOTIFBN	41	(-)	TACACAT
Ca_06645	RYREPEATLEGUMINBOX	631	(-)	CATGCAY
Ca_06645	SEF4MOTIFGM7S	198	(+)	RTTTTTR
Ca_06645	TATABOX1	845	(+)	CTATAAATAC
Ca_06645	SEF3MOTIFGM	883	(+)	AACCCA
Ca_06645	IBOX	538	(-)	GATAAG
Ca_06645	GT1CORE	115	(+)	GGTTAA
Ca_06645	LBOXLERBCS	439	(+)	AAATTAACCAA
Ca_06645	RBCSCONSENSUS	553	(-)	AATCCAA
Ca_06645	ACGTABOX	884	(+)	TACGTA
Ca_06645	2SSEEDPROTBANAPA	817	(+)	CAAACAC
Ca_06645	CANBNNAPA	85	(-)	CNAACAC
Ca_06645	LTRECOREATCOR15	4	(-)	CCGAC
Ca_06645	SPHCOREZMC1	253	(-)	TCCATGCAT
Ca_06645	MYBPLANT	891	(-)	MACCWAMC
Ca_06645	MYCATRD22	984	(-)	CACATG
Ca_06645	MYBCORE	542	(+)	CNGTTR
Ca_06645	SP8BFIBSP8AIB	947	(+)	ACTGTGTA
Ca_06645	SURE1STPAT21	696	(+)	AATAGAAAA
Ca_06645	GT1CONSENSUS	13	(+)	GRWAAW
Ca_06645	LTRE1HVBLT49	62	(-)	CCGAAA
Ca_06645	CIACADIANLELHC	808	(+)	CAANNNNATC
Ca_06645	PROXBBNNAPA	177	(-)	CAAACACC
Ca_06645	DOFCOREZM	16	(+)	AAAG
Ca_06645	NTBBF1ARROLB	152	(-)	ACTTTA
Ca_06645	RAV1AAT	270	(+)	CAACA
Ca_06645	TGACGTVMAMY	526	(+)	TGACGT
Ca_06645	L1BOXATPDF1	988	(+)	TAAATGYA
Ca_06645	DRE1COREZMRAB17	286	(-)	ACCGAGA
Ca_06645	DRE2COREZMRAB17	630	(+)	ACCGAC
Ca_06645	MYCCONSENSUSAT	314	(+)	CANNTG
Ca_06645	CRTDREHVCBF2	23	(+)	GTCGAC
Ca_06645	DRECRTCOREAT	4	(-)	RCCGAC
Ca_06645	GARE1OSREP1	907	(+)	TAACAGA
Ca_06645	GADOWNAT	831	(-)	ACGTGTC
Ca_06645	CBFHV	4	(-)	RYCGAC
Ca_06934	-300CORE	230	(+)	TGTAAAG
Ca_06934	SEF1MOTIF	676	(+)	ATATTTAWW
Ca_06934	ASF1MOTIFCAMV	526	(+)	TGACG
Ca_06934	AUXREPSIAA4	738	(+)	KGTCCCAT
Ca_06934	GATABOX	69	(+)	GATA
Ca_06934	GT1MOTIFPSRBCS	494	(+)	KWGTGRWAAWRW
Ca_06934	NAPINMOTIFBN	41	(-)	TACACAT
Ca_06934	RYREPEATLEGUMINBOX	631	(-)	CATGCAY
Ca_06934	SEF4MOTIFGM7S	198	(+)	RTTTTTR
Ca_06934	SEF3MOTIFGM	883	(+)	AACCCA
Ca_06934	IBOX	538	(-)	GATAAG
Ca_06934	GT1CORE	115	(+)	GGTTAA
Ca_06934	RBCSCONSENSUS	553	(-)	AATCCAA
Ca_06934	ACGTABOX	884	(+)	TACGTA
Ca_06934	2SSEEDPROTBANAPA	817	(+)	CAAACAC
Ca_06934	CANBNNAPA	85	(-)	CNAACAC
Ca_06934	LTRECOREATCOR15	4	(-)	CCGAC
Ca_06934	SPHCOREZMC1	253	(-)	TCCATGCAT
Ca_06934	MYBPLANT	891	(-)	MACCWAMC
Ca_06934	MYCATRD22	984	(-)	CACATG
Ca_06934	MYBCORE	542	(+)	CNGTTR
Ca_06934	SP8BFIBSP8AIB	947	(+)	ACTGTGTA
Ca_06934	SURE1STPAT21	696	(+)	AATAGAAAA
Ca_06934	GT1CONSENSUS	13	(+)	GRWAAW
Ca_06934	LTRE1HVBLT49	62	(-)	CCGAAA
Ca_06934	CIACADIANLELHC	808	(+)	CAANNNNATC
Ca_06934	PROXBBNNAPA	177	(-)	CAAACACC
Ca_06934	DOFCOREZM	16	(+)	AAAG
Ca_06934	NTBBF1ARROLB	152	(-)	ACTTTA
Ca_06934	RAV1AAT	270	(+)	CAACA
Ca_06934	TGACGTVMAMY	526	(+)	TGACGT
Ca_06934	L1BOXATPDF1	988	(+)	TAAATGYA
Ca_06934	DRE1COREZMRAB17	286	(-)	ACCGAGA
Ca_06934	DRE2COREZMRAB17	630	(+)	ACCGAC
Ca_06934	MYCCONSENSUSAT	314	(+)	CANNTG
Ca_06934	CRTDREHVCBF2	23	(+)	GTCGAC
Ca_06934	DRECRTCOREAT	4	(-)	RCCGAC
Ca_06934	GARE1OSREP1	907	(+)	TAACAGA
Ca_06934	GADOWNAT	831	(-)	ACGTGTC
Ca_06934	CBFHV	4	(-)	RYCGAC
Ca_06937	-300CORE	230	(+)	TGTAAAG
Ca_06937	SEF1MOTIF	676	(+)	ATATTTAWW
Ca_06937	ASF1MOTIFCAMV	526	(+)	TGACG
Ca_06937	GATABOX	69	(+)	GATA
Ca_06937	GT1MOTIFPSRBCS	494	(+)	KWGTGRWAAWRW
Ca_06937	NAPINMOTIFBN	41	(-)	TACACAT
Ca_06937	RYREPEATLEGUMINBOX	631	(-)	CATGCAY
Ca_06937	SEF4MOTIFGM7S	198	(+)	RTTTTTR
Ca_06937	SEF3MOTIFGM	883	(+)	AACCCA
Ca_06937	IBOX	538	(-)	GATAAG
Ca_06937	GT1CORE	115	(+)	GGTTAA
Ca_06937	RBCSCONSENSUS	553	(-)	AATCCAA
Ca_06937	CANBNNAPA	85	(-)	CNAACAC
Ca_06937	LTRECOREATCOR15	4	(-)	CCGAC
Ca_06937	MYBPLANT	891	(-)	MACCWAMC
Ca_06937	MYCATRD22	984	(-)	CACATG
Ca_06937	MYBCORE	542	(+)	CNGTTR
Ca_06937	SURE1STPAT21	696	(+)	AATAGAAAA
Ca_06937	GT1CONSENSUS	13	(+)	GRWAAW
Ca_06937	LTRE1HVBLT49	62	(-)	CCGAAA
Ca_06937	CIACADIANLELHC	808	(+)	CAANNNNATC
Ca_06937	DOFCOREZM	16	(+)	AAAG
Ca_06937	NTBBF1ARROLB	152	(-)	ACTTTA
Ca_06937	RAV1AAT	270	(+)	CAACA
Ca_06937	TGACGTVMAMY	526	(+)	TGACGT
Ca_06937	L1BOXATPDF1	988	(+)	TAAATGYA
Ca_06937	MYCCONSENSUSAT	314	(+)	CANNTG
Ca_06937	CRTDREHVCBF2	23	(+)	GTCGAC
Ca_06937	DRECRTCOREAT	4	(-)	RCCGAC
Ca_06937	CBFHV	4	(-)	RYCGAC
Ca_07258	-300CORE	230	(+)	TGTAAAG
Ca_07258	SEF1MOTIF	676	(+)	ATATTTAWW
Ca_07258	ARE1	82	(+)	RGTGACNNNGC
Ca_07258	ASF1MOTIFCAMV	526	(+)	TGACG
Ca_07258	AUXREPSIAA4	738	(+)	KGTCCCAT
Ca_07258	GATABOX	69	(+)	GATA
Ca_07258	GT1MOTIFPSRBCS	494	(+)	KWGTGRWAAWRW
Ca_07258	NAPINMOTIFBN	41	(-)	TACACAT
Ca_07258	RYREPEATLEGUMINBOX	631	(-)	CATGCAY
Ca_07258	SEF4MOTIFGM7S	198	(+)	RTTTTTR
Ca_07258	TATABOX1	845	(+)	CTATAAATAC
Ca_07258	SEF3MOTIFGM	883	(+)	AACCCA
Ca_07258	IBOX	538	(-)	GATAAG
Ca_07258	GT1CORE	115	(+)	GGTTAA
Ca_07258	LBOXLERBCS	439	(+)	AAATTAACCAA
Ca_07258	RBCSCONSENSUS	553	(-)	AATCCAA
Ca_07258	ACGTABOX	884	(+)	TACGTA
Ca_07258	2SSEEDPROTBANAPA	817	(+)	CAAACAC
Ca_07258	CANBNNAPA	85	(-)	CNAACAC
Ca_07258	LTRECOREATCOR15	4	(-)	CCGAC
Ca_07258	SPHCOREZMC1	253	(-)	TCCATGCAT
Ca_07258	MYBPLANT	891	(-)	MACCWAMC
Ca_07258	MYCATRD22	984	(-)	CACATG
Ca_07258	MYBCORE	542	(+)	CNGTTR
Ca_07258	SP8BFIBSP8AIB	947	(+)	ACTGTGTA
Ca_07258	SURE1STPAT21	696	(+)	AATAGAAAA
Ca_07258	GT1CONSENSUS	13	(+)	GRWAAW
Ca_07258	LTRE1HVBLT49	62	(-)	CCGAAA
Ca_07258	CIACADIANLELHC	808	(+)	CAANNNNATC
Ca_07258	PROXBBNNAPA	177	(-)	CAAACACC
Ca_07258	DOFCOREZM	16	(+)	AAAG
Ca_07258	NTBBF1ARROLB	152	(-)	ACTTTA
Ca_07258	RAV1AAT	270	(+)	CAACA
Ca_07258	TGACGTVMAMY	526	(+)	TGACGT
Ca_07258	L1BOXATPDF1	988	(+)	TAAATGYA
Ca_07258	DRE1COREZMRAB17	286	(-)	ACCGAGA
Ca_07258	DRE2COREZMRAB17	630	(+)	ACCGAC
Ca_07258	MYCCONSENSUSAT	314	(+)	CANNTG
Ca_07258	CRTDREHVCBF2	23	(+)	GTCGAC
Ca_07258	DRECRTCOREAT	4	(-)	RCCGAC
Ca_07258	GARE1OSREP1	907	(+)	TAACAGA
Ca_07258	GADOWNAT	831	(-)	ACGTGTC
Ca_07258	CBFHV	4	(-)	RYCGAC
Ca_07639	-300CORE	230	(+)	TGTAAAG
Ca_07639	SEF1MOTIF	676	(+)	ATATTTAWW
Ca_07639	ARE1	82	(+)	RGTGACNNNGC
Ca_07639	ASF1MOTIFCAMV	526	(+)	TGACG
Ca_07639	AUXREPSIAA4	738	(+)	KGTCCCAT
Ca_07639	GATABOX	69	(+)	GATA
Ca_07639	GT1MOTIFPSRBCS	494	(+)	KWGTGRWAAWRW
Ca_07639	NAPINMOTIFBN	41	(-)	TACACAT
Ca_07639	RYREPEATLEGUMINBOX	631	(-)	CATGCAY
Ca_07639	SEF4MOTIFGM7S	198	(+)	RTTTTTR
Ca_07639	TATABOX1	845	(+)	CTATAAATAC
Ca_07639	SEF3MOTIFGM	883	(+)	AACCCA
Ca_07639	IBOX	538	(-)	GATAAG
Ca_07639	GT1CORE	115	(+)	GGTTAA
Ca_07639	LBOXLERBCS	439	(+)	AAATTAACCAA
Ca_07639	RBCSCONSENSUS	553	(-)	AATCCAA
Ca_07639	ACGTABOX	884	(+)	TACGTA
Ca_07639	2SSEEDPROTBANAPA	817	(+)	CAAACAC
Ca_07639	CANBNNAPA	85	(-)	CNAACAC
Ca_07639	LTRECOREATCOR15	4	(-)	CCGAC
Ca_07639	SPHCOREZMC1	253	(-)	TCCATGCAT
Ca_07639	TCA1MOTIF	778	(-)	TCATCTTCTT
Ca_07639	MYBPLANT	891	(-)	MACCWAMC
Ca_07639	MYCATRD22	984	(-)	CACATG
Ca_07639	MYBCORE	542	(+)	CNGTTR
Ca_07639	SP8BFIBSP8AIB	947	(+)	ACTGTGTA
Ca_07639	SURE1STPAT21	696	(+)	AATAGAAAA
Ca_07639	GT1CONSENSUS	13	(+)	GRWAAW
Ca_07639	LTRE1HVBLT49	62	(-)	CCGAAA
Ca_07639	CIACADIANLELHC	808	(+)	CAANNNNATC
Ca_07639	PROXBBNNAPA	177	(-)	CAAACACC
Ca_07639	DOFCOREZM	16	(+)	AAAG
Ca_07639	NTBBF1ARROLB	152	(-)	ACTTTA
Ca_07639	RAV1AAT	270	(+)	CAACA
Ca_07639	TGACGTVMAMY	526	(+)	TGACGT
Ca_07639	L1BOXATPDF1	988	(+)	TAAATGYA
Ca_07639	DRE1COREZMRAB17	286	(-)	ACCGAGA
Ca_07639	DRE2COREZMRAB17	630	(+)	ACCGAC
Ca_07639	MYCCONSENSUSAT	314	(+)	CANNTG
Ca_07639	CRTDREHVCBF2	23	(+)	GTCGAC
Ca_07639	DRECRTCOREAT	4	(-)	RCCGAC
Ca_07639	GARE1OSREP1	907	(+)	TAACAGA
Ca_07639	GADOWNAT	831	(-)	ACGTGTC
Ca_07639	CBFHV	4	(-)	RYCGAC
Ca_07849	-300CORE	230	(+)	TGTAAAG
Ca_07849	SEF1MOTIF	676	(+)	ATATTTAWW
Ca_07849	ASF1MOTIFCAMV	526	(+)	TGACG
Ca_07849	GATABOX	69	(+)	GATA
Ca_07849	GT1MOTIFPSRBCS	494	(+)	KWGTGRWAAWRW
Ca_07849	NAPINMOTIFBN	41	(-)	TACACAT
Ca_07849	RYREPEATLEGUMINBOX	631	(-)	CATGCAY
Ca_07849	SEF4MOTIFGM7S	198	(+)	RTTTTTR
Ca_07849	SEF3MOTIFGM	883	(+)	AACCCA
Ca_07849	IBOX	538	(-)	GATAAG
Ca_07849	GT1CORE	115	(+)	GGTTAA
Ca_07849	RBCSCONSENSUS	553	(-)	AATCCAA
Ca_07849	2SSEEDPROTBANAPA	817	(+)	CAAACAC
Ca_07849	CANBNNAPA	85	(-)	CNAACAC
Ca_07849	LTRECOREATCOR15	4	(-)	CCGAC
Ca_07849	SPHCOREZMC1	253	(-)	TCCATGCAT
Ca_07849	MYBPLANT	891	(-)	MACCWAMC
Ca_07849	MYCATRD22	984	(-)	CACATG
Ca_07849	MYBCORE	542	(+)	CNGTTR
Ca_07849	SURE1STPAT21	696	(+)	AATAGAAAA
Ca_07849	GT1CONSENSUS	13	(+)	GRWAAW
Ca_07849	LTRE1HVBLT49	62	(-)	CCGAAA
Ca_07849	CIACADIANLELHC	808	(+)	CAANNNNATC
Ca_07849	PROXBBNNAPA	177	(-)	CAAACACC
Ca_07849	DOFCOREZM	16	(+)	AAAG
Ca_07849	NTBBF1ARROLB	152	(-)	ACTTTA
Ca_07849	RAV1AAT	270	(+)	CAACA
Ca_07849	TGACGTVMAMY	526	(+)	TGACGT
Ca_07849	L1BOXATPDF1	988	(+)	TAAATGYA
Ca_07849	MYCCONSENSUSAT	314	(+)	CANNTG
Ca_07849	CRTDREHVCBF2	23	(+)	GTCGAC
Ca_07849	DRECRTCOREAT	4	(-)	RCCGAC
Ca_07849	GARE1OSREP1	907	(+)	TAACAGA
Ca_07849	CBFHV	4	(-)	RYCGAC
Ca_08006	-300CORE	230	(+)	TGTAAAG
Ca_08006	SEF1MOTIF	676	(+)	ATATTTAWW
Ca_08006	ARE1	82	(+)	RGTGACNNNGC
Ca_08006	ASF1MOTIFCAMV	526	(+)	TGACG
Ca_08006	AUXREPSIAA4	738	(+)	KGTCCCAT
Ca_08006	GATABOX	69	(+)	GATA
Ca_08006	GT1MOTIFPSRBCS	494	(+)	KWGTGRWAAWRW
Ca_08006	NAPINMOTIFBN	41	(-)	TACACAT
Ca_08006	RYREPEATLEGUMINBOX	631	(-)	CATGCAY
Ca_08006	SEF4MOTIFGM7S	198	(+)	RTTTTTR
Ca_08006	TATABOX1	845	(+)	CTATAAATAC
Ca_08006	SEF3MOTIFGM	883	(+)	AACCCA
Ca_08006	IBOX	538	(-)	GATAAG
Ca_08006	GT1CORE	115	(+)	GGTTAA
Ca_08006	LBOXLERBCS	439	(+)	AAATTAACCAA
Ca_08006	RBCSCONSENSUS	553	(-)	AATCCAA
Ca_08006	ACGTABOX	884	(+)	TACGTA
Ca_08006	2SSEEDPROTBANAPA	817	(+)	CAAACAC
Ca_08006	CANBNNAPA	85	(-)	CNAACAC
Ca_08006	LTRECOREATCOR15	4	(-)	CCGAC
Ca_08006	SPHCOREZMC1	253	(-)	TCCATGCAT
Ca_08006	TCA1MOTIF	778	(-)	TCATCTTCTT
Ca_08006	MYBPLANT	891	(-)	MACCWAMC
Ca_08006	MYCATRD22	984	(-)	CACATG
Ca_08006	MYBCORE	542	(+)	CNGTTR
Ca_08006	SP8BFIBSP8AIB	947	(+)	ACTGTGTA
Ca_08006	SURE1STPAT21	696	(+)	AATAGAAAA
Ca_08006	GT1CONSENSUS	13	(+)	GRWAAW
Ca_08006	LTRE1HVBLT49	62	(-)	CCGAAA
Ca_08006	CIACADIANLELHC	808	(+)	CAANNNNATC
Ca_08006	PROXBBNNAPA	177	(-)	CAAACACC
Ca_08006	DOFCOREZM	16	(+)	AAAG
Ca_08006	NTBBF1ARROLB	152	(-)	ACTTTA
Ca_08006	RAV1AAT	270	(+)	CAACA
Ca_08006	TGACGTVMAMY	526	(+)	TGACGT
Ca_08006	L1BOXATPDF1	988	(+)	TAAATGYA
Ca_08006	DRE1COREZMRAB17	286	(-)	ACCGAGA
Ca_08006	DRE2COREZMRAB17	630	(+)	ACCGAC
Ca_08006	MYCCONSENSUSAT	314	(+)	CANNTG
Ca_08006	CRTDREHVCBF2	23	(+)	GTCGAC
Ca_08006	DRECRTCOREAT	4	(-)	RCCGAC
Ca_08006	GARE1OSREP1	907	(+)	TAACAGA
Ca_08006	GADOWNAT	831	(-)	ACGTGTC
Ca_08006	CBFHV	4	(-)	RYCGAC
Ca_08978	-300CORE	230	(+)	TGTAAAG
Ca_08978	SEF1MOTIF	676	(+)	ATATTTAWW
Ca_08978	ASF1MOTIFCAMV	526	(+)	TGACG
Ca_08978	AUXREPSIAA4	738	(+)	KGTCCCAT
Ca_08978	GATABOX	69	(+)	GATA
Ca_08978	GT1MOTIFPSRBCS	494	(+)	KWGTGRWAAWRW
Ca_08978	NAPINMOTIFBN	41	(-)	TACACAT
Ca_08978	RYREPEATLEGUMINBOX	631	(-)	CATGCAY
Ca_08978	SEF4MOTIFGM7S	198	(+)	RTTTTTR
Ca_08978	TATABOX1	845	(+)	CTATAAATAC
Ca_08978	SEF3MOTIFGM	883	(+)	AACCCA
Ca_08978	IBOX	538	(-)	GATAAG
Ca_08978	GT1CORE	115	(+)	GGTTAA
Ca_08978	RBCSCONSENSUS	553	(-)	AATCCAA
Ca_08978	ACGTABOX	884	(+)	TACGTA
Ca_08978	2SSEEDPROTBANAPA	817	(+)	CAAACAC
Ca_08978	CANBNNAPA	85	(-)	CNAACAC
Ca_08978	LTRECOREATCOR15	4	(-)	CCGAC
Ca_08978	SPHCOREZMC1	253	(-)	TCCATGCAT
Ca_08978	MYBPLANT	891	(-)	MACCWAMC
Ca_08978	MYCATRD22	984	(-)	CACATG
Ca_08978	MYBCORE	542	(+)	CNGTTR
Ca_08978	SP8BFIBSP8AIB	947	(+)	ACTGTGTA
Ca_08978	SURE1STPAT21	696	(+)	AATAGAAAA
Ca_08978	GT1CONSENSUS	13	(+)	GRWAAW
Ca_08978	LTRE1HVBLT49	62	(-)	CCGAAA
Ca_08978	CIACADIANLELHC	808	(+)	CAANNNNATC
Ca_08978	PROXBBNNAPA	177	(-)	CAAACACC
Ca_08978	DOFCOREZM	16	(+)	AAAG
Ca_08978	NTBBF1ARROLB	152	(-)	ACTTTA
Ca_08978	RAV1AAT	270	(+)	CAACA
Ca_08978	TGACGTVMAMY	526	(+)	TGACGT
Ca_08978	L1BOXATPDF1	988	(+)	TAAATGYA
Ca_08978	DRE1COREZMRAB17	286	(-)	ACCGAGA
Ca_08978	DRE2COREZMRAB17	630	(+)	ACCGAC
Ca_08978	MYCCONSENSUSAT	314	(+)	CANNTG
Ca_08978	CRTDREHVCBF2	23	(+)	GTCGAC
Ca_08978	DRECRTCOREAT	4	(-)	RCCGAC
Ca_08978	GARE1OSREP1	907	(+)	TAACAGA
Ca_08978	GADOWNAT	831	(-)	ACGTGTC
Ca_08978	CBFHV	4	(-)	RYCGAC
Ca_09051	-300CORE	230	(+)	TGTAAAG
Ca_09051	SEF1MOTIF	676	(+)	ATATTTAWW
Ca_09051	ARE1	82	(+)	RGTGACNNNGC
Ca_09051	ASF1MOTIFCAMV	526	(+)	TGACG
Ca_09051	AUXREPSIAA4	738	(+)	KGTCCCAT
Ca_09051	GATABOX	69	(+)	GATA
Ca_09051	GT1MOTIFPSRBCS	494	(+)	KWGTGRWAAWRW
Ca_09051	NAPINMOTIFBN	41	(-)	TACACAT
Ca_09051	RYREPEATLEGUMINBOX	631	(-)	CATGCAY
Ca_09051	SEF4MOTIFGM7S	198	(+)	RTTTTTR
Ca_09051	TATABOX1	845	(+)	CTATAAATAC
Ca_09051	SEF3MOTIFGM	883	(+)	AACCCA
Ca_09051	IBOX	538	(-)	GATAAG
Ca_09051	GT1CORE	115	(+)	GGTTAA
Ca_09051	LBOXLERBCS	439	(+)	AAATTAACCAA
Ca_09051	RBCSCONSENSUS	553	(-)	AATCCAA
Ca_09051	ACGTABOX	884	(+)	TACGTA
Ca_09051	2SSEEDPROTBANAPA	817	(+)	CAAACAC
Ca_09051	CANBNNAPA	85	(-)	CNAACAC
Ca_09051	LTRECOREATCOR15	4	(-)	CCGAC
Ca_09051	SPHCOREZMC1	253	(-)	TCCATGCAT
Ca_09051	LTREATLTI78	85	(+)	ACCGACA
Ca_09051	TCA1MOTIF	778	(-)	TCATCTTCTT
Ca_09051	MYBPLANT	891	(-)	MACCWAMC
Ca_09051	MYCATRD22	984	(-)	CACATG
Ca_09051	MYBCORE	542	(+)	CNGTTR
Ca_09051	SP8BFIBSP8AIB	947	(+)	ACTGTGTA
Ca_09051	SURE1STPAT21	696	(+)	AATAGAAAA
Ca_09051	GT1CONSENSUS	13	(+)	GRWAAW
Ca_09051	LTRE1HVBLT49	62	(-)	CCGAAA
Ca_09051	CIACADIANLELHC	808	(+)	CAANNNNATC
Ca_09051	PROXBBNNAPA	177	(-)	CAAACACC
Ca_09051	DOFCOREZM	16	(+)	AAAG
Ca_09051	NTBBF1ARROLB	152	(-)	ACTTTA
Ca_09051	RAV1AAT	270	(+)	CAACA
Ca_09051	TGACGTVMAMY	526	(+)	TGACGT
Ca_09051	L1BOXATPDF1	988	(+)	TAAATGYA
Ca_09051	DRE1COREZMRAB17	286	(-)	ACCGAGA
Ca_09051	DRE2COREZMRAB17	630	(+)	ACCGAC
Ca_09051	MYCCONSENSUSAT	314	(+)	CANNTG
Ca_09051	CRTDREHVCBF2	23	(+)	GTCGAC
Ca_09051	DRECRTCOREAT	4	(-)	RCCGAC
Ca_09051	GARE1OSREP1	907	(+)	TAACAGA
Ca_09051	GADOWNAT	831	(-)	ACGTGTC
Ca_09051	CBFHV	4	(-)	RYCGAC
Ca_09518	-300CORE	230	(+)	TGTAAAG
Ca_09518	SEF1MOTIF	676	(+)	ATATTTAWW
Ca_09518	ASF1MOTIFCAMV	526	(+)	TGACG
Ca_09518	AUXREPSIAA4	738	(+)	KGTCCCAT
Ca_09518	GATABOX	69	(+)	GATA
Ca_09518	GT1MOTIFPSRBCS	494	(+)	KWGTGRWAAWRW
Ca_09518	NAPINMOTIFBN	41	(-)	TACACAT
Ca_09518	RYREPEATLEGUMINBOX	631	(-)	CATGCAY
Ca_09518	SEF4MOTIFGM7S	198	(+)	RTTTTTR
Ca_09518	SEF3MOTIFGM	883	(+)	AACCCA
Ca_09518	IBOX	538	(-)	GATAAG
Ca_09518	GT1CORE	115	(+)	GGTTAA
Ca_09518	RBCSCONSENSUS	553	(-)	AATCCAA
Ca_09518	ACGTABOX	884	(+)	TACGTA
Ca_09518	2SSEEDPROTBANAPA	817	(+)	CAAACAC
Ca_09518	CANBNNAPA	85	(-)	CNAACAC
Ca_09518	LTRECOREATCOR15	4	(-)	CCGAC
Ca_09518	SPHCOREZMC1	253	(-)	TCCATGCAT
Ca_09518	MYBPLANT	891	(-)	MACCWAMC
Ca_09518	MYCATRD22	984	(-)	CACATG
Ca_09518	MYBCORE	542	(+)	CNGTTR
Ca_09518	SP8BFIBSP8AIB	947	(+)	ACTGTGTA
Ca_09518	SURE1STPAT21	696	(+)	AATAGAAAA
Ca_09518	GT1CONSENSUS	13	(+)	GRWAAW
Ca_09518	LTRE1HVBLT49	62	(-)	CCGAAA
Ca_09518	CIACADIANLELHC	808	(+)	CAANNNNATC
Ca_09518	PROXBBNNAPA	177	(-)	CAAACACC
Ca_09518	DOFCOREZM	16	(+)	AAAG
Ca_09518	NTBBF1ARROLB	152	(-)	ACTTTA
Ca_09518	RAV1AAT	270	(+)	CAACA
Ca_09518	TGACGTVMAMY	526	(+)	TGACGT
Ca_09518	L1BOXATPDF1	988	(+)	TAAATGYA
Ca_09518	DRE2COREZMRAB17	630	(+)	ACCGAC
Ca_09518	MYCCONSENSUSAT	314	(+)	CANNTG
Ca_09518	CRTDREHVCBF2	23	(+)	GTCGAC
Ca_09518	DRECRTCOREAT	4	(-)	RCCGAC
Ca_09518	GARE1OSREP1	907	(+)	TAACAGA
Ca_09518	GADOWNAT	831	(-)	ACGTGTC
Ca_09518	CBFHV	4	(-)	RYCGAC
Ca_09565	-300CORE	230	(+)	TGTAAAG
Ca_09565	SEF1MOTIF	676	(+)	ATATTTAWW
Ca_09565	ASF1MOTIFCAMV	526	(+)	TGACG
Ca_09565	AUXREPSIAA4	738	(+)	KGTCCCAT
Ca_09565	GATABOX	69	(+)	GATA
Ca_09565	GT1MOTIFPSRBCS	494	(+)	KWGTGRWAAWRW
Ca_09565	NAPINMOTIFBN	41	(-)	TACACAT
Ca_09565	RYREPEATLEGUMINBOX	631	(-)	CATGCAY
Ca_09565	SEF4MOTIFGM7S	198	(+)	RTTTTTR
Ca_09565	SEF3MOTIFGM	883	(+)	AACCCA
Ca_09565	IBOX	538	(-)	GATAAG
Ca_09565	GT1CORE	115	(+)	GGTTAA
Ca_09565	RBCSCONSENSUS	553	(-)	AATCCAA
Ca_09565	ACGTABOX	884	(+)	TACGTA
Ca_09565	2SSEEDPROTBANAPA	817	(+)	CAAACAC
Ca_09565	CANBNNAPA	85	(-)	CNAACAC
Ca_09565	LTRECOREATCOR15	4	(-)	CCGAC
Ca_09565	SPHCOREZMC1	253	(-)	TCCATGCAT
Ca_09565	MYBPLANT	891	(-)	MACCWAMC
Ca_09565	MYCATRD22	984	(-)	CACATG
Ca_09565	MYBCORE	542	(+)	CNGTTR
Ca_09565	SURE1STPAT21	696	(+)	AATAGAAAA
Ca_09565	GT1CONSENSUS	13	(+)	GRWAAW
Ca_09565	LTRE1HVBLT49	62	(-)	CCGAAA
Ca_09565	CIACADIANLELHC	808	(+)	CAANNNNATC
Ca_09565	PROXBBNNAPA	177	(-)	CAAACACC
Ca_09565	DOFCOREZM	16	(+)	AAAG
Ca_09565	NTBBF1ARROLB	152	(-)	ACTTTA
Ca_09565	RAV1AAT	270	(+)	CAACA
Ca_09565	TGACGTVMAMY	526	(+)	TGACGT
Ca_09565	L1BOXATPDF1	988	(+)	TAAATGYA
Ca_09565	DRE2COREZMRAB17	630	(+)	ACCGAC
Ca_09565	MYCCONSENSUSAT	314	(+)	CANNTG
Ca_09565	CRTDREHVCBF2	23	(+)	GTCGAC
Ca_09565	DRECRTCOREAT	4	(-)	RCCGAC
Ca_09565	GARE1OSREP1	907	(+)	TAACAGA
Ca_09565	GADOWNAT	831	(-)	ACGTGTC
Ca_09565	CBFHV	4	(-)	RYCGAC
Ca_09634	-300CORE	230	(+)	TGTAAAG
Ca_09634	SEF1MOTIF	676	(+)	ATATTTAWW
Ca_09634	ARE1	82	(+)	RGTGACNNNGC
Ca_09634	ASF1MOTIFCAMV	526	(+)	TGACG
Ca_09634	AUXREPSIAA4	738	(+)	KGTCCCAT
Ca_09634	GATABOX	69	(+)	GATA
Ca_09634	GT1MOTIFPSRBCS	494	(+)	KWGTGRWAAWRW
Ca_09634	NAPINMOTIFBN	41	(-)	TACACAT
Ca_09634	RYREPEATLEGUMINBOX	631	(-)	CATGCAY
Ca_09634	SEF4MOTIFGM7S	198	(+)	RTTTTTR
Ca_09634	TATABOX1	845	(+)	CTATAAATAC
Ca_09634	SEF3MOTIFGM	883	(+)	AACCCA
Ca_09634	IBOX	538	(-)	GATAAG
Ca_09634	GT1CORE	115	(+)	GGTTAA
Ca_09634	LBOXLERBCS	439	(+)	AAATTAACCAA
Ca_09634	RBCSCONSENSUS	553	(-)	AATCCAA
Ca_09634	ACGTABOX	884	(+)	TACGTA
Ca_09634	2SSEEDPROTBANAPA	817	(+)	CAAACAC
Ca_09634	CANBNNAPA	85	(-)	CNAACAC
Ca_09634	LTRECOREATCOR15	4	(-)	CCGAC
Ca_09634	SPHCOREZMC1	253	(-)	TCCATGCAT
Ca_09634	LTREATLTI78	85	(+)	ACCGACA
Ca_09634	TCA1MOTIF	778	(-)	TCATCTTCTT
Ca_09634	MYBPLANT	891	(-)	MACCWAMC
Ca_09634	MYCATRD22	984	(-)	CACATG
Ca_09634	MYBCORE	542	(+)	CNGTTR
Ca_09634	SP8BFIBSP8AIB	947	(+)	ACTGTGTA
Ca_09634	SURE1STPAT21	696	(+)	AATAGAAAA
Ca_09634	GT1CONSENSUS	13	(+)	GRWAAW
Ca_09634	LTRE1HVBLT49	62	(-)	CCGAAA
Ca_09634	CIACADIANLELHC	808	(+)	CAANNNNATC
Ca_09634	PROXBBNNAPA	177	(-)	CAAACACC
Ca_09634	DOFCOREZM	16	(+)	AAAG
Ca_09634	NTBBF1ARROLB	152	(-)	ACTTTA
Ca_09634	RAV1AAT	270	(+)	CAACA
Ca_09634	TGACGTVMAMY	526	(+)	TGACGT
Ca_09634	L1BOXATPDF1	988	(+)	TAAATGYA
Ca_09634	DRE1COREZMRAB17	286	(-)	ACCGAGA
Ca_09634	DRE2COREZMRAB17	630	(+)	ACCGAC
Ca_09634	MYCCONSENSUSAT	314	(+)	CANNTG
Ca_09634	CRTDREHVCBF2	23	(+)	GTCGAC
Ca_09634	DRECRTCOREAT	4	(-)	RCCGAC
Ca_09634	GARE1OSREP1	907	(+)	TAACAGA
Ca_09634	GADOWNAT	831	(-)	ACGTGTC
Ca_09634	CBFHV	4	(-)	RYCGAC
Ca_09662	-300CORE	230	(+)	TGTAAAG
Ca_09662	SEF1MOTIF	676	(+)	ATATTTAWW
Ca_09662	ASF1MOTIFCAMV	526	(+)	TGACG
Ca_09662	AUXREPSIAA4	738	(+)	KGTCCCAT
Ca_09662	GATABOX	69	(+)	GATA
Ca_09662	GT1MOTIFPSRBCS	494	(+)	KWGTGRWAAWRW
Ca_09662	NAPINMOTIFBN	41	(-)	TACACAT
Ca_09662	RYREPEATLEGUMINBOX	631	(-)	CATGCAY
Ca_09662	SEF4MOTIFGM7S	198	(+)	RTTTTTR
Ca_09662	SEF3MOTIFGM	883	(+)	AACCCA
Ca_09662	IBOX	538	(-)	GATAAG
Ca_09662	GT1CORE	115	(+)	GGTTAA
Ca_09662	RBCSCONSENSUS	553	(-)	AATCCAA
Ca_09662	ACGTABOX	884	(+)	TACGTA
Ca_09662	2SSEEDPROTBANAPA	817	(+)	CAAACAC
Ca_09662	CANBNNAPA	85	(-)	CNAACAC
Ca_09662	LTRECOREATCOR15	4	(-)	CCGAC
Ca_09662	SPHCOREZMC1	253	(-)	TCCATGCAT
Ca_09662	MYBPLANT	891	(-)	MACCWAMC
Ca_09662	MYCATRD22	984	(-)	CACATG
Ca_09662	MYBCORE	542	(+)	CNGTTR
Ca_09662	SURE1STPAT21	696	(+)	AATAGAAAA
Ca_09662	GT1CONSENSUS	13	(+)	GRWAAW
Ca_09662	LTRE1HVBLT49	62	(-)	CCGAAA
Ca_09662	CIACADIANLELHC	808	(+)	CAANNNNATC
Ca_09662	PROXBBNNAPA	177	(-)	CAAACACC
Ca_09662	DOFCOREZM	16	(+)	AAAG
Ca_09662	NTBBF1ARROLB	152	(-)	ACTTTA
Ca_09662	RAV1AAT	270	(+)	CAACA
Ca_09662	TGACGTVMAMY	526	(+)	TGACGT
Ca_09662	L1BOXATPDF1	988	(+)	TAAATGYA
Ca_09662	DRE2COREZMRAB17	630	(+)	ACCGAC
Ca_09662	MYCCONSENSUSAT	314	(+)	CANNTG
Ca_09662	CRTDREHVCBF2	23	(+)	GTCGAC
Ca_09662	DRECRTCOREAT	4	(-)	RCCGAC
Ca_09662	GARE1OSREP1	907	(+)	TAACAGA
Ca_09662	GADOWNAT	831	(-)	ACGTGTC
Ca_09662	CBFHV	4	(-)	RYCGAC
Ca_09740	-300CORE	230	(+)	TGTAAAG
Ca_09740	SEF1MOTIF	676	(+)	ATATTTAWW
Ca_09740	ARE1	82	(+)	RGTGACNNNGC
Ca_09740	ASF1MOTIFCAMV	526	(+)	TGACG
Ca_09740	AUXREPSIAA4	738	(+)	KGTCCCAT
Ca_09740	GATABOX	69	(+)	GATA
Ca_09740	GT1MOTIFPSRBCS	494	(+)	KWGTGRWAAWRW
Ca_09740	NAPINMOTIFBN	41	(-)	TACACAT
Ca_09740	RYREPEATLEGUMINBOX	631	(-)	CATGCAY
Ca_09740	SEF4MOTIFGM7S	198	(+)	RTTTTTR
Ca_09740	TATABOX1	845	(+)	CTATAAATAC
Ca_09740	SEF3MOTIFGM	883	(+)	AACCCA
Ca_09740	IBOX	538	(-)	GATAAG
Ca_09740	GT1CORE	115	(+)	GGTTAA
Ca_09740	LBOXLERBCS	439	(+)	AAATTAACCAA
Ca_09740	RBCSCONSENSUS	553	(-)	AATCCAA
Ca_09740	ACGTABOX	884	(+)	TACGTA
Ca_09740	2SSEEDPROTBANAPA	817	(+)	CAAACAC
Ca_09740	CANBNNAPA	85	(-)	CNAACAC
Ca_09740	LTRECOREATCOR15	4	(-)	CCGAC
Ca_09740	SPHCOREZMC1	253	(-)	TCCATGCAT
Ca_09740	LTREATLTI78	85	(+)	ACCGACA
Ca_09740	TCA1MOTIF	778	(-)	TCATCTTCTT
Ca_09740	MYBPLANT	891	(-)	MACCWAMC
Ca_09740	MYCATRD22	984	(-)	CACATG
Ca_09740	MYBCORE	542	(+)	CNGTTR
Ca_09740	SP8BFIBSP8AIB	947	(+)	ACTGTGTA
Ca_09740	SURE1STPAT21	696	(+)	AATAGAAAA
Ca_09740	GT1CONSENSUS	13	(+)	GRWAAW
Ca_09740	HBOXCONSENSUSPVCHS	899	(+)	CCTACCNNNNNNNCT
Ca_09740	SITEIOSPCNA	874	(+)	CCAGGTGG
Ca_09740	LTRE1HVBLT49	62	(-)	CCGAAA
Ca_09740	CIACADIANLELHC	808	(+)	CAANNNNATC
Ca_09740	PROXBBNNAPA	177	(-)	CAAACACC
Ca_09740	DOFCOREZM	16	(+)	AAAG
Ca_09740	NTBBF1ARROLB	152	(-)	ACTTTA
Ca_09740	RAV1AAT	270	(+)	CAACA
Ca_09740	TGACGTVMAMY	526	(+)	TGACGT
Ca_09740	L1BOXATPDF1	988	(+)	TAAATGYA
Ca_09740	DRE1COREZMRAB17	286	(-)	ACCGAGA
Ca_09740	DRE2COREZMRAB17	630	(+)	ACCGAC
Ca_09740	MYCCONSENSUSAT	314	(+)	CANNTG
Ca_09740	CRTDREHVCBF2	23	(+)	GTCGAC
Ca_09740	DRECRTCOREAT	4	(-)	RCCGAC
Ca_09740	GARE1OSREP1	907	(+)	TAACAGA
Ca_09740	GADOWNAT	831	(-)	ACGTGTC
Ca_09740	CBFHV	4	(-)	RYCGAC
Ca_09781	-300CORE	230	(+)	TGTAAAG
Ca_09781	SEF1MOTIF	676	(+)	ATATTTAWW
Ca_09781	ASF1MOTIFCAMV	526	(+)	TGACG
Ca_09781	AUXREPSIAA4	738	(+)	KGTCCCAT
Ca_09781	GATABOX	69	(+)	GATA
Ca_09781	GT1MOTIFPSRBCS	494	(+)	KWGTGRWAAWRW
Ca_09781	NAPINMOTIFBN	41	(-)	TACACAT
Ca_09781	RYREPEATLEGUMINBOX	631	(-)	CATGCAY
Ca_09781	SEF4MOTIFGM7S	198	(+)	RTTTTTR
Ca_09781	SEF3MOTIFGM	883	(+)	AACCCA
Ca_09781	IBOX	538	(-)	GATAAG
Ca_09781	GT1CORE	115	(+)	GGTTAA
Ca_09781	RBCSCONSENSUS	553	(-)	AATCCAA
Ca_09781	ACGTABOX	884	(+)	TACGTA
Ca_09781	2SSEEDPROTBANAPA	817	(+)	CAAACAC
Ca_09781	CANBNNAPA	85	(-)	CNAACAC
Ca_09781	LTRECOREATCOR15	4	(-)	CCGAC
Ca_09781	SPHCOREZMC1	253	(-)	TCCATGCAT
Ca_09781	MYBPLANT	891	(-)	MACCWAMC
Ca_09781	MYCATRD22	984	(-)	CACATG
Ca_09781	MYBCORE	542	(+)	CNGTTR
Ca_09781	SURE1STPAT21	696	(+)	AATAGAAAA
Ca_09781	GT1CONSENSUS	13	(+)	GRWAAW
Ca_09781	LTRE1HVBLT49	62	(-)	CCGAAA
Ca_09781	CIACADIANLELHC	808	(+)	CAANNNNATC
Ca_09781	PROXBBNNAPA	177	(-)	CAAACACC
Ca_09781	DOFCOREZM	16	(+)	AAAG
Ca_09781	NTBBF1ARROLB	152	(-)	ACTTTA
Ca_09781	RAV1AAT	270	(+)	CAACA
Ca_09781	TGACGTVMAMY	526	(+)	TGACGT
Ca_09781	L1BOXATPDF1	988	(+)	TAAATGYA
Ca_09781	DRE2COREZMRAB17	630	(+)	ACCGAC
Ca_09781	MYCCONSENSUSAT	314	(+)	CANNTG
Ca_09781	CRTDREHVCBF2	23	(+)	GTCGAC
Ca_09781	DRECRTCOREAT	4	(-)	RCCGAC
Ca_09781	GARE1OSREP1	907	(+)	TAACAGA
Ca_09781	GADOWNAT	831	(-)	ACGTGTC
Ca_09781	CBFHV	4	(-)	RYCGAC
Ca_09844	-300CORE	230	(+)	TGTAAAG
Ca_09844	SEF1MOTIF	676	(+)	ATATTTAWW
Ca_09844	ASF1MOTIFCAMV	526	(+)	TGACG
Ca_09844	AUXREPSIAA4	738	(+)	KGTCCCAT
Ca_09844	GATABOX	69	(+)	GATA
Ca_09844	GT1MOTIFPSRBCS	494	(+)	KWGTGRWAAWRW
Ca_09844	NAPINMOTIFBN	41	(-)	TACACAT
Ca_09844	RYREPEATLEGUMINBOX	631	(-)	CATGCAY
Ca_09844	SEF4MOTIFGM7S	198	(+)	RTTTTTR
Ca_09844	SEF3MOTIFGM	883	(+)	AACCCA
Ca_09844	IBOX	538	(-)	GATAAG
Ca_09844	GT1CORE	115	(+)	GGTTAA
Ca_09844	RBCSCONSENSUS	553	(-)	AATCCAA
Ca_09844	ACGTABOX	884	(+)	TACGTA
Ca_09844	2SSEEDPROTBANAPA	817	(+)	CAAACAC
Ca_09844	CANBNNAPA	85	(-)	CNAACAC
Ca_09844	LTRECOREATCOR15	4	(-)	CCGAC
Ca_09844	SPHCOREZMC1	253	(-)	TCCATGCAT
Ca_09844	MYBPLANT	891	(-)	MACCWAMC
Ca_09844	MYCATRD22	984	(-)	CACATG
Ca_09844	MYBCORE	542	(+)	CNGTTR
Ca_09844	SURE1STPAT21	696	(+)	AATAGAAAA
Ca_09844	GT1CONSENSUS	13	(+)	GRWAAW
Ca_09844	LTRE1HVBLT49	62	(-)	CCGAAA
Ca_09844	CIACADIANLELHC	808	(+)	CAANNNNATC
Ca_09844	PROXBBNNAPA	177	(-)	CAAACACC
Ca_09844	DOFCOREZM	16	(+)	AAAG
Ca_09844	NTBBF1ARROLB	152	(-)	ACTTTA
Ca_09844	RAV1AAT	270	(+)	CAACA
Ca_09844	TGACGTVMAMY	526	(+)	TGACGT
Ca_09844	L1BOXATPDF1	988	(+)	TAAATGYA
Ca_09844	DRE2COREZMRAB17	630	(+)	ACCGAC
Ca_09844	MYCCONSENSUSAT	314	(+)	CANNTG
Ca_09844	CRTDREHVCBF2	23	(+)	GTCGAC
Ca_09844	DRECRTCOREAT	4	(-)	RCCGAC
Ca_09844	GARE1OSREP1	907	(+)	TAACAGA
Ca_09844	GADOWNAT	831	(-)	ACGTGTC
Ca_09844	CBFHV	4	(-)	RYCGAC
Ca_10073	-300CORE	230	(+)	TGTAAAG
Ca_10073	SEF1MOTIF	676	(+)	ATATTTAWW
Ca_10073	ASF1MOTIFCAMV	526	(+)	TGACG
Ca_10073	AUXREPSIAA4	738	(+)	KGTCCCAT
Ca_10073	GATABOX	69	(+)	GATA
Ca_10073	GT1MOTIFPSRBCS	494	(+)	KWGTGRWAAWRW
Ca_10073	NAPINMOTIFBN	41	(-)	TACACAT
Ca_10073	RYREPEATLEGUMINBOX	631	(-)	CATGCAY
Ca_10073	SEF4MOTIFGM7S	198	(+)	RTTTTTR
Ca_10073	SEF3MOTIFGM	883	(+)	AACCCA
Ca_10073	IBOX	538	(-)	GATAAG
Ca_10073	GT1CORE	115	(+)	GGTTAA
Ca_10073	RBCSCONSENSUS	553	(-)	AATCCAA
Ca_10073	ACGTABOX	884	(+)	TACGTA
Ca_10073	2SSEEDPROTBANAPA	817	(+)	CAAACAC
Ca_10073	CANBNNAPA	85	(-)	CNAACAC
Ca_10073	LTRECOREATCOR15	4	(-)	CCGAC
Ca_10073	SPHCOREZMC1	253	(-)	TCCATGCAT
Ca_10073	MYBPLANT	891	(-)	MACCWAMC
Ca_10073	MYCATRD22	984	(-)	CACATG
Ca_10073	MYBCORE	542	(+)	CNGTTR
Ca_10073	SP8BFIBSP8AIB	947	(+)	ACTGTGTA
Ca_10073	SURE1STPAT21	696	(+)	AATAGAAAA
Ca_10073	GT1CONSENSUS	13	(+)	GRWAAW
Ca_10073	LTRE1HVBLT49	62	(-)	CCGAAA
Ca_10073	CIACADIANLELHC	808	(+)	CAANNNNATC
Ca_10073	PROXBBNNAPA	177	(-)	CAAACACC
Ca_10073	DOFCOREZM	16	(+)	AAAG
Ca_10073	NTBBF1ARROLB	152	(-)	ACTTTA
Ca_10073	RAV1AAT	270	(+)	CAACA
Ca_10073	TGACGTVMAMY	526	(+)	TGACGT
Ca_10073	L1BOXATPDF1	988	(+)	TAAATGYA
Ca_10073	DRE1COREZMRAB17	286	(-)	ACCGAGA
Ca_10073	DRE2COREZMRAB17	630	(+)	ACCGAC
Ca_10073	MYCCONSENSUSAT	314	(+)	CANNTG
Ca_10073	CRTDREHVCBF2	23	(+)	GTCGAC
Ca_10073	DRECRTCOREAT	4	(-)	RCCGAC
Ca_10073	GARE1OSREP1	907	(+)	TAACAGA
Ca_10073	GADOWNAT	831	(-)	ACGTGTC
Ca_10073	CBFHV	4	(-)	RYCGAC
Ca_10260	-300CORE	230	(+)	TGTAAAG
Ca_10260	SEF1MOTIF	676	(+)	ATATTTAWW
Ca_10260	ASF1MOTIFCAMV	526	(+)	TGACG
Ca_10260	GATABOX	69	(+)	GATA
Ca_10260	GT1MOTIFPSRBCS	494	(+)	KWGTGRWAAWRW
Ca_10260	NAPINMOTIFBN	41	(-)	TACACAT
Ca_10260	RYREPEATLEGUMINBOX	631	(-)	CATGCAY
Ca_10260	SEF4MOTIFGM7S	198	(+)	RTTTTTR
Ca_10260	SEF3MOTIFGM	883	(+)	AACCCA
Ca_10260	IBOX	538	(-)	GATAAG
Ca_10260	GT1CORE	115	(+)	GGTTAA
Ca_10260	RBCSCONSENSUS	553	(-)	AATCCAA
Ca_10260	ACGTABOX	884	(+)	TACGTA
Ca_10260	2SSEEDPROTBANAPA	817	(+)	CAAACAC
Ca_10260	CANBNNAPA	85	(-)	CNAACAC
Ca_10260	LTRECOREATCOR15	4	(-)	CCGAC
Ca_10260	SPHCOREZMC1	253	(-)	TCCATGCAT
Ca_10260	MYBPLANT	891	(-)	MACCWAMC
Ca_10260	MYCATRD22	984	(-)	CACATG
Ca_10260	MYBCORE	542	(+)	CNGTTR
Ca_10260	SURE1STPAT21	696	(+)	AATAGAAAA
Ca_10260	GT1CONSENSUS	13	(+)	GRWAAW
Ca_10260	LTRE1HVBLT49	62	(-)	CCGAAA
Ca_10260	CIACADIANLELHC	808	(+)	CAANNNNATC
Ca_10260	PROXBBNNAPA	177	(-)	CAAACACC
Ca_10260	DOFCOREZM	16	(+)	AAAG
Ca_10260	NTBBF1ARROLB	152	(-)	ACTTTA
Ca_10260	RAV1AAT	270	(+)	CAACA
Ca_10260	TGACGTVMAMY	526	(+)	TGACGT
[truncated: 1,582 more rows]

## Sheet: soybean
Table S3. List of cis-regulatory elements identified in the one kilobase updtream sequences of homeobox genes in chickpea and soybean.
Gene identifier	Motif name	Position	Strand	Motif sequence
Glyma0041s00350	-300CORE	740	(-)	TGTAAAG
Glyma0041s00350	SEF1MOTIF	610	(+)	ATATTTAWW
Glyma0041s00350	ABADESI1	444	(-)	RTACGTGGCR
Glyma0041s00350	ABREATRD22	444	(-)	RYACGTGGYR
Glyma0041s00350	ARE1	124	(+)	RGTGACNNNGC
Glyma0041s00350	ASF1MOTIFCAMV	454	(+)	TGACG
Glyma0041s00350	AT1BOX	870	(+)	AATATTTTTATT
Glyma0041s00350	AUXREPSIAA4	185	(-)	KGTCCCAT
Glyma0041s00350	GATABOX	218	(+)	GATA
Glyma0041s00350	GT1MOTIFPSRBCS	621	(+)	KWGTGRWAAWRW
Glyma0041s00350	NAPINMOTIFBN	213	(-)	TACACAT
Glyma0041s00350	RYREPEATLEGUMINBOX	395	(+)	CATGCAY
Glyma0041s00350	SEF4MOTIFGM7S	229	(+)	RTTTTTR
Glyma0041s00350	TATABOX1	607	(+)	CTATAAATAC
Glyma0041s00350	SEF3MOTIFGM	899	(+)	AACCCA
Glyma0041s00350	IBOX	785	(-)	GATAAG
Glyma0041s00350	GT1CORE	321	(+)	GGTTAA
Glyma0041s00350	RBCSCONSENSUS	505	(+)	AATCCAA
Glyma0041s00350	ACGTABOX	646	(+)	TACGTA
Glyma0041s00350	ABREZMRAB28	909	(+)	CCACGTGG
Glyma0041s00350	2SSEEDPROTBANAPA	806	(-)	CAAACAC
Glyma0041s00350	CANBNNAPA	806	(-)	CNAACAC
Glyma0041s00350	LTRECOREATCOR15	280	(-)	CCGAC
Glyma0041s00350	SPHCOREZMC1	847	(+)	TCCATGCAT
Glyma0041s00350	LTREATLTI78	857	(-)	ACCGACA
Glyma0041s00350	S2FSORPL21	305	(-)	CCATACATT
Glyma0041s00350	MYBPLANT	661	(+)	MACCWAMC
Glyma0041s00350	MYCATRD22	532	(-)	CACATG
Glyma0041s00350	MYBCORE	26	(+)	CNGTTR
Glyma0041s00350	SP8BFIBSP8AIB	964	(-)	ACTGTGTA
Glyma0041s00350	SURE1STPAT21	139	(+)	AATAGAAAA
Glyma0041s00350	GT1CONSENSUS	38	(+)	GRWAAW
Glyma0041s00350	LTRE1HVBLT49	641	(+)	CCGAAA
Glyma0041s00350	CIACADIANLELHC	695	(+)	CAANNNNATC
Glyma0041s00350	PROXBBNNAPA	864	(+)	CAAACACC
Glyma0041s00350	DOFCOREZM	45	(+)	AAAG
Glyma0041s00350	NTBBF1ARROLB	307	(+)	ACTTTA
Glyma0041s00350	RAV1AAT	23	(+)	CAACA
Glyma0041s00350	TGACGTVMAMY	898	(-)	TGACGT
Glyma0041s00350	L1BOXATPDF1	804	(+)	TAAATGYA
Glyma0041s00350	E2F1OSPCNA	147	(+)	GCGGGAAA
Glyma0041s00350	DRE1COREZMRAB17	933	(-)	ACCGAGA
Glyma0041s00350	DRE2COREZMRAB17	858	(-)	ACCGAC
Glyma0041s00350	MYCCONSENSUSAT	26	(+)	CANNTG
Glyma0041s00350	CRTDREHVCBF2	717	(+)	GTCGAC
Glyma0041s00350	DRECRTCOREAT	280	(-)	RCCGAC
Glyma0041s00350	GARE1OSREP1	859	(+)	TAACAGA
Glyma0041s00350	GADOWNAT	271	(-)	ACGTGTC
Glyma0041s00350	CBFHV	935	(+)	RYCGAC
Glyma0041s00360	-300CORE	740	(-)	TGTAAAG
Glyma0041s00360	SEF1MOTIF	610	(+)	ATATTTAWW
Glyma0041s00360	ABADESI1	444	(-)	RTACGTGGCR
Glyma0041s00360	ABREATRD22	444	(-)	RYACGTGGYR
Glyma0041s00360	ASF1MOTIFCAMV	454	(+)	TGACG
Glyma0041s00360	AT1BOX	870	(+)	AATATTTTTATT
Glyma0041s00360	AUXREPSIAA4	185	(-)	KGTCCCAT
Glyma0041s00360	GATABOX	218	(+)	GATA
Glyma0041s00360	GT1MOTIFPSRBCS	621	(+)	KWGTGRWAAWRW
Glyma0041s00360	NAPINMOTIFBN	213	(-)	TACACAT
Glyma0041s00360	RYREPEATLEGUMINBOX	395	(+)	CATGCAY
Glyma0041s00360	SEF4MOTIFGM7S	229	(+)	RTTTTTR
Glyma0041s00360	TATABOX1	607	(+)	CTATAAATAC
Glyma0041s00360	SEF3MOTIFGM	899	(+)	AACCCA
Glyma0041s00360	IBOX	785	(-)	GATAAG
Glyma0041s00360	GT1CORE	321	(+)	GGTTAA
Glyma0041s00360	RBCSCONSENSUS	505	(+)	AATCCAA
Glyma0041s00360	ACGTABOX	646	(+)	TACGTA
Glyma0041s00360	ABREZMRAB28	909	(+)	CCACGTGG
Glyma0041s00360	2SSEEDPROTBANAPA	806	(-)	CAAACAC
Glyma0041s00360	CANBNNAPA	806	(-)	CNAACAC
Glyma0041s00360	LTRECOREATCOR15	280	(-)	CCGAC
Glyma0041s00360	SPHCOREZMC1	847	(+)	TCCATGCAT
Glyma0041s00360	LTREATLTI78	857	(-)	ACCGACA
Glyma0041s00360	MYBPLANT	661	(+)	MACCWAMC
Glyma0041s00360	MYCATRD22	532	(-)	CACATG
Glyma0041s00360	MYBCORE	26	(+)	CNGTTR
Glyma0041s00360	SP8BFIBSP8AIB	964	(-)	ACTGTGTA
Glyma0041s00360	SURE1STPAT21	139	(+)	AATAGAAAA
Glyma0041s00360	GT1CONSENSUS	38	(+)	GRWAAW
Glyma0041s00360	LTRE1HVBLT49	641	(+)	CCGAAA
Glyma0041s00360	CIACADIANLELHC	695	(+)	CAANNNNATC
Glyma0041s00360	PROXBBNNAPA	864	(+)	CAAACACC
Glyma0041s00360	DOFCOREZM	45	(+)	AAAG
Glyma0041s00360	NTBBF1ARROLB	307	(+)	ACTTTA
Glyma0041s00360	RAV1AAT	23	(+)	CAACA
Glyma0041s00360	TGACGTVMAMY	898	(-)	TGACGT
Glyma0041s00360	L1BOXATPDF1	804	(+)	TAAATGYA
Glyma0041s00360	E2F1OSPCNA	147	(+)	GCGGGAAA
Glyma0041s00360	DRE1COREZMRAB17	933	(-)	ACCGAGA
Glyma0041s00360	DRE2COREZMRAB17	858	(-)	ACCGAC
Glyma0041s00360	MYCCONSENSUSAT	26	(+)	CANNTG
Glyma0041s00360	CRTDREHVCBF2	717	(+)	GTCGAC
Glyma0041s00360	DRECRTCOREAT	280	(-)	RCCGAC
Glyma0041s00360	GARE1OSREP1	859	(+)	TAACAGA
Glyma0041s00360	GADOWNAT	271	(-)	ACGTGTC
Glyma0041s00360	CBFHV	935	(+)	RYCGAC
Glyma01g01850	-300CORE	740	(-)	TGTAAAG
Glyma01g01850	SEF1MOTIF	610	(+)	ATATTTAWW
Glyma01g01850	ABADESI1	444	(-)	RTACGTGGCR
Glyma01g01850	ABREATRD22	444	(-)	RYACGTGGYR
Glyma01g01850	ARE1	124	(+)	RGTGACNNNGC
Glyma01g01850	ASF1MOTIFCAMV	454	(+)	TGACG
Glyma01g01850	AT1BOX	870	(+)	AATATTTTTATT
Glyma01g01850	AUXREPSIAA4	185	(-)	KGTCCCAT
Glyma01g01850	GATABOX	218	(+)	GATA
Glyma01g01850	GT1MOTIFPSRBCS	621	(+)	KWGTGRWAAWRW
Glyma01g01850	NAPINMOTIFBN	213	(-)	TACACAT
Glyma01g01850	RYREPEATLEGUMINBOX	395	(+)	CATGCAY
Glyma01g01850	SEF4MOTIFGM7S	229	(+)	RTTTTTR
Glyma01g01850	TATABOX1	607	(+)	CTATAAATAC
Glyma01g01850	SEF3MOTIFGM	899	(+)	AACCCA
Glyma01g01850	IBOX	785	(-)	GATAAG
Glyma01g01850	GT1CORE	321	(+)	GGTTAA
Glyma01g01850	RBCSCONSENSUS	505	(+)	AATCCAA
Glyma01g01850	ACGTABOX	646	(+)	TACGTA
Glyma01g01850	ABREZMRAB28	909	(+)	CCACGTGG
Glyma01g01850	2SSEEDPROTBANAPA	806	(-)	CAAACAC
Glyma01g01850	CANBNNAPA	806	(-)	CNAACAC
Glyma01g01850	LTRECOREATCOR15	280	(-)	CCGAC
Glyma01g01850	SPHCOREZMC1	847	(+)	TCCATGCAT
Glyma01g01850	LTREATLTI78	857	(-)	ACCGACA
Glyma01g01850	S2FSORPL21	305	(-)	CCATACATT
Glyma01g01850	MYBPLANT	661	(+)	MACCWAMC
Glyma01g01850	MYCATRD22	532	(-)	CACATG
Glyma01g01850	MYBCORE	26	(+)	CNGTTR
Glyma01g01850	SP8BFIBSP8AIB	964	(-)	ACTGTGTA
Glyma01g01850	SURE1STPAT21	139	(+)	AATAGAAAA
Glyma01g01850	GT1CONSENSUS	38	(+)	GRWAAW
Glyma01g01850	LTRE1HVBLT49	641	(+)	CCGAAA
Glyma01g01850	CIACADIANLELHC	695	(+)	CAANNNNATC
Glyma01g01850	PROXBBNNAPA	864	(+)	CAAACACC
Glyma01g01850	DOFCOREZM	45	(+)	AAAG
Glyma01g01850	NTBBF1ARROLB	307	(+)	ACTTTA
Glyma01g01850	RAV1AAT	23	(+)	CAACA
Glyma01g01850	AGATCONSENSUS	363	(-)	TTWCCWWWWNNGGWW
Glyma01g01850	AGL1ATCONSENSUS	126	(+)	NTTDCCWWWWNNGGWAAN
Glyma01g01850	TGACGTVMAMY	898	(-)	TGACGT
Glyma01g01850	L1BOXATPDF1	804	(+)	TAAATGYA
Glyma01g01850	E2F1OSPCNA	147	(+)	GCGGGAAA
Glyma01g01850	DRE1COREZMRAB17	933	(-)	ACCGAGA
Glyma01g01850	DRE2COREZMRAB17	858	(-)	ACCGAC
Glyma01g01850	MYCCONSENSUSAT	26	(+)	CANNTG
Glyma01g01850	CRTDREHVCBF2	717	(+)	GTCGAC
Glyma01g01850	DRECRTCOREAT	280	(-)	RCCGAC
Glyma01g01850	GARE1OSREP1	859	(+)	TAACAGA
Glyma01g01850	GADOWNAT	271	(-)	ACGTGTC
Glyma01g01850	CBFHV	935	(+)	RYCGAC
Glyma01g03060	-300CORE	740	(-)	TGTAAAG
Glyma01g03060	SEF1MOTIF	610	(+)	ATATTTAWW
Glyma01g03060	ABADESI1	444	(-)	RTACGTGGCR
Glyma01g03060	ABREATRD22	444	(-)	RYACGTGGYR
Glyma01g03060	ARE1	124	(+)	RGTGACNNNGC
Glyma01g03060	ASF1MOTIFCAMV	454	(+)	TGACG
Glyma01g03060	AT1BOX	870	(+)	AATATTTTTATT
Glyma01g03060	AUXREPSIAA4	185	(-)	KGTCCCAT
Glyma01g03060	GATABOX	218	(+)	GATA
Glyma01g03060	GT1MOTIFPSRBCS	621	(+)	KWGTGRWAAWRW
Glyma01g03060	NAPINMOTIFBN	213	(-)	TACACAT
Glyma01g03060	RYREPEATLEGUMINBOX	395	(+)	CATGCAY
Glyma01g03060	SEF4MOTIFGM7S	229	(+)	RTTTTTR
Glyma01g03060	TATABOX1	607	(+)	CTATAAATAC
Glyma01g03060	SEF3MOTIFGM	899	(+)	AACCCA
Glyma01g03060	IBOX	785	(-)	GATAAG
Glyma01g03060	GT1CORE	321	(+)	GGTTAA
Glyma01g03060	RBCSCONSENSUS	505	(+)	AATCCAA
Glyma01g03060	ACGTABOX	646	(+)	TACGTA
Glyma01g03060	ABREZMRAB28	909	(+)	CCACGTGG
Glyma01g03060	2SSEEDPROTBANAPA	806	(-)	CAAACAC
Glyma01g03060	CANBNNAPA	806	(-)	CNAACAC
Glyma01g03060	LTRECOREATCOR15	280	(-)	CCGAC
Glyma01g03060	SPHCOREZMC1	847	(+)	TCCATGCAT
Glyma01g03060	LTREATLTI78	857	(-)	ACCGACA
Glyma01g03060	S2FSORPL21	305	(-)	CCATACATT
Glyma01g03060	MYBPLANT	661	(+)	MACCWAMC
Glyma01g03060	MYCATRD22	532	(-)	CACATG
Glyma01g03060	MYBCORE	26	(+)	CNGTTR
Glyma01g03060	SP8BFIBSP8AIB	964	(-)	ACTGTGTA
Glyma01g03060	SURE1STPAT21	139	(+)	AATAGAAAA
Glyma01g03060	GT1CONSENSUS	38	(+)	GRWAAW
Glyma01g03060	LTRE1HVBLT49	641	(+)	CCGAAA
Glyma01g03060	CIACADIANLELHC	695	(+)	CAANNNNATC
Glyma01g03060	PROXBBNNAPA	864	(+)	CAAACACC
Glyma01g03060	DOFCOREZM	45	(+)	AAAG
Glyma01g03060	NTBBF1ARROLB	307	(+)	ACTTTA
Glyma01g03060	RAV1AAT	23	(+)	CAACA
Glyma01g03060	AGATCONSENSUS	363	(-)	TTWCCWWWWNNGGWW
Glyma01g03060	AGL1ATCONSENSUS	126	(+)	NTTDCCWWWWNNGGWAAN
Glyma01g03060	TGACGTVMAMY	898	(-)	TGACGT
Glyma01g03060	L1BOXATPDF1	804	(+)	TAAATGYA
Glyma01g03060	E2F1OSPCNA	147	(+)	GCGGGAAA
Glyma01g03060	DRE1COREZMRAB17	933	(-)	ACCGAGA
Glyma01g03060	DRE2COREZMRAB17	858	(-)	ACCGAC
Glyma01g03060	MYCCONSENSUSAT	26	(+)	CANNTG
Glyma01g03060	CRTDREHVCBF2	717	(+)	GTCGAC
Glyma01g03060	DRECRTCOREAT	280	(-)	RCCGAC
Glyma01g03060	GARE1OSREP1	859	(+)	TAACAGA
Glyma01g03060	GADOWNAT	271	(-)	ACGTGTC
Glyma01g03060	CBFHV	935	(+)	RYCGAC
Glyma01g03450	-300CORE	740	(-)	TGTAAAG
Glyma01g03450	SEF1MOTIF	610	(+)	ATATTTAWW
Glyma01g03450	ABADESI1	444	(-)	RTACGTGGCR
Glyma01g03450	ABREATRD22	444	(-)	RYACGTGGYR
Glyma01g03450	ARE1	124	(+)	RGTGACNNNGC
Glyma01g03450	ASF1MOTIFCAMV	454	(+)	TGACG
Glyma01g03450	AT1BOX	870	(+)	AATATTTTTATT
Glyma01g03450	AUXREPSIAA4	185	(-)	KGTCCCAT
Glyma01g03450	GATABOX	218	(+)	GATA
Glyma01g03450	GT1MOTIFPSRBCS	621	(+)	KWGTGRWAAWRW
Glyma01g03450	NAPINMOTIFBN	213	(-)	TACACAT
Glyma01g03450	RYREPEATLEGUMINBOX	395	(+)	CATGCAY
Glyma01g03450	SEF4MOTIFGM7S	229	(+)	RTTTTTR
Glyma01g03450	TATABOX1	607	(+)	CTATAAATAC
Glyma01g03450	SEF3MOTIFGM	899	(+)	AACCCA
Glyma01g03450	IBOX	785	(-)	GATAAG
Glyma01g03450	GT1CORE	321	(+)	GGTTAA
Glyma01g03450	RBCSCONSENSUS	505	(+)	AATCCAA
Glyma01g03450	ACGTABOX	646	(+)	TACGTA
Glyma01g03450	ABREZMRAB28	909	(+)	CCACGTGG
Glyma01g03450	2SSEEDPROTBANAPA	806	(-)	CAAACAC
Glyma01g03450	CANBNNAPA	806	(-)	CNAACAC
Glyma01g03450	LTRECOREATCOR15	280	(-)	CCGAC
Glyma01g03450	SPHCOREZMC1	847	(+)	TCCATGCAT
Glyma01g03450	LTREATLTI78	857	(-)	ACCGACA
Glyma01g03450	S2FSORPL21	305	(-)	CCATACATT
Glyma01g03450	MYBPLANT	661	(+)	MACCWAMC
Glyma01g03450	MYCATRD22	532	(-)	CACATG
Glyma01g03450	MYBCORE	26	(+)	CNGTTR
Glyma01g03450	SP8BFIBSP8AIB	964	(-)	ACTGTGTA
Glyma01g03450	SURE1STPAT21	139	(+)	AATAGAAAA
Glyma01g03450	GT1CONSENSUS	38	(+)	GRWAAW
Glyma01g03450	LTRE1HVBLT49	641	(+)	CCGAAA
Glyma01g03450	CIACADIANLELHC	695	(+)	CAANNNNATC
Glyma01g03450	PROXBBNNAPA	864	(+)	CAAACACC
Glyma01g03450	DOFCOREZM	45	(+)	AAAG
Glyma01g03450	NTBBF1ARROLB	307	(+)	ACTTTA
Glyma01g03450	RAV1AAT	23	(+)	CAACA
Glyma01g03450	AGATCONSENSUS	363	(-)	TTWCCWWWWNNGGWW
Glyma01g03450	AGL1ATCONSENSUS	126	(+)	NTTDCCWWWWNNGGWAAN
Glyma01g03450	TGACGTVMAMY	898	(-)	TGACGT
Glyma01g03450	L1BOXATPDF1	804	(+)	TAAATGYA
Glyma01g03450	E2F1OSPCNA	147	(+)	GCGGGAAA
Glyma01g03450	DRE1COREZMRAB17	933	(-)	ACCGAGA
Glyma01g03450	DRE2COREZMRAB17	858	(-)	ACCGAC
Glyma01g03450	MYCCONSENSUSAT	26	(+)	CANNTG
Glyma01g03450	CRTDREHVCBF2	717	(+)	GTCGAC
Glyma01g03450	DRECRTCOREAT	280	(-)	RCCGAC
Glyma01g03450	GARE1OSREP1	859	(+)	TAACAGA
Glyma01g03450	GADOWNAT	271	(-)	ACGTGTC
Glyma01g03450	CBFHV	935	(+)	RYCGAC
Glyma01g04890	-300CORE	740	(-)	TGTAAAG
Glyma01g04890	SEF1MOTIF	610	(+)	ATATTTAWW
Glyma01g04890	ABADESI1	444	(-)	RTACGTGGCR
Glyma01g04890	ABREATRD22	444	(-)	RYACGTGGYR
Glyma01g04890	ARE1	124	(+)	RGTGACNNNGC
Glyma01g04890	ASF1MOTIFCAMV	454	(+)	TGACG
Glyma01g04890	AT1BOX	870	(+)	AATATTTTTATT
Glyma01g04890	AUXREPSIAA4	185	(-)	KGTCCCAT
Glyma01g04890	GATABOX	218	(+)	GATA
Glyma01g04890	GT1MOTIFPSRBCS	621	(+)	KWGTGRWAAWRW
Glyma01g04890	NAPINMOTIFBN	213	(-)	TACACAT
Glyma01g04890	RYREPEATLEGUMINBOX	395	(+)	CATGCAY
Glyma01g04890	SEF4MOTIFGM7S	229	(+)	RTTTTTR
Glyma01g04890	TATABOX1	607	(+)	CTATAAATAC
Glyma01g04890	SEF3MOTIFGM	899	(+)	AACCCA
Glyma01g04890	IBOX	785	(-)	GATAAG
Glyma01g04890	GT1CORE	321	(+)	GGTTAA
Glyma01g04890	RBCSCONSENSUS	505	(+)	AATCCAA
Glyma01g04890	ACGTABOX	646	(+)	TACGTA
Glyma01g04890	ABREZMRAB28	909	(+)	CCACGTGG
Glyma01g04890	2SSEEDPROTBANAPA	806	(-)	CAAACAC
Glyma01g04890	CANBNNAPA	806	(-)	CNAACAC
Glyma01g04890	LTRECOREATCOR15	280	(-)	CCGAC
Glyma01g04890	SPHCOREZMC1	847	(+)	TCCATGCAT
Glyma01g04890	LTREATLTI78	857	(-)	ACCGACA
Glyma01g04890	S2FSORPL21	305	(-)	CCATACATT
Glyma01g04890	MYBPLANT	661	(+)	MACCWAMC
Glyma01g04890	MYCATRD22	532	(-)	CACATG
Glyma01g04890	MYBCORE	26	(+)	CNGTTR
Glyma01g04890	SP8BFIBSP8AIB	964	(-)	ACTGTGTA
Glyma01g04890	SURE1STPAT21	139	(+)	AATAGAAAA
Glyma01g04890	GT1CONSENSUS	38	(+)	GRWAAW
Glyma01g04890	LTRE1HVBLT49	641	(+)	CCGAAA
Glyma01g04890	CIACADIANLELHC	695	(+)	CAANNNNATC
Glyma01g04890	PROXBBNNAPA	864	(+)	CAAACACC
Glyma01g04890	DOFCOREZM	45	(+)	AAAG
Glyma01g04890	NTBBF1ARROLB	307	(+)	ACTTTA
Glyma01g04890	RAV1AAT	23	(+)	CAACA
Glyma01g04890	AGATCONSENSUS	363	(-)	TTWCCWWWWNNGGWW
Glyma01g04890	AGL1ATCONSENSUS	126	(+)	NTTDCCWWWWNNGGWAAN
Glyma01g04890	TGACGTVMAMY	898	(-)	TGACGT
Glyma01g04890	L1BOXATPDF1	804	(+)	TAAATGYA
Glyma01g04890	E2F1OSPCNA	147	(+)	GCGGGAAA
Glyma01g04890	DRE1COREZMRAB17	933	(-)	ACCGAGA
Glyma01g04890	DRE2COREZMRAB17	858	(-)	ACCGAC
Glyma01g04890	MYCCONSENSUSAT	26	(+)	CANNTG
Glyma01g04890	CRTDREHVCBF2	717	(+)	GTCGAC
Glyma01g04890	DRECRTCOREAT	280	(-)	RCCGAC
Glyma01g04890	GARE1OSREP1	859	(+)	TAACAGA
Glyma01g04890	GADOWNAT	271	(-)	ACGTGTC
Glyma01g04890	CBFHV	935	(+)	RYCGAC
Glyma01g05230	-300CORE	740	(-)	TGTAAAG
Glyma01g05230	SEF1MOTIF	610	(+)	ATATTTAWW
Glyma01g05230	ABADESI1	444	(-)	RTACGTGGCR
Glyma01g05230	ABREATRD22	444	(-)	RYACGTGGYR
Glyma01g05230	ARE1	124	(+)	RGTGACNNNGC
Glyma01g05230	ASF1MOTIFCAMV	454	(+)	TGACG
Glyma01g05230	AT1BOX	870	(+)	AATATTTTTATT
Glyma01g05230	AUXREPSIAA4	185	(-)	KGTCCCAT
Glyma01g05230	GATABOX	218	(+)	GATA
Glyma01g05230	GT1MOTIFPSRBCS	621	(+)	KWGTGRWAAWRW
Glyma01g05230	NAPINMOTIFBN	213	(-)	TACACAT
Glyma01g05230	RYREPEATLEGUMINBOX	395	(+)	CATGCAY
Glyma01g05230	SEF4MOTIFGM7S	229	(+)	RTTTTTR
Glyma01g05230	TATABOX1	607	(+)	CTATAAATAC
Glyma01g05230	SEF3MOTIFGM	899	(+)	AACCCA
Glyma01g05230	IBOX	785	(-)	GATAAG
Glyma01g05230	GT1CORE	321	(+)	GGTTAA
Glyma01g05230	RBCSCONSENSUS	505	(+)	AATCCAA
Glyma01g05230	ACGTABOX	646	(+)	TACGTA
Glyma01g05230	ABREZMRAB28	909	(+)	CCACGTGG
Glyma01g05230	2SSEEDPROTBANAPA	806	(-)	CAAACAC
Glyma01g05230	CANBNNAPA	806	(-)	CNAACAC
Glyma01g05230	LTRECOREATCOR15	280	(-)	CCGAC
Glyma01g05230	SPHCOREZMC1	847	(+)	TCCATGCAT
Glyma01g05230	LTREATLTI78	857	(-)	ACCGACA
Glyma01g05230	S2FSORPL21	305	(-)	CCATACATT
Glyma01g05230	MYBPLANT	661	(+)	MACCWAMC
Glyma01g05230	MYCATRD22	532	(-)	CACATG
Glyma01g05230	MYBCORE	26	(+)	CNGTTR
Glyma01g05230	SP8BFIBSP8AIB	964	(-)	ACTGTGTA
Glyma01g05230	SURE1STPAT21	139	(+)	AATAGAAAA
Glyma01g05230	GT1CONSENSUS	38	(+)	GRWAAW
Glyma01g05230	LTRE1HVBLT49	641	(+)	CCGAAA
Glyma01g05230	CIACADIANLELHC	695	(+)	CAANNNNATC
Glyma01g05230	PROXBBNNAPA	864	(+)	CAAACACC
Glyma01g05230	DOFCOREZM	45	(+)	AAAG
Glyma01g05230	NTBBF1ARROLB	307	(+)	ACTTTA
Glyma01g05230	RAV1AAT	23	(+)	CAACA
Glyma01g05230	AGATCONSENSUS	363	(-)	TTWCCWWWWNNGGWW
Glyma01g05230	AGL1ATCONSENSUS	126	(+)	NTTDCCWWWWNNGGWAAN
Glyma01g05230	TGACGTVMAMY	898	(-)	TGACGT
Glyma01g05230	L1BOXATPDF1	804	(+)	TAAATGYA
Glyma01g05230	E2F1OSPCNA	147	(+)	GCGGGAAA
Glyma01g05230	DRE1COREZMRAB17	933	(-)	ACCGAGA
Glyma01g05230	DRE2COREZMRAB17	858	(-)	ACCGAC
Glyma01g05230	MYCCONSENSUSAT	26	(+)	CANNTG
Glyma01g05230	CRTDREHVCBF2	717	(+)	GTCGAC
Glyma01g05230	DRECRTCOREAT	280	(-)	RCCGAC
Glyma01g05230	GARE1OSREP1	859	(+)	TAACAGA
Glyma01g05230	GADOWNAT	271	(-)	ACGTGTC
Glyma01g05230	CBFHV	935	(+)	RYCGAC
Glyma01g05810	SEF1MOTIF	610	(+)	ATATTTAWW
Glyma01g05810	ABADESI1	444	(-)	RTACGTGGCR
Glyma01g05810	ABREATRD22	444	(-)	RYACGTGGYR
Glyma01g05810	ASF1MOTIFCAMV	454	(+)	TGACG
Glyma01g05810	AT1BOX	870	(+)	AATATTTTTATT
Glyma01g05810	GATABOX	218	(+)	GATA
Glyma01g05810	SEF4MOTIFGM7S	229	(+)	RTTTTTR
Glyma01g05810	SEF3MOTIFGM	899	(+)	AACCCA
Glyma01g05810	GT1CORE	321	(+)	GGTTAA
Glyma01g05810	ACGTABOX	646	(+)	TACGTA
Glyma01g05810	2SSEEDPROTBANAPA	806	(-)	CAAACAC
Glyma01g05810	CANBNNAPA	806	(-)	CNAACAC
Glyma01g05810	MYCATRD22	532	(-)	CACATG
Glyma01g05810	MYBCORE	26	(+)	CNGTTR
Glyma01g05810	SURE1STPAT21	139	(+)	AATAGAAAA
Glyma01g05810	GT1CONSENSUS	38	(+)	GRWAAW
Glyma01g05810	LTRE1HVBLT49	641	(+)	CCGAAA
Glyma01g05810	CIACADIANLELHC	695	(+)	CAANNNNATC
Glyma01g05810	DOFCOREZM	45	(+)	AAAG
Glyma01g05810	NTBBF1ARROLB	307	(+)	ACTTTA
Glyma01g05810	RAV1AAT	23	(+)	CAACA
Glyma01g05810	TGACGTVMAMY	898	(-)	TGACGT
Glyma01g05810	L1BOXATPDF1	804	(+)	TAAATGYA
Glyma01g05810	MYCCONSENSUSAT	26	(+)	CANNTG
Glyma01g05810	GARE1OSREP1	859	(+)	TAACAGA
Glyma01g05810	CBFHV	935	(+)	RYCGAC
Glyma01g06403	-300CORE	740	(-)	TGTAAAG
Glyma01g06403	SEF1MOTIF	610	(+)	ATATTTAWW
Glyma01g06403	ABADESI1	444	(-)	RTACGTGGCR
Glyma01g06403	ABREATRD22	444	(-)	RYACGTGGYR
Glyma01g06403	ARE1	124	(+)	RGTGACNNNGC
Glyma01g06403	ASF1MOTIFCAMV	454	(+)	TGACG
Glyma01g06403	AT1BOX	870	(+)	AATATTTTTATT
Glyma01g06403	AUXREPSIAA4	185	(-)	KGTCCCAT
Glyma01g06403	GATABOX	218	(+)	GATA
Glyma01g06403	GT1MOTIFPSRBCS	621	(+)	KWGTGRWAAWRW
Glyma01g06403	NAPINMOTIFBN	213	(-)	TACACAT
Glyma01g06403	RYREPEATLEGUMINBOX	395	(+)	CATGCAY
Glyma01g06403	SEF4MOTIFGM7S	229	(+)	RTTTTTR
Glyma01g06403	TATABOX1	607	(+)	CTATAAATAC
Glyma01g06403	SEF3MOTIFGM	899	(+)	AACCCA
Glyma01g06403	IBOX	785	(-)	GATAAG
Glyma01g06403	GT1CORE	321	(+)	GGTTAA
Glyma01g06403	RBCSCONSENSUS	505	(+)	AATCCAA
Glyma01g06403	ACGTABOX	646	(+)	TACGTA
Glyma01g06403	ABREZMRAB28	909	(+)	CCACGTGG
Glyma01g06403	2SSEEDPROTBANAPA	806	(-)	CAAACAC
Glyma01g06403	CANBNNAPA	806	(-)	CNAACAC
Glyma01g06403	LTRECOREATCOR15	280	(-)	CCGAC
Glyma01g06403	SPHCOREZMC1	847	(+)	TCCATGCAT
Glyma01g06403	LTREATLTI78	857	(-)	ACCGACA
Glyma01g06403	TCA1MOTIF	850	(-)	TCATCTTCTT
Glyma01g06403	S2FSORPL21	305	(-)	CCATACATT
Glyma01g06403	MYBPLANT	661	(+)	MACCWAMC
Glyma01g06403	MYCATRD22	532	(-)	CACATG
Glyma01g06403	MYBCORE	26	(+)	CNGTTR
Glyma01g06403	SP8BFIBSP8AIB	964	(-)	ACTGTGTA
Glyma01g06403	SURE1STPAT21	139	(+)	AATAGAAAA
Glyma01g06403	GT1CONSENSUS	38	(+)	GRWAAW
Glyma01g06403	LTRE1HVBLT49	641	(+)	CCGAAA
Glyma01g06403	CIACADIANLELHC	695	(+)	CAANNNNATC
Glyma01g06403	PROXBBNNAPA	864	(+)	CAAACACC
Glyma01g06403	DOFCOREZM	45	(+)	AAAG
Glyma01g06403	NTBBF1ARROLB	307	(+)	ACTTTA
Glyma01g06403	RAV1AAT	23	(+)	CAACA
Glyma01g06403	AGATCONSENSUS	363	(-)	TTWCCWWWWNNGGWW
Glyma01g06403	AGL1ATCONSENSUS	126	(+)	NTTDCCWWWWNNGGWAAN
Glyma01g06403	TGACGTVMAMY	898	(-)	TGACGT
Glyma01g06403	L1BOXATPDF1	804	(+)	TAAATGYA
Glyma01g06403	E2F1OSPCNA	147	(+)	GCGGGAAA
Glyma01g06403	DRE1COREZMRAB17	933	(-)	ACCGAGA
Glyma01g06403	DRE2COREZMRAB17	858	(-)	ACCGAC
Glyma01g06403	MYCCONSENSUSAT	26	(+)	CANNTG
Glyma01g06403	CRTDREHVCBF2	717	(+)	GTCGAC
Glyma01g06403	DRECRTCOREAT	280	(-)	RCCGAC
Glyma01g06403	GARE1OSREP1	859	(+)	TAACAGA
Glyma01g06403	GADOWNAT	271	(-)	ACGTGTC
Glyma01g06403	CBFHV	935	(+)	RYCGAC
Glyma01g25710	-300CORE	740	(-)	TGTAAAG
Glyma01g25710	SEF1MOTIF	610	(+)	ATATTTAWW
Glyma01g25710	ABADESI1	444	(-)	RTACGTGGCR
Glyma01g25710	ABREATRD22	444	(-)	RYACGTGGYR
Glyma01g25710	ASF1MOTIFCAMV	454	(+)	TGACG
Glyma01g25710	AT1BOX	870	(+)	AATATTTTTATT
Glyma01g25710	AUXREPSIAA4	185	(-)	KGTCCCAT
Glyma01g25710	GATABOX	218	(+)	GATA
Glyma01g25710	GT1MOTIFPSRBCS	621	(+)	KWGTGRWAAWRW
Glyma01g25710	NAPINMOTIFBN	213	(-)	TACACAT
Glyma01g25710	RYREPEATLEGUMINBOX	395	(+)	CATGCAY
Glyma01g25710	SEF4MOTIFGM7S	229	(+)	RTTTTTR
Glyma01g25710	TATABOX1	607	(+)	CTATAAATAC
Glyma01g25710	SEF3MOTIFGM	899	(+)	AACCCA
Glyma01g25710	IBOX	785	(-)	GATAAG
Glyma01g25710	GT1CORE	321	(+)	GGTTAA
Glyma01g25710	RBCSCONSENSUS	505	(+)	AATCCAA
Glyma01g25710	ACGTABOX	646	(+)	TACGTA
Glyma01g25710	ABREZMRAB28	909	(+)	CCACGTGG
Glyma01g25710	2SSEEDPROTBANAPA	806	(-)	CAAACAC
Glyma01g25710	CANBNNAPA	806	(-)	CNAACAC
Glyma01g25710	LTRECOREATCOR15	280	(-)	CCGAC
Glyma01g25710	LTREATLTI78	857	(-)	ACCGACA
Glyma01g25710	MYBPLANT	661	(+)	MACCWAMC
Glyma01g25710	MYCATRD22	532	(-)	CACATG
Glyma01g25710	MYBCORE	26	(+)	CNGTTR
Glyma01g25710	SP8BFIBSP8AIB	964	(-)	ACTGTGTA
Glyma01g25710	SURE1STPAT21	139	(+)	AATAGAAAA
Glyma01g25710	GT1CONSENSUS	38	(+)	GRWAAW
Glyma01g25710	LTRE1HVBLT49	641	(+)	CCGAAA
Glyma01g25710	CIACADIANLELHC	695	(+)	CAANNNNATC
Glyma01g25710	PROXBBNNAPA	864	(+)	CAAACACC
Glyma01g25710	DOFCOREZM	45	(+)	AAAG
Glyma01g25710	NTBBF1ARROLB	307	(+)	ACTTTA
Glyma01g25710	RAV1AAT	23	(+)	CAACA
Glyma01g25710	TGACGTVMAMY	898	(-)	TGACGT
Glyma01g25710	L1BOXATPDF1	804	(+)	TAAATGYA
Glyma01g25710	DRE1COREZMRAB17	933	(-)	ACCGAGA
Glyma01g25710	DRE2COREZMRAB17	858	(-)	ACCGAC
Glyma01g25710	MYCCONSENSUSAT	26	(+)	CANNTG
Glyma01g25710	CRTDREHVCBF2	717	(+)	GTCGAC
Glyma01g25710	DRECRTCOREAT	280	(-)	RCCGAC
Glyma01g25710	GARE1OSREP1	859	(+)	TAACAGA
Glyma01g25710	GADOWNAT	271	(-)	ACGTGTC
Glyma01g25710	CBFHV	935	(+)	RYCGAC
Glyma01g37190	-300CORE	740	(-)	TGTAAAG
Glyma01g37190	SEF1MOTIF	610	(+)	ATATTTAWW
Glyma01g37190	ABADESI1	444	(-)	RTACGTGGCR
Glyma01g37190	ABREATRD22	444	(-)	RYACGTGGYR
Glyma01g37190	ASF1MOTIFCAMV	454	(+)	TGACG
Glyma01g37190	AT1BOX	870	(+)	AATATTTTTATT
Glyma01g37190	AUXREPSIAA4	185	(-)	KGTCCCAT
Glyma01g37190	GATABOX	218	(+)	GATA
Glyma01g37190	GT1MOTIFPSRBCS	621	(+)	KWGTGRWAAWRW
Glyma01g37190	NAPINMOTIFBN	213	(-)	TACACAT
Glyma01g37190	RYREPEATLEGUMINBOX	395	(+)	CATGCAY
Glyma01g37190	SEF4MOTIFGM7S	229	(+)	RTTTTTR
Glyma01g37190	TATABOX1	607	(+)	CTATAAATAC
Glyma01g37190	SEF3MOTIFGM	899	(+)	AACCCA
Glyma01g37190	IBOX	785	(-)	GATAAG
Glyma01g37190	GT1CORE	321	(+)	GGTTAA
Glyma01g37190	RBCSCONSENSUS	505	(+)	AATCCAA
Glyma01g37190	ACGTABOX	646	(+)	TACGTA
Glyma01g37190	ABREZMRAB28	909	(+)	CCACGTGG
Glyma01g37190	2SSEEDPROTBANAPA	806	(-)	CAAACAC
Glyma01g37190	CANBNNAPA	806	(-)	CNAACAC
Glyma01g37190	LTRECOREATCOR15	280	(-)	CCGAC
Glyma01g37190	SPHCOREZMC1	847	(+)	TCCATGCAT
Glyma01g37190	LTREATLTI78	857	(-)	ACCGACA
Glyma01g37190	MYBPLANT	661	(+)	MACCWAMC
Glyma01g37190	MYCATRD22	532	(-)	CACATG
Glyma01g37190	MYBCORE	26	(+)	CNGTTR
Glyma01g37190	SP8BFIBSP8AIB	964	(-)	ACTGTGTA
Glyma01g37190	SURE1STPAT21	139	(+)	AATAGAAAA
Glyma01g37190	GT1CONSENSUS	38	(+)	GRWAAW
Glyma01g37190	LTRE1HVBLT49	641	(+)	CCGAAA
Glyma01g37190	CIACADIANLELHC	695	(+)	CAANNNNATC
Glyma01g37190	PROXBBNNAPA	864	(+)	CAAACACC
Glyma01g37190	DOFCOREZM	45	(+)	AAAG
Glyma01g37190	NTBBF1ARROLB	307	(+)	ACTTTA
Glyma01g37190	RAV1AAT	23	(+)	CAACA
Glyma01g37190	TGACGTVMAMY	898	(-)	TGACGT
Glyma01g37190	L1BOXATPDF1	804	(+)	TAAATGYA
Glyma01g37190	E2F1OSPCNA	147	(+)	GCGGGAAA
Glyma01g37190	DRE1COREZMRAB17	933	(-)	ACCGAGA
Glyma01g37190	DRE2COREZMRAB17	858	(-)	ACCGAC
Glyma01g37190	MYCCONSENSUSAT	26	(+)	CANNTG
Glyma01g37190	CRTDREHVCBF2	717	(+)	GTCGAC
Glyma01g37190	DRECRTCOREAT	280	(-)	RCCGAC
Glyma01g37190	GARE1OSREP1	859	(+)	TAACAGA
Glyma01g37190	GADOWNAT	271	(-)	ACGTGTC
Glyma01g37190	CBFHV	935	(+)	RYCGAC
Glyma01g37993	-300CORE	740	(-)	TGTAAAG
Glyma01g37993	SEF1MOTIF	610	(+)	ATATTTAWW
Glyma01g37993	ABADESI1	444	(-)	RTACGTGGCR
Glyma01g37993	ABREATRD22	444	(-)	RYACGTGGYR
Glyma01g37993	ARE1	124	(+)	RGTGACNNNGC
Glyma01g37993	ASF1MOTIFCAMV	454	(+)	TGACG
Glyma01g37993	AT1BOX	870	(+)	AATATTTTTATT
Glyma01g37993	AUXREPSIAA4	185	(-)	KGTCCCAT
Glyma01g37993	GATABOX	218	(+)	GATA
Glyma01g37993	GT1MOTIFPSRBCS	621	(+)	KWGTGRWAAWRW
Glyma01g37993	NAPINMOTIFBN	213	(-)	TACACAT
Glyma01g37993	RYREPEATLEGUMINBOX	395	(+)	CATGCAY
Glyma01g37993	SEF4MOTIFGM7S	229	(+)	RTTTTTR
Glyma01g37993	TATABOX1	607	(+)	CTATAAATAC
Glyma01g37993	SEF3MOTIFGM	899	(+)	AACCCA
Glyma01g37993	IBOX	785	(-)	GATAAG
Glyma01g37993	GT1CORE	321	(+)	GGTTAA
Glyma01g37993	RBCSCONSENSUS	505	(+)	AATCCAA
Glyma01g37993	ACGTABOX	646	(+)	TACGTA
Glyma01g37993	ABREZMRAB28	909	(+)	CCACGTGG
Glyma01g37993	2SSEEDPROTBANAPA	806	(-)	CAAACAC
Glyma01g37993	CANBNNAPA	806	(-)	CNAACAC
Glyma01g37993	LTRECOREATCOR15	280	(-)	CCGAC
Glyma01g37993	SPHCOREZMC1	847	(+)	TCCATGCAT
Glyma01g37993	LTREATLTI78	857	(-)	ACCGACA
Glyma01g37993	TCA1MOTIF	850	(-)	TCATCTTCTT
Glyma01g37993	S2FSORPL21	305	(-)	CCATACATT
Glyma01g37993	MYBPLANT	661	(+)	MACCWAMC
Glyma01g37993	MYCATRD22	532	(-)	CACATG
Glyma01g37993	MYBCORE	26	(+)	CNGTTR
Glyma01g37993	SP8BFIBSP8AIB	964	(-)	ACTGTGTA
Glyma01g37993	SURE1STPAT21	139	(+)	AATAGAAAA
Glyma01g37993	GT1CONSENSUS	38	(+)	GRWAAW
Glyma01g37993	LTRE1HVBLT49	641	(+)	CCGAAA
Glyma01g37993	CIACADIANLELHC	695	(+)	CAANNNNATC
Glyma01g37993	PROXBBNNAPA	864	(+)	CAAACACC
Glyma01g37993	DOFCOREZM	45	(+)	AAAG
Glyma01g37993	NTBBF1ARROLB	307	(+)	ACTTTA
Glyma01g37993	RAV1AAT	23	(+)	CAACA
Glyma01g37993	AGATCONSENSUS	363	(-)	TTWCCWWWWNNGGWW
Glyma01g37993	AGL1ATCONSENSUS	126	(+)	NTTDCCWWWWNNGGWAAN
Glyma01g37993	TGACGTVMAMY	898	(-)	TGACGT
Glyma01g37993	L1BOXATPDF1	804	(+)	TAAATGYA
Glyma01g37993	E2F1OSPCNA	147	(+)	GCGGGAAA
Glyma01g37993	DRE1COREZMRAB17	933	(-)	ACCGAGA
Glyma01g37993	DRE2COREZMRAB17	858	(-)	ACCGAC
Glyma01g37993	MYCCONSENSUSAT	26	(+)	CANNTG
Glyma01g37993	CRTDREHVCBF2	717	(+)	GTCGAC
Glyma01g37993	DRECRTCOREAT	280	(-)	RCCGAC
Glyma01g37993	GARE1OSREP1	859	(+)	TAACAGA
Glyma01g37993	GADOWNAT	271	(-)	ACGTGTC
Glyma01g37993	CBFHV	935	(+)	RYCGAC
Glyma01g38390	-300CORE	740	(-)	TGTAAAG
Glyma01g38390	SEF1MOTIF	610	(+)	ATATTTAWW
Glyma01g38390	ABADESI1	444	(-)	RTACGTGGCR
Glyma01g38390	ABREATRD22	444	(-)	RYACGTGGYR
Glyma01g38390	ARE1	124	(+)	RGTGACNNNGC
Glyma01g38390	ASF1MOTIFCAMV	454	(+)	TGACG
Glyma01g38390	AT1BOX	870	(+)	AATATTTTTATT
Glyma01g38390	AUXREPSIAA4	185	(-)	KGTCCCAT
Glyma01g38390	GATABOX	218	(+)	GATA
Glyma01g38390	GT1MOTIFPSRBCS	621	(+)	KWGTGRWAAWRW
Glyma01g38390	NAPINMOTIFBN	213	(-)	TACACAT
Glyma01g38390	RYREPEATLEGUMINBOX	395	(+)	CATGCAY
Glyma01g38390	SEF4MOTIFGM7S	229	(+)	RTTTTTR
Glyma01g38390	TATABOX1	607	(+)	CTATAAATAC
Glyma01g38390	SEF3MOTIFGM	899	(+)	AACCCA
Glyma01g38390	IBOX	785	(-)	GATAAG
Glyma01g38390	GT1CORE	321	(+)	GGTTAA
Glyma01g38390	RBCSCONSENSUS	505	(+)	AATCCAA
Glyma01g38390	ACGTABOX	646	(+)	TACGTA
Glyma01g38390	ABREZMRAB28	909	(+)	CCACGTGG
Glyma01g38390	2SSEEDPROTBANAPA	806	(-)	CAAACAC
Glyma01g38390	CANBNNAPA	806	(-)	CNAACAC
Glyma01g38390	LTRECOREATCOR15	280	(-)	CCGAC
Glyma01g38390	SPHCOREZMC1	847	(+)	TCCATGCAT
Glyma01g38390	LTREATLTI78	857	(-)	ACCGACA
Glyma01g38390	TCA1MOTIF	850	(-)	TCATCTTCTT
Glyma01g38390	S2FSORPL21	305	(-)	CCATACATT
Glyma01g38390	MYBPLANT	661	(+)	MACCWAMC
Glyma01g38390	MYCATRD22	532	(-)	CACATG
Glyma01g38390	MYBCORE	26	(+)	CNGTTR
Glyma01g38390	SP8BFIBSP8AIB	964	(-)	ACTGTGTA
Glyma01g38390	SURE1STPAT21	139	(+)	AATAGAAAA
Glyma01g38390	GT1CONSENSUS	38	(+)	GRWAAW
Glyma01g38390	LTRE1HVBLT49	641	(+)	CCGAAA
Glyma01g38390	CIACADIANLELHC	695	(+)	CAANNNNATC
Glyma01g38390	PROXBBNNAPA	864	(+)	CAAACACC
Glyma01g38390	DOFCOREZM	45	(+)	AAAG
Glyma01g38390	NTBBF1ARROLB	307	(+)	ACTTTA
Glyma01g38390	RAV1AAT	23	(+)	CAACA
Glyma01g38390	AGATCONSENSUS	363	(-)	TTWCCWWWWNNGGWW
Glyma01g38390	AGL1ATCONSENSUS	126	(+)	NTTDCCWWWWNNGGWAAN
Glyma01g38390	TGACGTVMAMY	898	(-)	TGACGT
Glyma01g38390	L1BOXATPDF1	804	(+)	TAAATGYA
Glyma01g38390	E2F1OSPCNA	147	(+)	GCGGGAAA
Glyma01g38390	DRE1COREZMRAB17	933	(-)	ACCGAGA
Glyma01g38390	DRE2COREZMRAB17	858	(-)	ACCGAC
Glyma01g38390	MYCCONSENSUSAT	26	(+)	CANNTG
Glyma01g38390	CRTDREHVCBF2	717	(+)	GTCGAC
Glyma01g38390	DRECRTCOREAT	280	(-)	RCCGAC
Glyma01g38390	GARE1OSREP1	859	(+)	TAACAGA
Glyma01g38390	GADOWNAT	271	(-)	ACGTGTC
Glyma01g38390	CBFHV	935	(+)	RYCGAC
Glyma01g38650	-300CORE	740	(-)	TGTAAAG
Glyma01g38650	SEF1MOTIF	610	(+)	ATATTTAWW
Glyma01g38650	ABADESI1	444	(-)	RTACGTGGCR
Glyma01g38650	ABREATRD22	444	(-)	RYACGTGGYR
Glyma01g38650	ARE1	124	(+)	RGTGACNNNGC
Glyma01g38650	ASF1MOTIFCAMV	454	(+)	TGACG
Glyma01g38650	AT1BOX	870	(+)	AATATTTTTATT
Glyma01g38650	AUXREPSIAA4	185	(-)	KGTCCCAT
Glyma01g38650	GATABOX	218	(+)	GATA
Glyma01g38650	GT1MOTIFPSRBCS	621	(+)	KWGTGRWAAWRW
Glyma01g38650	NAPINMOTIFBN	213	(-)	TACACAT
Glyma01g38650	RYREPEATLEGUMINBOX	395	(+)	CATGCAY
Glyma01g38650	SEF4MOTIFGM7S	229	(+)	RTTTTTR
Glyma01g38650	TATABOX1	607	(+)	CTATAAATAC
Glyma01g38650	SEF3MOTIFGM	899	(+)	AACCCA
Glyma01g38650	IBOX	785	(-)	GATAAG
Glyma01g38650	GT1CORE	321	(+)	GGTTAA
Glyma01g38650	RBCSCONSENSUS	505	(+)	AATCCAA
Glyma01g38650	ACGTABOX	646	(+)	TACGTA
Glyma01g38650	ABREZMRAB28	909	(+)	CCACGTGG
Glyma01g38650	2SSEEDPROTBANAPA	806	(-)	CAAACAC
Glyma01g38650	CANBNNAPA	806	(-)	CNAACAC
Glyma01g38650	LTRECOREATCOR15	280	(-)	CCGAC
Glyma01g38650	SPHCOREZMC1	847	(+)	TCCATGCAT
Glyma01g38650	LTREATLTI78	857	(-)	ACCGACA
Glyma01g38650	S2FSORPL21	305	(-)	CCATACATT
Glyma01g38650	MYBPLANT	661	(+)	MACCWAMC
Glyma01g38650	MYCATRD22	532	(-)	CACATG
Glyma01g38650	MYBCORE	26	(+)	CNGTTR
Glyma01g38650	SP8BFIBSP8AIB	964	(-)	ACTGTGTA
Glyma01g38650	SURE1STPAT21	139	(+)	AATAGAAAA
Glyma01g38650	GT1CONSENSUS	38	(+)	GRWAAW
Glyma01g38650	LTRE1HVBLT49	641	(+)	CCGAAA
Glyma01g38650	CIACADIANLELHC	695	(+)	CAANNNNATC
Glyma01g38650	PROXBBNNAPA	864	(+)	CAAACACC
Glyma01g38650	DOFCOREZM	45	(+)	AAAG
Glyma01g38650	NTBBF1ARROLB	307	(+)	ACTTTA
Glyma01g38650	RAV1AAT	23	(+)	CAACA
Glyma01g38650	TGACGTVMAMY	898	(-)	TGACGT
Glyma01g38650	L1BOXATPDF1	804	(+)	TAAATGYA
Glyma01g38650	E2F1OSPCNA	147	(+)	GCGGGAAA
Glyma01g38650	DRE1COREZMRAB17	933	(-)	ACCGAGA
Glyma01g38650	DRE2COREZMRAB17	858	(-)	ACCGAC
Glyma01g38650	MYCCONSENSUSAT	26	(+)	CANNTG
Glyma01g38650	CRTDREHVCBF2	717	(+)	GTCGAC
Glyma01g38650	DRECRTCOREAT	280	(-)	RCCGAC
Glyma01g38650	GARE1OSREP1	859	(+)	TAACAGA
Glyma01g38650	GADOWNAT	271	(-)	ACGTGTC
Glyma01g38650	CBFHV	935	(+)	RYCGAC
Glyma01g40450	-300CORE	740	(-)	TGTAAAG
Glyma01g40450	SEF1MOTIF	610	(+)	ATATTTAWW
Glyma01g40450	ABADESI1	444	(-)	RTACGTGGCR
Glyma01g40450	ABREATRD22	444	(-)	RYACGTGGYR
Glyma01g40450	ARE1	124	(+)	RGTGACNNNGC
Glyma01g40450	ASF1MOTIFCAMV	454	(+)	TGACG
Glyma01g40450	AT1BOX	870	(+)	AATATTTTTATT
Glyma01g40450	AUXREPSIAA4	185	(-)	KGTCCCAT
Glyma01g40450	GATABOX	218	(+)	GATA
Glyma01g40450	GT1MOTIFPSRBCS	621	(+)	KWGTGRWAAWRW
Glyma01g40450	NAPINMOTIFBN	213	(-)	TACACAT
Glyma01g40450	RYREPEATLEGUMINBOX	395	(+)	CATGCAY
Glyma01g40450	SEF4MOTIFGM7S	229	(+)	RTTTTTR
Glyma01g40450	TATABOX1	607	(+)	CTATAAATAC
Glyma01g40450	SEF3MOTIFGM	899	(+)	AACCCA
Glyma01g40450	IBOX	785	(-)	GATAAG
Glyma01g40450	GT1CORE	321	(+)	GGTTAA
Glyma01g40450	RBCSCONSENSUS	505	(+)	AATCCAA
Glyma01g40450	ACGTABOX	646	(+)	TACGTA
Glyma01g40450	ABREZMRAB28	909	(+)	CCACGTGG
Glyma01g40450	2SSEEDPROTBANAPA	806	(-)	CAAACAC
Glyma01g40450	CANBNNAPA	806	(-)	CNAACAC
Glyma01g40450	LTRECOREATCOR15	280	(-)	CCGAC
Glyma01g40450	SPHCOREZMC1	847	(+)	TCCATGCAT
Glyma01g40450	LTREATLTI78	857	(-)	ACCGACA
Glyma01g40450	TCA1MOTIF	850	(-)	TCATCTTCTT
Glyma01g40450	S2FSORPL21	305	(-)	CCATACATT
Glyma01g40450	MYBPLANT	661	(+)	MACCWAMC
Glyma01g40450	MYCATRD22	532	(-)	CACATG
Glyma01g40450	MYBCORE	26	(+)	CNGTTR
Glyma01g40450	SP8BFIBSP8AIB	964	(-)	ACTGTGTA
Glyma01g40450	SURE1STPAT21	139	(+)	AATAGAAAA
Glyma01g40450	GT1CONSENSUS	38	(+)	GRWAAW
Glyma01g40450	SITEIOSPCNA	450	(+)	CCAGGTGG
Glyma01g40450	LTRE1HVBLT49	641	(+)	CCGAAA
Glyma01g40450	CIACADIANLELHC	695	(+)	CAANNNNATC
Glyma01g40450	PROXBBNNAPA	864	(+)	CAAACACC
Glyma01g40450	DOFCOREZM	45	(+)	AAAG
Glyma01g40450	GBOX10NT	265	(-)	GCCACGTGCC
Glyma01g40450	NTBBF1ARROLB	307	(+)	ACTTTA
Glyma01g40450	RAV1AAT	23	(+)	CAACA
Glyma01g40450	AGATCONSENSUS	363	(-)	TTWCCWWWWNNGGWW
Glyma01g40450	AGL1ATCONSENSUS	126	(+)	NTTDCCWWWWNNGGWAAN
Glyma01g40450	TGACGTVMAMY	898	(-)	TGACGT
Glyma01g40450	L1BOXATPDF1	804	(+)	TAAATGYA
Glyma01g40450	E2F1OSPCNA	147	(+)	GCGGGAAA
Glyma01g40450	DRE1COREZMRAB17	933	(-)	ACCGAGA
Glyma01g40450	DRE2COREZMRAB17	858	(-)	ACCGAC
Glyma01g40450	MYCCONSENSUSAT	26	(+)	CANNTG
Glyma01g40450	CRTDREHVCBF2	717	(+)	GTCGAC
Glyma01g40450	DRECRTCOREAT	280	(-)	RCCGAC
Glyma01g40450	GARE1OSREP1	859	(+)	TAACAGA
Glyma01g40450	GADOWNAT	271	(-)	ACGTGTC
Glyma01g40450	CBFHV	935	(+)	RYCGAC
Glyma01g41581	-300CORE	740	(-)	TGTAAAG
Glyma01g41581	SEF1MOTIF	610	(+)	ATATTTAWW
Glyma01g41581	ABADESI1	444	(-)	RTACGTGGCR
Glyma01g41581	ABREATRD22	444	(-)	RYACGTGGYR
Glyma01g41581	ARE1	124	(+)	RGTGACNNNGC
Glyma01g41581	ASF1MOTIFCAMV	454	(+)	TGACG
Glyma01g41581	AT1BOX	870	(+)	AATATTTTTATT
Glyma01g41581	AUXREPSIAA4	185	(-)	KGTCCCAT
Glyma01g41581	GATABOX	218	(+)	GATA
Glyma01g41581	GT1MOTIFPSRBCS	621	(+)	KWGTGRWAAWRW
Glyma01g41581	NAPINMOTIFBN	213	(-)	TACACAT
Glyma01g41581	RYREPEATLEGUMINBOX	395	(+)	CATGCAY
Glyma01g41581	SEF4MOTIFGM7S	229	(+)	RTTTTTR
Glyma01g41581	TATABOX1	607	(+)	CTATAAATAC
Glyma01g41581	SEF3MOTIFGM	899	(+)	AACCCA
Glyma01g41581	IBOX	785	(-)	GATAAG
Glyma01g41581	GT1CORE	321	(+)	GGTTAA
Glyma01g41581	RBCSCONSENSUS	505	(+)	AATCCAA
Glyma01g41581	ACGTABOX	646	(+)	TACGTA
Glyma01g41581	ABREZMRAB28	909	(+)	CCACGTGG
Glyma01g41581	2SSEEDPROTBANAPA	806	(-)	CAAACAC
Glyma01g41581	CANBNNAPA	806	(-)	CNAACAC
Glyma01g41581	LTRECOREATCOR15	280	(-)	CCGAC
Glyma01g41581	SPHCOREZMC1	847	(+)	TCCATGCAT
Glyma01g41581	LTREATLTI78	857	(-)	ACCGACA
Glyma01g41581	S2FSORPL21	305	(-)	CCATACATT
Glyma01g41581	MYBPLANT	661	(+)	MACCWAMC
Glyma01g41581	MYCATRD22	532	(-)	CACATG
Glyma01g41581	MYBCORE	26	(+)	CNGTTR
Glyma01g41581	SP8BFIBSP8AIB	964	(-)	ACTGTGTA
Glyma01g41581	SURE1STPAT21	139	(+)	AATAGAAAA
Glyma01g41581	GT1CONSENSUS	38	(+)	GRWAAW
Glyma01g41581	LTRE1HVBLT49	641	(+)	CCGAAA
Glyma01g41581	CIACADIANLELHC	695	(+)	CAANNNNATC
Glyma01g41581	PROXBBNNAPA	864	(+)	CAAACACC
Glyma01g41581	DOFCOREZM	45	(+)	AAAG
Glyma01g41581	NTBBF1ARROLB	307	(+)	ACTTTA
Glyma01g41581	RAV1AAT	23	(+)	CAACA
Glyma01g41581	AGATCONSENSUS	363	(-)	TTWCCWWWWNNGGWW
Glyma01g41581	AGL1ATCONSENSUS	126	(+)	NTTDCCWWWWNNGGWAAN
Glyma01g41581	TGACGTVMAMY	898	(-)	TGACGT
Glyma01g41581	L1BOXATPDF1	804	(+)	TAAATGYA
Glyma01g41581	E2F1OSPCNA	147	(+)	GCGGGAAA
Glyma01g41581	DRE1COREZMRAB17	933	(-)	ACCGAGA
Glyma01g41581	DRE2COREZMRAB17	858	(-)	ACCGAC
Glyma01g41581	MYCCONSENSUSAT	26	(+)	CANNTG
Glyma01g41581	CRTDREHVCBF2	717	(+)	GTCGAC
Glyma01g41581	DRECRTCOREAT	280	(-)	RCCGAC
Glyma01g41581	GARE1OSREP1	859	(+)	TAACAGA
Glyma01g41581	GADOWNAT	271	(-)	ACGTGTC
Glyma01g41581	CBFHV	935	(+)	RYCGAC
Glyma01g42410	-300CORE	740	(-)	TGTAAAG
Glyma01g42410	SEF1MOTIF	610	(+)	ATATTTAWW
Glyma01g42410	ABADESI1	444	(-)	RTACGTGGCR
Glyma01g42410	ABREATRD22	444	(-)	RYACGTGGYR
Glyma01g42410	ARE1	124	(+)	RGTGACNNNGC
Glyma01g42410	ASF1MOTIFCAMV	454	(+)	TGACG
Glyma01g42410	AT1BOX	870	(+)	AATATTTTTATT
Glyma01g42410	AUXREPSIAA4	185	(-)	KGTCCCAT
Glyma01g42410	GATABOX	218	(+)	GATA
Glyma01g42410	GT1MOTIFPSRBCS	621	(+)	KWGTGRWAAWRW
Glyma01g42410	NAPINMOTIFBN	213	(-)	TACACAT
Glyma01g42410	RYREPEATLEGUMINBOX	395	(+)	CATGCAY
Glyma01g42410	SEF4MOTIFGM7S	229	(+)	RTTTTTR
Glyma01g42410	TATABOX1	607	(+)	CTATAAATAC
Glyma01g42410	SEF3MOTIFGM	899	(+)	AACCCA
Glyma01g42410	IBOX	785	(-)	GATAAG
Glyma01g42410	GT1CORE	321	(+)	GGTTAA
Glyma01g42410	RBCSCONSENSUS	505	(+)	AATCCAA
Glyma01g42410	ACGTABOX	646	(+)	TACGTA
Glyma01g42410	ABREZMRAB28	909	(+)	CCACGTGG
Glyma01g42410	2SSEEDPROTBANAPA	806	(-)	CAAACAC
Glyma01g42410	CANBNNAPA	806	(-)	CNAACAC
Glyma01g42410	LTRECOREATCOR15	280	(-)	CCGAC
Glyma01g42410	SPHCOREZMC1	847	(+)	TCCATGCAT
Glyma01g42410	LTREATLTI78	857	(-)	ACCGACA
Glyma01g42410	S2FSORPL21	305	(-)	CCATACATT
Glyma01g42410	MYBPLANT	661	(+)	MACCWAMC
Glyma01g42410	MYCATRD22	532	(-)	CACATG
Glyma01g42410	MYBCORE	26	(+)	CNGTTR
Glyma01g42410	SP8BFIBSP8AIB	964	(-)	ACTGTGTA
Glyma01g42410	SURE1STPAT21	139	(+)	AATAGAAAA
Glyma01g42410	GT1CONSENSUS	38	(+)	GRWAAW
Glyma01g42410	LTRE1HVBLT49	641	(+)	CCGAAA
Glyma01g42410	CIACADIANLELHC	695	(+)	CAANNNNATC
Glyma01g42410	PROXBBNNAPA	864	(+)	CAAACACC
Glyma01g42410	DOFCOREZM	45	(+)	AAAG
Glyma01g42410	NTBBF1ARROLB	307	(+)	ACTTTA
Glyma01g42410	RAV1AAT	23	(+)	CAACA
Glyma01g42410	AGATCONSENSUS	363	(-)	TTWCCWWWWNNGGWW
Glyma01g42410	TGACGTVMAMY	898	(-)	TGACGT
Glyma01g42410	L1BOXATPDF1	804	(+)	TAAATGYA
Glyma01g42410	E2F1OSPCNA	147	(+)	GCGGGAAA
Glyma01g42410	DRE1COREZMRAB17	933	(-)	ACCGAGA
Glyma01g42410	DRE2COREZMRAB17	858	(-)	ACCGAC
Glyma01g42410	MYCCONSENSUSAT	26	(+)	CANNTG
Glyma01g42410	CRTDREHVCBF2	717	(+)	GTCGAC
Glyma01g42410	DRECRTCOREAT	280	(-)	RCCGAC
Glyma01g42410	GARE1OSREP1	859	(+)	TAACAGA
Glyma01g42410	GADOWNAT	271	(-)	ACGTGTC
Glyma01g42410	CBFHV	935	(+)	RYCGAC
Glyma01g43040	-300CORE	740	(-)	TGTAAAG
Glyma01g43040	SEF1MOTIF	610	(+)	ATATTTAWW
Glyma01g43040	ABADESI1	444	(-)	RTACGTGGCR
Glyma01g43040	ABREATRD22	444	(-)	RYACGTGGYR
Glyma01g43040	ARE1	124	(+)	RGTGACNNNGC
Glyma01g43040	ASF1MOTIFCAMV	454	(+)	TGACG
Glyma01g43040	AT1BOX	870	(+)	AATATTTTTATT
Glyma01g43040	AUXREPSIAA4	185	(-)	KGTCCCAT
Glyma01g43040	GATABOX	218	(+)	GATA
Glyma01g43040	GT1MOTIFPSRBCS	621	(+)	KWGTGRWAAWRW
Glyma01g43040	NAPINMOTIFBN	213	(-)	TACACAT
Glyma01g43040	RYREPEATLEGUMINBOX	395	(+)	CATGCAY
Glyma01g43040	SEF4MOTIFGM7S	229	(+)	RTTTTTR
Glyma01g43040	TATABOX1	607	(+)	CTATAAATAC
Glyma01g43040	SEF3MOTIFGM	899	(+)	AACCCA
Glyma01g43040	IBOX	785	(-)	GATAAG
Glyma01g43040	GT1CORE	321	(+)	GGTTAA
Glyma01g43040	RBCSCONSENSUS	505	(+)	AATCCAA
Glyma01g43040	ACGTABOX	646	(+)	TACGTA
Glyma01g43040	ABREZMRAB28	909	(+)	CCACGTGG
Glyma01g43040	2SSEEDPROTBANAPA	806	(-)	CAAACAC
Glyma01g43040	CANBNNAPA	806	(-)	CNAACAC
Glyma01g43040	LTRECOREATCOR15	280	(-)	CCGAC
Glyma01g43040	SPHCOREZMC1	847	(+)	TCCATGCAT
Glyma01g43040	LTREATLTI78	857	(-)	ACCGACA
Glyma01g43040	S2FSORPL21	305	(-)	CCATACATT
Glyma01g43040	MYBPLANT	661	(+)	MACCWAMC
Glyma01g43040	MYCATRD22	532	(-)	CACATG
Glyma01g43040	MYBCORE	26	(+)	CNGTTR
Glyma01g43040	SP8BFIBSP8AIB	964	(-)	ACTGTGTA
Glyma01g43040	SURE1STPAT21	139	(+)	AATAGAAAA
Glyma01g43040	GT1CONSENSUS	38	(+)	GRWAAW
Glyma01g43040	LTRE1HVBLT49	641	(+)	CCGAAA
Glyma01g43040	CIACADIANLELHC	695	(+)	CAANNNNATC
Glyma01g43040	PROXBBNNAPA	864	(+)	CAAACACC
Glyma01g43040	DOFCOREZM	45	(+)	AAAG
Glyma01g43040	NTBBF1ARROLB	307	(+)	ACTTTA
Glyma01g43040	RAV1AAT	23	(+)	CAACA
Glyma01g43040	TGACGTVMAMY	898	(-)	TGACGT
Glyma01g43040	L1BOXATPDF1	804	(+)	TAAATGYA
Glyma01g43040	E2F1OSPCNA	147	(+)	GCGGGAAA
Glyma01g43040	DRE1COREZMRAB17	933	(-)	ACCGAGA
Glyma01g43040	DRE2COREZMRAB17	858	(-)	ACCGAC
Glyma01g43040	MYCCONSENSUSAT	26	(+)	CANNTG
Glyma01g43040	CRTDREHVCBF2	717	(+)	GTCGAC
Glyma01g43040	DRECRTCOREAT	280	(-)	RCCGAC
Glyma01g43040	GARE1OSREP1	859	(+)	TAACAGA
Glyma01g43040	GADOWNAT	271	(-)	ACGTGTC
Glyma01g43040	CBFHV	935	(+)	RYCGAC
Glyma01g45070	-300CORE	740	(-)	TGTAAAG
Glyma01g45070	SEF1MOTIF	610	(+)	ATATTTAWW
Glyma01g45070	ABADESI1	444	(-)	RTACGTGGCR
Glyma01g45070	ABREATRD22	444	(-)	RYACGTGGYR
Glyma01g45070	ARE1	124	(+)	RGTGACNNNGC
Glyma01g45070	ASF1MOTIFCAMV	454	(+)	TGACG
Glyma01g45070	AT1BOX	870	(+)	AATATTTTTATT
Glyma01g45070	AUXREPSIAA4	185	(-)	KGTCCCAT
Glyma01g45070	GATABOX	218	(+)	GATA
Glyma01g45070	GT1MOTIFPSRBCS	621	(+)	KWGTGRWAAWRW
Glyma01g45070	NAPINMOTIFBN	213	(-)	TACACAT
Glyma01g45070	RYREPEATLEGUMINBOX	395	(+)	CATGCAY
Glyma01g45070	SEF4MOTIFGM7S	229	(+)	RTTTTTR
Glyma01g45070	TATABOX1	607	(+)	CTATAAATAC
Glyma01g45070	SEF3MOTIFGM	899	(+)	AACCCA
Glyma01g45070	IBOX	785	(-)	GATAAG
Glyma01g45070	GT1CORE	321	(+)	GGTTAA
Glyma01g45070	RBCSCONSENSUS	505	(+)	AATCCAA
Glyma01g45070	ACGTABOX	646	(+)	TACGTA
Glyma01g45070	ABREZMRAB28	909	(+)	CCACGTGG
Glyma01g45070	2SSEEDPROTBANAPA	806	(-)	CAAACAC
Glyma01g45070	CANBNNAPA	806	(-)	CNAACAC
Glyma01g45070	LTRECOREATCOR15	280	(-)	CCGAC
Glyma01g45070	SPHCOREZMC1	847	(+)	TCCATGCAT
Glyma01g45070	LTREATLTI78	857	(-)	ACCGACA
Glyma01g45070	TCA1MOTIF	850	(-)	TCATCTTCTT
Glyma01g45070	S2FSORPL21	305	(-)	CCATACATT
Glyma01g45070	MYBPLANT	661	(+)	MACCWAMC
Glyma01g45070	MYCATRD22	532	(-)	CACATG
Glyma01g45070	MYBCORE	26	(+)	CNGTTR
Glyma01g45070	SP8BFIBSP8AIB	964	(-)	ACTGTGTA
Glyma01g45070	SURE1STPAT21	139	(+)	AATAGAAAA
Glyma01g45070	GT1CONSENSUS	38	(+)	GRWAAW
Glyma01g45070	LTRE1HVBLT49	641	(+)	CCGAAA
Glyma01g45070	CIACADIANLELHC	695	(+)	CAANNNNATC
Glyma01g45070	PROXBBNNAPA	864	(+)	CAAACACC
Glyma01g45070	DOFCOREZM	45	(+)	AAAG
Glyma01g45070	NTBBF1ARROLB	307	(+)	ACTTTA
Glyma01g45070	RAV1AAT	23	(+)	CAACA
Glyma01g45070	AGATCONSENSUS	363	(-)	TTWCCWWWWNNGGWW
Glyma01g45070	AGL1ATCONSENSUS	126	(+)	NTTDCCWWWWNNGGWAAN
Glyma01g45070	TGACGTVMAMY	898	(-)	TGACGT
Glyma01g45070	L1BOXATPDF1	804	(+)	TAAATGYA
Glyma01g45070	E2F1OSPCNA	147	(+)	GCGGGAAA
Glyma01g45070	DRE1COREZMRAB17	933	(-)	ACCGAGA
Glyma01g45070	DRE2COREZMRAB17	858	(-)	ACCGAC
Glyma01g45070	MYCCONSENSUSAT	26	(+)	CANNTG
Glyma01g45070	CRTDREHVCBF2	717	(+)	GTCGAC
Glyma01g45070	DRECRTCOREAT	280	(-)	RCCGAC
Glyma01g45070	GARE1OSREP1	859	(+)	TAACAGA
Glyma01g45070	GADOWNAT	271	(-)	ACGTGTC
Glyma01g45070	CBFHV	935	(+)	RYCGAC
Glyma02g02290	-300CORE	740	(-)	TGTAAAG
Glyma02g02290	SEF1MOTIF	610	(+)	ATATTTAWW
Glyma02g02290	ABADESI1	444	(-)	RTACGTGGCR
Glyma02g02290	ABREATRD22	444	(-)	RYACGTGGYR
Glyma02g02290	ARE1	124	(+)	RGTGACNNNGC
Glyma02g02290	ASF1MOTIFCAMV	454	(+)	TGACG
Glyma02g02290	AT1BOX	870	(+)	AATATTTTTATT
Glyma02g02290	AUXREPSIAA4	185	(-)	KGTCCCAT
Glyma02g02290	GATABOX	218	(+)	GATA
Glyma02g02290	GT1MOTIFPSRBCS	621	(+)	KWGTGRWAAWRW
Glyma02g02290	NAPINMOTIFBN	213	(-)	TACACAT
Glyma02g02290	RYREPEATLEGUMINBOX	395	(+)	CATGCAY
Glyma02g02290	SEF4MOTIFGM7S	229	(+)	RTTTTTR
Glyma02g02290	TATABOX1	607	(+)	CTATAAATAC
Glyma02g02290	SEF3MOTIFGM	899	(+)	AACCCA
Glyma02g02290	IBOX	785	(-)	GATAAG
Glyma02g02290	GT1CORE	321	(+)	GGTTAA
Glyma02g02290	RBCSCONSENSUS	505	(+)	AATCCAA
Glyma02g02290	ACGTABOX	646	(+)	TACGTA
Glyma02g02290	ABREZMRAB28	909	(+)	CCACGTGG
Glyma02g02290	2SSEEDPROTBANAPA	806	(-)	CAAACAC
Glyma02g02290	CANBNNAPA	806	(-)	CNAACAC
Glyma02g02290	LTRECOREATCOR15	280	(-)	CCGAC
Glyma02g02290	SPHCOREZMC1	847	(+)	TCCATGCAT
Glyma02g02290	LTREATLTI78	857	(-)	ACCGACA
Glyma02g02290	S2FSORPL21	305	(-)	CCATACATT
Glyma02g02290	MYBPLANT	661	(+)	MACCWAMC
Glyma02g02290	MYCATRD22	532	(-)	CACATG
Glyma02g02290	MYBCORE	26	(+)	CNGTTR
Glyma02g02290	SP8BFIBSP8AIB	964	(-)	ACTGTGTA
Glyma02g02290	SURE1STPAT21	139	(+)	AATAGAAAA
Glyma02g02290	GT1CONSENSUS	38	(+)	GRWAAW
Glyma02g02290	LTRE1HVBLT49	641	(+)	CCGAAA
Glyma02g02290	CIACADIANLELHC	695	(+)	CAANNNNATC
Glyma02g02290	PROXBBNNAPA	864	(+)	CAAACACC
Glyma02g02290	DOFCOREZM	45	(+)	AAAG
Glyma02g02290	NTBBF1ARROLB	307	(+)	ACTTTA
Glyma02g02290	RAV1AAT	23	(+)	CAACA
Glyma02g02290	AGATCONSENSUS	363	(-)	TTWCCWWWWNNGGWW
Glyma02g02290	AGL1ATCONSENSUS	126	(+)	NTTDCCWWWWNNGGWAAN
Glyma02g02290	TGACGTVMAMY	898	(-)	TGACGT
Glyma02g02290	L1BOXATPDF1	804	(+)	TAAATGYA
Glyma02g02290	E2F1OSPCNA	147	(+)	GCGGGAAA
Glyma02g02290	DRE1COREZMRAB17	933	(-)	ACCGAGA
Glyma02g02290	DRE2COREZMRAB17	858	(-)	ACCGAC
Glyma02g02290	MYCCONSENSUSAT	26	(+)	CANNTG
Glyma02g02290	CRTDREHVCBF2	717	(+)	GTCGAC
Glyma02g02290	DRECRTCOREAT	280	(-)	RCCGAC
Glyma02g02290	GARE1OSREP1	859	(+)	TAACAGA
Glyma02g02290	GADOWNAT	271	(-)	ACGTGTC
Glyma02g02290	CBFHV	935	(+)	RYCGAC
Glyma02g02630	-300CORE	740	(-)	TGTAAAG
Glyma02g02630	SEF1MOTIF	610	(+)	ATATTTAWW
Glyma02g02630	ABADESI1	444	(-)	RTACGTGGCR
Glyma02g02630	ABREATRD22	444	(-)	RYACGTGGYR
Glyma02g02630	ARE1	124	(+)	RGTGACNNNGC
Glyma02g02630	ASF1MOTIFCAMV	454	(+)	TGACG
Glyma02g02630	AT1BOX	870	(+)	AATATTTTTATT
Glyma02g02630	AUXREPSIAA4	185	(-)	KGTCCCAT
Glyma02g02630	GATABOX	218	(+)	GATA
Glyma02g02630	GT1MOTIFPSRBCS	621	(+)	KWGTGRWAAWRW
Glyma02g02630	NAPINMOTIFBN	213	(-)	TACACAT
Glyma02g02630	RYREPEATLEGUMINBOX	395	(+)	CATGCAY
Glyma02g02630	SEF4MOTIFGM7S	229	(+)	RTTTTTR
Glyma02g02630	TATABOX1	607	(+)	CTATAAATAC
Glyma02g02630	SEF3MOTIFGM	899	(+)	AACCCA
Glyma02g02630	IBOX	785	(-)	GATAAG
Glyma02g02630	GT1CORE	321	(+)	GGTTAA
Glyma02g02630	RBCSCONSENSUS	505	(+)	AATCCAA
Glyma02g02630	ACGTABOX	646	(+)	TACGTA
Glyma02g02630	ABREZMRAB28	909	(+)	CCACGTGG
Glyma02g02630	2SSEEDPROTBANAPA	806	(-)	CAAACAC
Glyma02g02630	CANBNNAPA	806	(-)	CNAACAC
Glyma02g02630	LTRECOREATCOR15	280	(-)	CCGAC
Glyma02g02630	SPHCOREZMC1	847	(+)	TCCATGCAT
Glyma02g02630	LTREATLTI78	857	(-)	ACCGACA
Glyma02g02630	S2FSORPL21	305	(-)	CCATACATT
Glyma02g02630	MYBPLANT	661	(+)	MACCWAMC
Glyma02g02630	MYCATRD22	532	(-)	CACATG
Glyma02g02630	MYBCORE	26	(+)	CNGTTR
Glyma02g02630	SP8BFIBSP8AIB	964	(-)	ACTGTGTA
Glyma02g02630	SURE1STPAT21	139	(+)	AATAGAAAA
Glyma02g02630	GT1CONSENSUS	38	(+)	GRWAAW
Glyma02g02630	LTRE1HVBLT49	641	(+)	CCGAAA
Glyma02g02630	CIACADIANLELHC	695	(+)	CAANNNNATC
Glyma02g02630	PROXBBNNAPA	864	(+)	CAAACACC
Glyma02g02630	DOFCOREZM	45	(+)	AAAG
Glyma02g02630	NTBBF1ARROLB	307	(+)	ACTTTA
Glyma02g02630	RAV1AAT	23	(+)	CAACA
Glyma02g02630	AGATCONSENSUS	363	(-)	TTWCCWWWWNNGGWW
Glyma02g02630	AGL1ATCONSENSUS	126	(+)	NTTDCCWWWWNNGGWAAN
Glyma02g02630	TGACGTVMAMY	898	(-)	TGACGT
Glyma02g02630	L1BOXATPDF1	804	(+)	TAAATGYA
Glyma02g02630	E2F1OSPCNA	147	(+)	GCGGGAAA
Glyma02g02630	DRE1COREZMRAB17	933	(-)	ACCGAGA
Glyma02g02630	DRE2COREZMRAB17	858	(-)	ACCGAC
Glyma02g02630	MYCCONSENSUSAT	26	(+)	CANNTG
Glyma02g02630	CRTDREHVCBF2	717	(+)	GTCGAC
Glyma02g02630	DRECRTCOREAT	280	(-)	RCCGAC
Glyma02g02630	GARE1OSREP1	859	(+)	TAACAGA
Glyma02g02630	GADOWNAT	271	(-)	ACGTGTC
Glyma02g02630	CBFHV	935	(+)	RYCGAC
Glyma02g04190	-300CORE	740	(-)	TGTAAAG
Glyma02g04190	SEF1MOTIF	610	(+)	ATATTTAWW
Glyma02g04190	ABADESI1	444	(-)	RTACGTGGCR
Glyma02g04190	ABREATRD22	444	(-)	RYACGTGGYR
Glyma02g04190	ARE1	124	(+)	RGTGACNNNGC
Glyma02g04190	ASF1MOTIFCAMV	454	(+)	TGACG
Glyma02g04190	AT1BOX	870	(+)	AATATTTTTATT
Glyma02g04190	AUXREPSIAA4	185	(-)	KGTCCCAT
Glyma02g04190	GATABOX	218	(+)	GATA
Glyma02g04190	GT1MOTIFPSRBCS	621	(+)	KWGTGRWAAWRW
Glyma02g04190	NAPINMOTIFBN	213	(-)	TACACAT
Glyma02g04190	RYREPEATLEGUMINBOX	395	(+)	CATGCAY
Glyma02g04190	SEF4MOTIFGM7S	229	(+)	RTTTTTR
Glyma02g04190	TATABOX1	607	(+)	CTATAAATAC
Glyma02g04190	SEF3MOTIFGM	899	(+)	AACCCA
Glyma02g04190	IBOX	785	(-)	GATAAG
Glyma02g04190	GT1CORE	321	(+)	GGTTAA
Glyma02g04190	RBCSCONSENSUS	505	(+)	AATCCAA
Glyma02g04190	ACGTABOX	646	(+)	TACGTA
Glyma02g04190	ABREZMRAB28	909	(+)	CCACGTGG
Glyma02g04190	2SSEEDPROTBANAPA	806	(-)	CAAACAC
Glyma02g04190	CANBNNAPA	806	(-)	CNAACAC
Glyma02g04190	LTRECOREATCOR15	280	(-)	CCGAC
Glyma02g04190	SPHCOREZMC1	847	(+)	TCCATGCAT
Glyma02g04190	LTREATLTI78	857	(-)	ACCGACA
Glyma02g04190	TCA1MOTIF	850	(-)	TCATCTTCTT
Glyma02g04190	S2FSORPL21	305	(-)	CCATACATT
Glyma02g04190	MYBPLANT	661	(+)	MACCWAMC
Glyma02g04190	MYCATRD22	532	(-)	CACATG
Glyma02g04190	MYBCORE	26	(+)	CNGTTR
Glyma02g04190	SP8BFIBSP8AIB	964	(-)	ACTGTGTA
Glyma02g04190	SURE1STPAT21	139	(+)	AATAGAAAA
Glyma02g04190	GT1CONSENSUS	38	(+)	GRWAAW
Glyma02g04190	SITEIOSPCNA	450	(+)	CCAGGTGG
Glyma02g04190	LTRE1HVBLT49	641	(+)	CCGAAA
Glyma02g04190	CIACADIANLELHC	695	(+)	CAANNNNATC
Glyma02g04190	PROXBBNNAPA	864	(+)	CAAACACC
Glyma02g04190	DOFCOREZM	45	(+)	AAAG
Glyma02g04190	GBOX10NT	265	(-)	GCCACGTGCC
Glyma02g04190	NTBBF1ARROLB	307	(+)	ACTTTA
Glyma02g04190	RAV1AAT	23	(+)	CAACA
Glyma02g04190	AGATCONSENSUS	363	(-)	TTWCCWWWWNNGGWW
Glyma02g04190	AGL1ATCONSENSUS	126	(+)	NTTDCCWWWWNNGGWAAN
Glyma02g04190	TGACGTVMAMY	898	(-)	TGACGT
Glyma02g04190	L1BOXATPDF1	804	(+)	TAAATGYA
Glyma02g04190	E2F1OSPCNA	147	(+)	GCGGGAAA
Glyma02g04190	DRE1COREZMRAB17	933	(-)	ACCGAGA
Glyma02g04190	DRE2COREZMRAB17	858	(-)	ACCGAC
Glyma02g04190	MYCCONSENSUSAT	26	(+)	CANNTG
Glyma02g04190	CRTDREHVCBF2	717	(+)	GTCGAC
Glyma02g04190	DRECRTCOREAT	280	(-)	RCCGAC
Glyma02g04190	GARE1OSREP1	859	(+)	TAACAGA
Glyma02g04190	GADOWNAT	271	(-)	ACGTGTC
Glyma02g04190	CBFHV	935	(+)	RYCGAC
Glyma02g04550	-300CORE	740	(-)	TGTAAAG
Glyma02g04550	SEF1MOTIF	610	(+)	ATATTTAWW
Glyma02g04550	ABADESI1	444	(-)	RTACGTGGCR
Glyma02g04550	ABREATRD22	444	(-)	RYACGTGGYR
Glyma02g04550	ARE1	124	(+)	RGTGACNNNGC
Glyma02g04550	ASF1MOTIFCAMV	454	(+)	TGACG
Glyma02g04550	AT1BOX	870	(+)	AATATTTTTATT
Glyma02g04550	AUXREPSIAA4	185	(-)	KGTCCCAT
Glyma02g04550	GATABOX	218	(+)	GATA
Glyma02g04550	GT1MOTIFPSRBCS	621	(+)	KWGTGRWAAWRW
Glyma02g04550	NAPINMOTIFBN	213	(-)	TACACAT
Glyma02g04550	RYREPEATLEGUMINBOX	395	(+)	CATGCAY
Glyma02g04550	SEF4MOTIFGM7S	229	(+)	RTTTTTR
Glyma02g04550	TATABOX1	607	(+)	CTATAAATAC
Glyma02g04550	SEF3MOTIFGM	899	(+)	AACCCA
Glyma02g04550	IBOX	785	(-)	GATAAG
Glyma02g04550	GT1CORE	321	(+)	GGTTAA
Glyma02g04550	RBCSCONSENSUS	505	(+)	AATCCAA
Glyma02g04550	ACGTABOX	646	(+)	TACGTA
Glyma02g04550	ABREZMRAB28	909	(+)	CCACGTGG
Glyma02g04550	2SSEEDPROTBANAPA	806	(-)	CAAACAC
Glyma02g04550	CANBNNAPA	806	(-)	CNAACAC
Glyma02g04550	LTRECOREATCOR15	280	(-)	CCGAC
Glyma02g04550	SPHCOREZMC1	847	(+)	TCCATGCAT
Glyma02g04550	LTREATLTI78	857	(-)	ACCGACA
Glyma02g04550	S2FSORPL21	305	(-)	CCATACATT
Glyma02g04550	MYBPLANT	661	(+)	MACCWAMC
Glyma02g04550	MYCATRD22	532	(-)	CACATG
Glyma02g04550	MYBCORE	26	(+)	CNGTTR
Glyma02g04550	SP8BFIBSP8AIB	964	(-)	ACTGTGTA
Glyma02g04550	SURE1STPAT21	139	(+)	AATAGAAAA
Glyma02g04550	GT1CONSENSUS	38	(+)	GRWAAW
Glyma02g04550	LTRE1HVBLT49	641	(+)	CCGAAA
Glyma02g04550	CIACADIANLELHC	695	(+)	CAANNNNATC
Glyma02g04550	PROXBBNNAPA	864	(+)	CAAACACC
Glyma02g04550	DOFCOREZM	45	(+)	AAAG
Glyma02g04550	NTBBF1ARROLB	307	(+)	ACTTTA
Glyma02g04550	RAV1AAT	23	(+)	CAACA
Glyma02g04550	AGATCONSENSUS	363	(-)	TTWCCWWWWNNGGWW
Glyma02g04550	AGL1ATCONSENSUS	126	(+)	NTTDCCWWWWNNGGWAAN
Glyma02g04550	TGACGTVMAMY	898	(-)	TGACGT
Glyma02g04550	L1BOXATPDF1	804	(+)	TAAATGYA
Glyma02g04550	E2F1OSPCNA	147	(+)	GCGGGAAA
Glyma02g04550	DRE1COREZMRAB17	933	(-)	ACCGAGA
Glyma02g04550	DRE2COREZMRAB17	858	(-)	ACCGAC
Glyma02g04550	MYCCONSENSUSAT	26	(+)	CANNTG
Glyma02g04550	CRTDREHVCBF2	717	(+)	GTCGAC
Glyma02g04550	DRECRTCOREAT	280	(-)	RCCGAC
Glyma02g04550	GARE1OSREP1	859	(+)	TAACAGA
Glyma02g04550	GADOWNAT	271	(-)	ACGTGTC
Glyma02g04550	CBFHV	935	(+)	RYCGAC
Glyma02g06270	-300CORE	740	(-)	TGTAAAG
Glyma02g06270	SEF1MOTIF	610	(+)	ATATTTAWW
Glyma02g06270	ABADESI1	444	(-)	RTACGTGGCR
Glyma02g06270	ABREATRD22	444	(-)	RYACGTGGYR
Glyma02g06270	ASF1MOTIFCAMV	454	(+)	TGACG
Glyma02g06270	AT1BOX	870	(+)	AATATTTTTATT
Glyma02g06270	AUXREPSIAA4	185	(-)	KGTCCCAT
Glyma02g06270	GATABOX	218	(+)	GATA
Glyma02g06270	GT1MOTIFPSRBCS	621	(+)	KWGTGRWAAWRW
Glyma02g06270	NAPINMOTIFBN	213	(-)	TACACAT
Glyma02g06270	RYREPEATLEGUMINBOX	395	(+)	CATGCAY
Glyma02g06270	SEF4MOTIFGM7S	229	(+)	RTTTTTR
Glyma02g06270	SEF3MOTIFGM	899	(+)	AACCCA
Glyma02g06270	IBOX	785	(-)	GATAAG
Glyma02g06270	GT1CORE	321	(+)	GGTTAA
Glyma02g06270	RBCSCONSENSUS	505	(+)	AATCCAA
Glyma02g06270	ACGTABOX	646	(+)	TACGTA
Glyma02g06270	ABREZMRAB28	909	(+)	CCACGTGG
Glyma02g06270	2SSEEDPROTBANAPA	806	(-)	CAAACAC
Glyma02g06270	CANBNNAPA	806	(-)	CNAACAC
Glyma02g06270	LTRECOREATCOR15	280	(-)	CCGAC
Glyma02g06270	MYCATRD22	532	(-)	CACATG
Glyma02g06270	MYBCORE	26	(+)	CNGTTR
Glyma02g06270	SP8BFIBSP8AIB	964	(-)	ACTGTGTA
Glyma02g06270	SURE1STPAT21	139	(+)	AATAGAAAA
Glyma02g06270	GT1CONSENSUS	38	(+)	GRWAAW
Glyma02g06270	LTRE1HVBLT49	641	(+)	CCGAAA
Glyma02g06270	CIACADIANLELHC	695	(+)	CAANNNNATC
Glyma02g06270	DOFCOREZM	45	(+)	AAAG
Glyma02g06270	NTBBF1ARROLB	307	(+)	ACTTTA
Glyma02g06270	RAV1AAT	23	(+)	CAACA
Glyma02g06270	TGACGTVMAMY	898	(-)	TGACGT
Glyma02g06270	L1BOXATPDF1	804	(+)	TAAATGYA
Glyma02g06270	MYCCONSENSUSAT	26	(+)	CANNTG
Glyma02g06270	DRECRTCOREAT	280	(-)	RCCGAC
Glyma02g06270	GARE1OSREP1	859	(+)	TAACAGA
Glyma02g06270	GADOWNAT	271	(-)	ACGTGTC
Glyma02g06270	CBFHV	935	(+)	RYCGAC
Glyma02g06560	-300CORE	740	(-)	TGTAAAG
Glyma02g06560	SEF1MOTIF	610	(+)	ATATTTAWW
Glyma02g06560	ABADESI1	444	(-)	RTACGTGGCR
Glyma02g06560	ABREATRD22	444	(-)	RYACGTGGYR
Glyma02g06560	ARE1	124	(+)	RGTGACNNNGC
Glyma02g06560	ASF1MOTIFCAMV	454	(+)	TGACG
Glyma02g06560	AT1BOX	870	(+)	AATATTTTTATT
Glyma02g06560	AUXREPSIAA4	185	(-)	KGTCCCAT
Glyma02g06560	GATABOX	218	(+)	GATA
Glyma02g06560	GT1MOTIFPSRBCS	621	(+)	KWGTGRWAAWRW
Glyma02g06560	NAPINMOTIFBN	213	(-)	TACACAT
Glyma02g06560	RYREPEATLEGUMINBOX	395	(+)	CATGCAY
Glyma02g06560	SEF4MOTIFGM7S	229	(+)	RTTTTTR
Glyma02g06560	TATABOX1	607	(+)	CTATAAATAC
Glyma02g06560	SEF3MOTIFGM	899	(+)	AACCCA
Glyma02g06560	IBOX	785	(-)	GATAAG
Glyma02g06560	GT1CORE	321	(+)	GGTTAA
Glyma02g06560	RBCSCONSENSUS	505	(+)	AATCCAA
Glyma02g06560	ACGTABOX	646	(+)	TACGTA
Glyma02g06560	ABREZMRAB28	909	(+)	CCACGTGG
Glyma02g06560	2SSEEDPROTBANAPA	806	(-)	CAAACAC
Glyma02g06560	CANBNNAPA	806	(-)	CNAACAC
Glyma02g06560	LTRECOREATCOR15	280	(-)	CCGAC
Glyma02g06560	SPHCOREZMC1	847	(+)	TCCATGCAT
Glyma02g06560	LTREATLTI78	857	(-)	ACCGACA
Glyma02g06560	TCA1MOTIF	850	(-)	TCATCTTCTT
Glyma02g06560	S2FSORPL21	305	(-)	CCATACATT
Glyma02g06560	MYBPLANT	661	(+)	MACCWAMC
Glyma02g06560	MYCATRD22	532	(-)	CACATG
Glyma02g06560	MYBCORE	26	(+)	CNGTTR
Glyma02g06560	SP8BFIBSP8AIB	964	(-)	ACTGTGTA
Glyma02g06560	SURE1STPAT21	139	(+)	AATAGAAAA
Glyma02g06560	GT1CONSENSUS	38	(+)	GRWAAW
Glyma02g06560	LTRE1HVBLT49	641	(+)	CCGAAA
Glyma02g06560	CIACADIANLELHC	695	(+)	CAANNNNATC
Glyma02g06560	PROXBBNNAPA	864	(+)	CAAACACC
Glyma02g06560	DOFCOREZM	45	(+)	AAAG
Glyma02g06560	NTBBF1ARROLB	307	(+)	ACTTTA
Glyma02g06560	RAV1AAT	23	(+)	CAACA
Glyma02g06560	AGATCONSENSUS	363	(-)	TTWCCWWWWNNGGWW
Glyma02g06560	AGL1ATCONSENSUS	126	(+)	NTTDCCWWWWNNGGWAAN
Glyma02g06560	TGACGTVMAMY	898	(-)	TGACGT
Glyma02g06560	L1BOXATPDF1	804	(+)	TAAATGYA
Glyma02g06560	E2F1OSPCNA	147	(+)	GCGGGAAA
Glyma02g06560	DRE1COREZMRAB17	933	(-)	ACCGAGA
Glyma02g06560	DRE2COREZMRAB17	858	(-)	ACCGAC
Glyma02g06560	MYCCONSENSUSAT	26	(+)	CANNTG
Glyma02g06560	CRTDREHVCBF2	717	(+)	GTCGAC
Glyma02g06560	DRECRTCOREAT	280	(-)	RCCGAC
Glyma02g06560	GARE1OSREP1	859	(+)	TAACAGA
Glyma02g06560	GADOWNAT	271	(-)	ACGTGTC
Glyma02g06560	CBFHV	935	(+)	RYCGAC
Glyma02g06730	-300CORE	740	(-)	TGTAAAG
Glyma02g06730	SEF1MOTIF	610	(+)	ATATTTAWW
Glyma02g06730	ABADESI1	444	(-)	RTACGTGGCR
Glyma02g06730	ABREATRD22	444	(-)	RYACGTGGYR
Glyma02g06730	ARE1	124	(+)	RGTGACNNNGC
Glyma02g06730	ASF1MOTIFCAMV	454	(+)	TGACG
Glyma02g06730	AT1BOX	870	(+)	AATATTTTTATT
Glyma02g06730	AUXREPSIAA4	185	(-)	KGTCCCAT
Glyma02g06730	GATABOX	218	(+)	GATA
Glyma02g06730	GT1MOTIFPSRBCS	621	(+)	KWGTGRWAAWRW
Glyma02g06730	NAPINMOTIFBN	213	(-)	TACACAT
Glyma02g06730	RYREPEATLEGUMINBOX	395	(+)	CATGCAY
Glyma02g06730	SEF4MOTIFGM7S	229	(+)	RTTTTTR
Glyma02g06730	TATABOX1	607	(+)	CTATAAATAC
Glyma02g06730	SEF3MOTIFGM	899	(+)	AACCCA
Glyma02g06730	IBOX	785	(-)	GATAAG
Glyma02g06730	GT1CORE	321	(+)	GGTTAA
Glyma02g06730	RBCSCONSENSUS	505	(+)	AATCCAA
Glyma02g06730	ACGTABOX	646	(+)	TACGTA
Glyma02g06730	ABREZMRAB28	909	(+)	CCACGTGG
Glyma02g06730	2SSEEDPROTBANAPA	806	(-)	CAAACAC
Glyma02g06730	CANBNNAPA	806	(-)	CNAACAC
Glyma02g06730	LTRECOREATCOR15	280	(-)	CCGAC
Glyma02g06730	SPHCOREZMC1	847	(+)	TCCATGCAT
Glyma02g06730	LTREATLTI78	857	(-)	ACCGACA
Glyma02g06730	S2FSORPL21	305	(-)	CCATACATT
Glyma02g06730	MYBPLANT	661	(+)	MACCWAMC
Glyma02g06730	MYCATRD22	532	(-)	CACATG
Glyma02g06730	MYBCORE	26	(+)	CNGTTR
Glyma02g06730	SP8BFIBSP8AIB	964	(-)	ACTGTGTA
Glyma02g06730	SURE1STPAT21	139	(+)	AATAGAAAA
Glyma02g06730	GT1CONSENSUS	38	(+)	GRWAAW
Glyma02g06730	LTRE1HVBLT49	641	(+)	CCGAAA
Glyma02g06730	CIACADIANLELHC	695	(+)	CAANNNNATC
Glyma02g06730	PROXBBNNAPA	864	(+)	CAAACACC
Glyma02g06730	DOFCOREZM	45	(+)	AAAG
Glyma02g06730	NTBBF1ARROLB	307	(+)	ACTTTA
Glyma02g06730	RAV1AAT	23	(+)	CAACA
Glyma02g06730	TGACGTVMAMY	898	(-)	TGACGT
Glyma02g06730	L1BOXATPDF1	804	(+)	TAAATGYA
Glyma02g06730	E2F1OSPCNA	147	(+)	GCGGGAAA
Glyma02g06730	DRE1COREZMRAB17	933	(-)	ACCGAGA
Glyma02g06730	DRE2COREZMRAB17	858	(-)	ACCGAC
Glyma02g06730	MYCCONSENSUSAT	26	(+)	CANNTG
Glyma02g06730	CRTDREHVCBF2	717	(+)	GTCGAC
Glyma02g06730	DRECRTCOREAT	280	(-)	RCCGAC
Glyma02g06730	GARE1OSREP1	859	(+)	TAACAGA
Glyma02g06730	GADOWNAT	271	(-)	ACGTGTC
Glyma02g06730	CBFHV	935	(+)	RYCGAC
Glyma02g10410	-300CORE	740	(-)	TGTAAAG
Glyma02g10410	SEF1MOTIF	610	(+)	ATATTTAWW
Glyma02g10410	ABADESI1	444	(-)	RTACGTGGCR
Glyma02g10410	ABREATRD22	444	(-)	RYACGTGGYR
Glyma02g10410	ARE1	124	(+)	RGTGACNNNGC
Glyma02g10410	ASF1MOTIFCAMV	454	(+)	TGACG
Glyma02g10410	AT1BOX	870	(+)	AATATTTTTATT
Glyma02g10410	AUXREPSIAA4	185	(-)	KGTCCCAT
Glyma02g10410	GATABOX	218	(+)	GATA
Glyma02g10410	GT1MOTIFPSRBCS	621	(+)	KWGTGRWAAWRW
Glyma02g10410	NAPINMOTIFBN	213	(-)	TACACAT
Glyma02g10410	RYREPEATLEGUMINBOX	395	(+)	CATGCAY
Glyma02g10410	SEF4MOTIFGM7S	229	(+)	RTTTTTR
Glyma02g10410	TATABOX1	607	(+)	CTATAAATAC
Glyma02g10410	SEF3MOTIFGM	899	(+)	AACCCA
Glyma02g10410	IBOX	785	(-)	GATAAG
Glyma02g10410	GT1CORE	321	(+)	GGTTAA
Glyma02g10410	RBCSCONSENSUS	505	(+)	AATCCAA
Glyma02g10410	ACGTABOX	646	(+)	TACGTA
Glyma02g10410	ABREZMRAB28	909	(+)	CCACGTGG
Glyma02g10410	2SSEEDPROTBANAPA	806	(-)	CAAACAC
Glyma02g10410	CANBNNAPA	806	(-)	CNAACAC
Glyma02g10410	LTRECOREATCOR15	280	(-)	CCGAC
Glyma02g10410	SPHCOREZMC1	847	(+)	TCCATGCAT
Glyma02g10410	LTREATLTI78	857	(-)	ACCGACA
Glyma02g10410	TCA1MOTIF	850	(-)	TCATCTTCTT
Glyma02g10410	S2FSORPL21	305	(-)	CCATACATT
Glyma02g10410	MYBPLANT	661	(+)	MACCWAMC
Glyma02g10410	MYCATRD22	532	(-)	CACATG
Glyma02g10410	MYBCORE	26	(+)	CNGTTR
Glyma02g10410	SP8BFIBSP8AIB	964	(-)	ACTGTGTA
Glyma02g10410	SURE1STPAT21	139	(+)	AATAGAAAA
Glyma02g10410	GT1CONSENSUS	38	(+)	GRWAAW
Glyma02g10410	LTRE1HVBLT49	641	(+)	CCGAAA
Glyma02g10410	CIACADIANLELHC	695	(+)	CAANNNNATC
Glyma02g10410	PROXBBNNAPA	864	(+)	CAAACACC
Glyma02g10410	DOFCOREZM	45	(+)	AAAG
Glyma02g10410	NTBBF1ARROLB	307	(+)	ACTTTA
Glyma02g10410	RAV1AAT	23	(+)	CAACA
Glyma02g10410	AGATCONSENSUS	363	(-)	TTWCCWWWWNNGGWW
Glyma02g10410	AGL1ATCONSENSUS	126	(+)	NTTDCCWWWWNNGGWAAN
Glyma02g10410	TGACGTVMAMY	898	(-)	TGACGT
Glyma02g10410	L1BOXATPDF1	804	(+)	TAAATGYA
Glyma02g10410	E2F1OSPCNA	147	(+)	GCGGGAAA
Glyma02g10410	DRE1COREZMRAB17	933	(-)	ACCGAGA
Glyma02g10410	DRE2COREZMRAB17	858	(-)	ACCGAC
Glyma02g10410	MYCCONSENSUSAT	26	(+)	CANNTG
Glyma02g10410	CRTDREHVCBF2	717	(+)	GTCGAC
Glyma02g10410	DRECRTCOREAT	280	(-)	RCCGAC
Glyma02g10410	GARE1OSREP1	859	(+)	TAACAGA
Glyma02g10410	GADOWNAT	271	(-)	ACGTGTC
Glyma02g10410	CBFHV	935	(+)	RYCGAC
Glyma02g11950	-300CORE	740	(-)	TGTAAAG
Glyma02g11950	SEF1MOTIF	610	(+)	ATATTTAWW
Glyma02g11950	ABADESI1	444	(-)	RTACGTGGCR
Glyma02g11950	ABREATRD22	444	(-)	RYACGTGGYR
Glyma02g11950	ARE1	124	(+)	RGTGACNNNGC
Glyma02g11950	ASF1MOTIFCAMV	454	(+)	TGACG
Glyma02g11950	AT1BOX	870	(+)	AATATTTTTATT
Glyma02g11950	AUXREPSIAA4	185	(-)	KGTCCCAT
Glyma02g11950	GATABOX	218	(+)	GATA
Glyma02g11950	GT1MOTIFPSRBCS	621	(+)	KWGTGRWAAWRW
Glyma02g11950	NAPINMOTIFBN	213	(-)	TACACAT
Glyma02g11950	RYREPEATLEGUMINBOX	395	(+)	CATGCAY
Glyma02g11950	SEF4MOTIFGM7S	229	(+)	RTTTTTR
Glyma02g11950	TATABOX1	607	(+)	CTATAAATAC
Glyma02g11950	SEF3MOTIFGM	899	(+)	AACCCA
Glyma02g11950	IBOX	785	(-)	GATAAG
Glyma02g11950	GT1CORE	321	(+)	GGTTAA
Glyma02g11950	RBCSCONSENSUS	505	(+)	AATCCAA
Glyma02g11950	ACGTABOX	646	(+)	TACGTA
Glyma02g11950	ABREZMRAB28	909	(+)	CCACGTGG
Glyma02g11950	2SSEEDPROTBANAPA	806	(-)	CAAACAC
Glyma02g11950	CANBNNAPA	806	(-)	CNAACAC
Glyma02g11950	LTRECOREATCOR15	280	(-)	CCGAC
Glyma02g11950	SPHCOREZMC1	847	(+)	TCCATGCAT
Glyma02g11950	LTREATLTI78	857	(-)	ACCGACA
Glyma02g11950	S2FSORPL21	305	(-)	CCATACATT
Glyma02g11950	MYBPLANT	661	(+)	MACCWAMC
Glyma02g11950	MYCATRD22	532	(-)	CACATG
Glyma02g11950	MYBCORE	26	(+)	CNGTTR
Glyma02g11950	SP8BFIBSP8AIB	964	(-)	ACTGTGTA
Glyma02g11950	SURE1STPAT21	139	(+)	AATAGAAAA
Glyma02g11950	GT1CONSENSUS	38	(+)	GRWAAW
Glyma02g11950	LTRE1HVBLT49	641	(+)	CCGAAA
Glyma02g11950	CIACADIANLELHC	695	(+)	CAANNNNATC
Glyma02g11950	PROXBBNNAPA	864	(+)	CAAACACC
Glyma02g11950	DOFCOREZM	45	(+)	AAAG
Glyma02g11950	NTBBF1ARROLB	307	(+)	ACTTTA
Glyma02g11950	RAV1AAT	23	(+)	CAACA
Glyma02g11950	AGATCONSENSUS	363	(-)	TTWCCWWWWNNGGWW
Glyma02g11950	AGL1ATCONSENSUS	126	(+)	NTTDCCWWWWNNGGWAAN
Glyma02g11950	TGACGTVMAMY	898	(-)	TGACGT
Glyma02g11950	L1BOXATPDF1	804	(+)	TAAATGYA
Glyma02g11950	E2F1OSPCNA	147	(+)	GCGGGAAA
Glyma02g11950	DRE1COREZMRAB17	933	(-)	ACCGAGA
Glyma02g11950	DRE2COREZMRAB17	858	(-)	ACCGAC
Glyma02g11950	MYCCONSENSUSAT	26	(+)	CANNTG
Glyma02g11950	CRTDREHVCBF2	717	(+)	GTCGAC
Glyma02g11950	DRECRTCOREAT	280	(-)	RCCGAC
Glyma02g11950	GARE1OSREP1	859	(+)	TAACAGA
Glyma02g11950	GADOWNAT	271	(-)	ACGTGTC
Glyma02g11950	CBFHV	935	(+)	RYCGAC
Glyma02g28860	-300CORE	740	(-)	TGTAAAG
Glyma02g28860	SEF1MOTIF	610	(+)	ATATTTAWW
Glyma02g28860	ABADESI1	444	(-)	RTACGTGGCR
Glyma02g28860	ABREATRD22	444	(-)	RYACGTGGYR
Glyma02g28860	ARE1	124	(+)	RGTGACNNNGC
Glyma02g28860	ASF1MOTIFCAMV	454	(+)	TGACG
Glyma02g28860	AT1BOX	870	(+)	AATATTTTTATT
Glyma02g28860	AUXREPSIAA4	185	(-)	KGTCCCAT
Glyma02g28860	GATABOX	218	(+)	GATA
Glyma02g28860	GT1MOTIFPSRBCS	621	(+)	KWGTGRWAAWRW
Glyma02g28860	NAPINMOTIFBN	213	(-)	TACACAT
Glyma02g28860	RYREPEATLEGUMINBOX	395	(+)	CATGCAY
Glyma02g28860	SEF4MOTIFGM7S	229	(+)	RTTTTTR
Glyma02g28860	TATABOX1	607	(+)	CTATAAATAC
Glyma02g28860	SEF3MOTIFGM	899	(+)	AACCCA
Glyma02g28860	IBOX	785	(-)	GATAAG
Glyma02g28860	GT1CORE	321	(+)	GGTTAA
Glyma02g28860	RBCSCONSENSUS	505	(+)	AATCCAA
Glyma02g28860	ACGTABOX	646	(+)	TACGTA
Glyma02g28860	ABREZMRAB28	909	(+)	CCACGTGG
Glyma02g28860	2SSEEDPROTBANAPA	806	(-)	CAAACAC
Glyma02g28860	CANBNNAPA	806	(-)	CNAACAC
Glyma02g28860	LTRECOREATCOR15	280	(-)	CCGAC
Glyma02g28860	SPHCOREZMC1	847	(+)	TCCATGCAT
Glyma02g28860	LTREATLTI78	857	(-)	ACCGACA
Glyma02g28860	S2FSORPL21	305	(-)	CCATACATT
Glyma02g28860	MYBPLANT	661	(+)	MACCWAMC
Glyma02g28860	MYCATRD22	532	(-)	CACATG
Glyma02g28860	MYBCORE	26	(+)	CNGTTR
Glyma02g28860	SP8BFIBSP8AIB	964	(-)	ACTGTGTA
Glyma02g28860	SURE1STPAT21	139	(+)	AATAGAAAA
Glyma02g28860	GT1CONSENSUS	38	(+)	GRWAAW
Glyma02g28860	LTRE1HVBLT49	641	(+)	CCGAAA
Glyma02g28860	CIACADIANLELHC	695	(+)	CAANNNNATC
Glyma02g28860	PROXBBNNAPA	864	(+)	CAAACACC
Glyma02g28860	DOFCOREZM	45	(+)	AAAG
Glyma02g28860	NTBBF1ARROLB	307	(+)	ACTTTA
Glyma02g28860	RAV1AAT	23	(+)	CAACA
Glyma02g28860	AGATCONSENSUS	363	(-)	TTWCCWWWWNNGGWW
Glyma02g28860	AGL1ATCONSENSUS	126	(+)	NTTDCCWWWWNNGGWAAN
Glyma02g28860	TGACGTVMAMY	898	(-)	TGACGT
Glyma02g28860	L1BOXATPDF1	804	(+)	TAAATGYA
Glyma02g28860	E2F1OSPCNA	147	(+)	GCGGGAAA
Glyma02g28860	DRE1COREZMRAB17	933	(-)	ACCGAGA
Glyma02g28860	DRE2COREZMRAB17	858	(-)	ACCGAC
Glyma02g28860	MYCCONSENSUSAT	26	(+)	CANNTG
Glyma02g28860	CRTDREHVCBF2	717	(+)	GTCGAC
Glyma02g28860	DRECRTCOREAT	280	(-)	RCCGAC
Glyma02g28860	GARE1OSREP1	859	(+)	TAACAGA
Glyma02g28860	GADOWNAT	271	(-)	ACGTGTC
Glyma02g28860	CBFHV	935	(+)	RYCGAC
Glyma02g31190	-300CORE	740	(-)	TGTAAAG
Glyma02g31190	SEF1MOTIF	610	(+)	ATATTTAWW
Glyma02g31190	ABADESI1	444	(-)	RTACGTGGCR
Glyma02g31190	ABREATRD22	444	(-)	RYACGTGGYR
Glyma02g31190	ARE1	124	(+)	RGTGACNNNGC
Glyma02g31190	ASF1MOTIFCAMV	454	(+)	TGACG
Glyma02g31190	AT1BOX	870	(+)	AATATTTTTATT
Glyma02g31190	AUXREPSIAA4	185	(-)	KGTCCCAT
Glyma02g31190	GATABOX	218	(+)	GATA
Glyma02g31190	GT1MOTIFPSRBCS	621	(+)	KWGTGRWAAWRW
Glyma02g31190	NAPINMOTIFBN	213	(-)	TACACAT
Glyma02g31190	RYREPEATLEGUMINBOX	395	(+)	CATGCAY
Glyma02g31190	SEF4MOTIFGM7S	229	(+)	RTTTTTR
Glyma02g31190	TATABOX1	607	(+)	CTATAAATAC
Glyma02g31190	SEF3MOTIFGM	899	(+)	AACCCA
Glyma02g31190	IBOX	785	(-)	GATAAG
Glyma02g31190	GT1CORE	321	(+)	GGTTAA
Glyma02g31190	RBCSCONSENSUS	505	(+)	AATCCAA
Glyma02g31190	ACGTABOX	646	(+)	TACGTA
Glyma02g31190	ABREZMRAB28	909	(+)	CCACGTGG
Glyma02g31190	2SSEEDPROTBANAPA	806	(-)	CAAACAC
Glyma02g31190	CANBNNAPA	806	(-)	CNAACAC
Glyma02g31190	LTRECOREATCOR15	280	(-)	CCGAC
Glyma02g31190	SPHCOREZMC1	847	(+)	TCCATGCAT
Glyma02g31190	LTREATLTI78	857	(-)	ACCGACA
Glyma02g31190	TCA1MOTIF	850	(-)	TCATCTTCTT
Glyma02g31190	S2FSORPL21	305	(-)	CCATACATT
Glyma02g31190	MYBPLANT	661	(+)	MACCWAMC
Glyma02g31190	MYCATRD22	532	(-)	CACATG
Glyma02g31190	MYBCORE	26	(+)	CNGTTR
Glyma02g31190	SP8BFIBSP8AIB	964	(-)	ACTGTGTA
Glyma02g31190	SURE1STPAT21	139	(+)	AATAGAAAA
Glyma02g31190	GT1CONSENSUS	38	(+)	GRWAAW
Glyma02g31190	LTRE1HVBLT49	641	(+)	CCGAAA
Glyma02g31190	CIACADIANLELHC	695	(+)	CAANNNNATC
Glyma02g31190	PROXBBNNAPA	864	(+)	CAAACACC
Glyma02g31190	DOFCOREZM	45	(+)	AAAG
Glyma02g31190	NTBBF1ARROLB	307	(+)	ACTTTA
Glyma02g31190	RAV1AAT	23	(+)	CAACA
Glyma02g31190	AGATCONSENSUS	363	(-)	TTWCCWWWWNNGGWW
Glyma02g31190	AGL1ATCONSENSUS	126	(+)	NTTDCCWWWWNNGGWAAN
Glyma02g31190	TGACGTVMAMY	898	(-)	TGACGT
Glyma02g31190	L1BOXATPDF1	804	(+)	TAAATGYA
Glyma02g31190	E2F1OSPCNA	147	(+)	GCGGGAAA
Glyma02g31190	DRE1COREZMRAB17	933	(-)	ACCGAGA
Glyma02g31190	DRE2COREZMRAB17	858	(-)	ACCGAC
Glyma02g31190	MYCCONSENSUSAT	26	(+)	CANNTG
Glyma02g31190	CRTDREHVCBF2	717	(+)	GTCGAC
Glyma02g31190	DRECRTCOREAT	280	(-)	RCCGAC
Glyma02g31190	GARE1OSREP1	859	(+)	TAACAGA
Glyma02g31190	GADOWNAT	271	(-)	ACGTGTC
Glyma02g31190	CBFHV	935	(+)	RYCGAC
Glyma02g31216	-300CORE	740	(-)	TGTAAAG
Glyma02g31216	SEF1MOTIF	610	(+)	ATATTTAWW
Glyma02g31216	ABADESI1	444	(-)	RTACGTGGCR
Glyma02g31216	ABREATRD22	444	(-)	RYACGTGGYR
Glyma02g31216	ARE1	124	(+)	RGTGACNNNGC
Glyma02g31216	ASF1MOTIFCAMV	454	(+)	TGACG
Glyma02g31216	AT1BOX	870	(+)	AATATTTTTATT
Glyma02g31216	AUXREPSIAA4	185	(-)	KGTCCCAT
Glyma02g31216	GATABOX	218	(+)	GATA
Glyma02g31216	GT1MOTIFPSRBCS	621	(+)	KWGTGRWAAWRW
Glyma02g31216	NAPINMOTIFBN	213	(-)	TACACAT
Glyma02g31216	RYREPEATLEGUMINBOX	395	(+)	CATGCAY
Glyma02g31216	SEF4MOTIFGM7S	229	(+)	RTTTTTR
Glyma02g31216	TATABOX1	607	(+)	CTATAAATAC
Glyma02g31216	SEF3MOTIFGM	899	(+)	AACCCA
Glyma02g31216	IBOX	785	(-)	GATAAG
Glyma02g31216	GT1CORE	321	(+)	GGTTAA
Glyma02g31216	RBCSCONSENSUS	505	(+)	AATCCAA
Glyma02g31216	ACGTABOX	646	(+)	TACGTA
Glyma02g31216	ABREZMRAB28	909	(+)	CCACGTGG
Glyma02g31216	2SSEEDPROTBANAPA	806	(-)	CAAACAC
Glyma02g31216	CANBNNAPA	806	(-)	CNAACAC
Glyma02g31216	LTRECOREATCOR15	280	(-)	CCGAC
Glyma02g31216	SPHCOREZMC1	847	(+)	TCCATGCAT
Glyma02g31216	LTREATLTI78	857	(-)	ACCGACA
Glyma02g31216	S2FSORPL21	305	(-)	CCATACATT
Glyma02g31216	MYBPLANT	661	(+)	MACCWAMC
Glyma02g31216	MYCATRD22	532	(-)	CACATG
Glyma02g31216	MYBCORE	26	(+)	CNGTTR
Glyma02g31216	SP8BFIBSP8AIB	964	(-)	ACTGTGTA
Glyma02g31216	SURE1STPAT21	139	(+)	AATAGAAAA
Glyma02g31216	GT1CONSENSUS	38	(+)	GRWAAW
Glyma02g31216	LTRE1HVBLT49	641	(+)	CCGAAA
Glyma02g31216	CIACADIANLELHC	695	(+)	CAANNNNATC
Glyma02g31216	PROXBBNNAPA	864	(+)	CAAACACC
Glyma02g31216	DOFCOREZM	45	(+)	AAAG
Glyma02g31216	NTBBF1ARROLB	307	(+)	ACTTTA
Glyma02g31216	RAV1AAT	23	(+)	CAACA
Glyma02g31216	AGATCONSENSUS	363	(-)	TTWCCWWWWNNGGWW
Glyma02g31216	TGACGTVMAMY	898	(-)	TGACGT
Glyma02g31216	L1BOXATPDF1	804	(+)	TAAATGYA
Glyma02g31216	E2F1OSPCNA	147	(+)	GCGGGAAA
Glyma02g31216	DRE1COREZMRAB17	933	(-)	ACCGAGA
Glyma02g31216	DRE2COREZMRAB17	858	(-)	ACCGAC
Glyma02g31216	MYCCONSENSUSAT	26	(+)	CANNTG
Glyma02g31216	CRTDREHVCBF2	717	(+)	GTCGAC
Glyma02g31216	DRECRTCOREAT	280	(-)	RCCGAC
Glyma02g31216	GARE1OSREP1	859	(+)	TAACAGA
Glyma02g31216	GADOWNAT	271	(-)	ACGTGTC
Glyma02g31216	CBFHV	935	(+)	RYCGAC
Glyma02g35450	-300CORE	740	(-)	TGTAAAG
Glyma02g35450	SEF1MOTIF	610	(+)	ATATTTAWW
Glyma02g35450	ABADESI1	444	(-)	RTACGTGGCR
Glyma02g35450	ABREATRD22	444	(-)	RYACGTGGYR
Glyma02g35450	ASF1MOTIFCAMV	454	(+)	TGACG
Glyma02g35450	AT1BOX	870	(+)	AATATTTTTATT
Glyma02g35450	AUXREPSIAA4	185	(-)	KGTCCCAT
Glyma02g35450	GATABOX	218	(+)	GATA
Glyma02g35450	GT1MOTIFPSRBCS	621	(+)	KWGTGRWAAWRW
Glyma02g35450	NAPINMOTIFBN	213	(-)	TACACAT
Glyma02g35450	RYREPEATLEGUMINBOX	395	(+)	CATGCAY
Glyma02g35450	SEF4MOTIFGM7S	229	(+)	RTTTTTR
Glyma02g35450	TATABOX1	607	(+)	CTATAAATAC
Glyma02g35450	SEF3MOTIFGM	899	(+)	AACCCA
Glyma02g35450	IBOX	785	(-)	GATAAG
Glyma02g35450	GT1CORE	321	(+)	GGTTAA
Glyma02g35450	RBCSCONSENSUS	505	(+)	AATCCAA
Glyma02g35450	ACGTABOX	646	(+)	TACGTA
Glyma02g35450	ABREZMRAB28	909	(+)	CCACGTGG
Glyma02g35450	2SSEEDPROTBANAPA	806	(-)	CAAACAC
Glyma02g35450	CANBNNAPA	806	(-)	CNAACAC
Glyma02g35450	LTRECOREATCOR15	280	(-)	CCGAC
Glyma02g35450	LTREATLTI78	857	(-)	ACCGACA
Glyma02g35450	MYBPLANT	661	(+)	MACCWAMC
Glyma02g35450	MYCATRD22	532	(-)	CACATG
Glyma02g35450	MYBCORE	26	(+)	CNGTTR
Glyma02g35450	SP8BFIBSP8AIB	964	(-)	ACTGTGTA
Glyma02g35450	SURE1STPAT21	139	(+)	AATAGAAAA
Glyma02g35450	GT1CONSENSUS	38	(+)	GRWAAW
Glyma02g35450	LTRE1HVBLT49	641	(+)	CCGAAA
Glyma02g35450	CIACADIANLELHC	695	(+)	CAANNNNATC
Glyma02g35450	PROXBBNNAPA	864	(+)	CAAACACC
Glyma02g35450	DOFCOREZM	45	(+)	AAAG
Glyma02g35450	NTBBF1ARROLB	307	(+)	ACTTTA
Glyma02g35450	RAV1AAT	23	(+)	CAACA
Glyma02g35450	TGACGTVMAMY	898	(-)	TGACGT
Glyma02g35450	L1BOXATPDF1	804	(+)	TAAATGYA
Glyma02g35450	E2F1OSPCNA	147	(+)	GCGGGAAA
Glyma02g35450	DRE1COREZMRAB17	933	(-)	ACCGAGA
Glyma02g35450	DRE2COREZMRAB17	858	(-)	ACCGAC
Glyma02g35450	MYCCONSENSUSAT	26	(+)	CANNTG
Glyma02g35450	CRTDREHVCBF2	717	(+)	GTCGAC
Glyma02g35450	DRECRTCOREAT	280	(-)	RCCGAC
Glyma02g35450	GARE1OSREP1	859	(+)	TAACAGA
Glyma02g35450	GADOWNAT	271	(-)	ACGTGTC
Glyma02g35450	CBFHV	935	(+)	RYCGAC
Glyma02g37481	-300CORE	740	(-)	TGTAAAG
Glyma02g37481	SEF1MOTIF	610	(+)	ATATTTAWW
Glyma02g37481	ABADESI1	444	(-)	RTACGTGGCR
Glyma02g37481	ABREATRD22	444	(-)	RYACGTGGYR
Glyma02g37481	ARE1	124	(+)	RGTGACNNNGC
Glyma02g37481	ASF1MOTIFCAMV	454	(+)	TGACG
Glyma02g37481	AT1BOX	870	(+)	AATATTTTTATT
Glyma02g37481	AUXREPSIAA4	185	(-)	KGTCCCAT
Glyma02g37481	GATABOX	218	(+)	GATA
Glyma02g37481	GT1MOTIFPSRBCS	621	(+)	KWGTGRWAAWRW
Glyma02g37481	NAPINMOTIFBN	213	(-)	TACACAT
Glyma02g37481	RYREPEATLEGUMINBOX	395	(+)	CATGCAY
Glyma02g37481	SEF4MOTIFGM7S	229	(+)	RTTTTTR
Glyma02g37481	TATABOX1	607	(+)	CTATAAATAC
Glyma02g37481	SEF3MOTIFGM	899	(+)	AACCCA
Glyma02g37481	IBOX	785	(-)	GATAAG
Glyma02g37481	GT1CORE	321	(+)	GGTTAA
Glyma02g37481	RBCSCONSENSUS	505	(+)	AATCCAA
Glyma02g37481	ACGTABOX	646	(+)	TACGTA
Glyma02g37481	ABREZMRAB28	909	(+)	CCACGTGG
Glyma02g37481	2SSEEDPROTBANAPA	806	(-)	CAAACAC
Glyma02g37481	CANBNNAPA	806	(-)	CNAACAC
Glyma02g37481	LTRECOREATCOR15	280	(-)	CCGAC
Glyma02g37481	SPHCOREZMC1	847	(+)	TCCATGCAT
Glyma02g37481	LTREATLTI78	857	(-)	ACCGACA
Glyma02g37481	S2FSORPL21	305	(-)	CCATACATT
Glyma02g37481	MYBPLANT	661	(+)	MACCWAMC
Glyma02g37481	MYCATRD22	532	(-)	CACATG
Glyma02g37481	MYBCORE	26	(+)	CNGTTR
Glyma02g37481	SP8BFIBSP8AIB	964	(-)	ACTGTGTA
Glyma02g37481	SURE1STPAT21	139	(+)	AATAGAAAA
Glyma02g37481	GT1CONSENSUS	38	(+)	GRWAAW
Glyma02g37481	LTRE1HVBLT49	641	(+)	CCGAAA
Glyma02g37481	CIACADIANLELHC	695	(+)	CAANNNNATC
Glyma02g37481	PROXBBNNAPA	864	(+)	CAAACACC
Glyma02g37481	DOFCOREZM	45	(+)	AAAG
Glyma02g37481	NTBBF1ARROLB	307	(+)	ACTTTA
Glyma02g37481	RAV1AAT	23	(+)	CAACA
Glyma02g37481	AGATCONSENSUS	363	(-)	TTWCCWWWWNNGGWW
Glyma02g37481	AGL1ATCONSENSUS	126	(+)	NTTDCCWWWWNNGGWAAN
Glyma02g37481	TGACGTVMAMY	898	(-)	TGACGT
Glyma02g37481	L1BOXATPDF1	804	(+)	TAAATGYA
Glyma02g37481	E2F1OSPCNA	147	(+)	GCGGGAAA
Glyma02g37481	DRE1COREZMRAB17	933	(-)	ACCGAGA
Glyma02g37481	DRE2COREZMRAB17	858	(-)	ACCGAC
Glyma02g37481	MYCCONSENSUSAT	26	(+)	CANNTG
Glyma02g37481	CRTDREHVCBF2	717	(+)	GTCGAC
Glyma02g37481	DRECRTCOREAT	280	(-)	RCCGAC
Glyma02g37481	GARE1OSREP1	859	(+)	TAACAGA
Glyma02g37481	GADOWNAT	271	(-)	ACGTGTC
Glyma02g37481	CBFHV	935	(+)	RYCGAC
Glyma02g42200	-300CORE	740	(-)	TGTAAAG
Glyma02g42200	SEF1MOTIF	610	(+)	ATATTTAWW
Glyma02g42200	ABADESI1	444	(-)	RTACGTGGCR
Glyma02g42200	ABREATRD22	444	(-)	RYACGTGGYR
Glyma02g42200	ARE1	124	(+)	RGTGACNNNGC
Glyma02g42200	ASF1MOTIFCAMV	454	(+)	TGACG
Glyma02g42200	AT1BOX	870	(+)	AATATTTTTATT
Glyma02g42200	AUXREPSIAA4	185	(-)	KGTCCCAT
Glyma02g42200	GATABOX	218	(+)	GATA
Glyma02g42200	GT1MOTIFPSRBCS	621	(+)	KWGTGRWAAWRW
Glyma02g42200	NAPINMOTIFBN	213	(-)	TACACAT
Glyma02g42200	RYREPEATLEGUMINBOX	395	(+)	CATGCAY
Glyma02g42200	SEF4MOTIFGM7S	229	(+)	RTTTTTR
Glyma02g42200	TATABOX1	607	(+)	CTATAAATAC
Glyma02g42200	SEF3MOTIFGM	899	(+)	AACCCA
Glyma02g42200	IBOX	785	(-)	GATAAG
Glyma02g42200	GT1CORE	321	(+)	GGTTAA
Glyma02g42200	RBCSCONSENSUS	505	(+)	AATCCAA
Glyma02g42200	ACGTABOX	646	(+)	TACGTA
Glyma02g42200	ABREZMRAB28	909	(+)	CCACGTGG
Glyma02g42200	2SSEEDPROTBANAPA	806	(-)	CAAACAC
Glyma02g42200	CANBNNAPA	806	(-)	CNAACAC
Glyma02g42200	LTRECOREATCOR15	280	(-)	CCGAC
Glyma02g42200	SPHCOREZMC1	847	(+)	TCCATGCAT
Glyma02g42200	LTREATLTI78	857	(-)	ACCGACA
Glyma02g42200	S2FSORPL21	305	(-)	CCATACATT
Glyma02g42200	MYBPLANT	661	(+)	MACCWAMC
Glyma02g42200	MYCATRD22	532	(-)	CACATG
Glyma02g42200	MYBCORE	26	(+)	CNGTTR
Glyma02g42200	SP8BFIBSP8AIB	964	(-)	ACTGTGTA
Glyma02g42200	SURE1STPAT21	139	(+)	AATAGAAAA
Glyma02g42200	GT1CONSENSUS	38	(+)	GRWAAW
Glyma02g42200	LTRE1HVBLT49	641	(+)	CCGAAA
Glyma02g42200	CIACADIANLELHC	695	(+)	CAANNNNATC
Glyma02g42200	PROXBBNNAPA	864	(+)	CAAACACC
Glyma02g42200	DOFCOREZM	45	(+)	AAAG
Glyma02g42200	NTBBF1ARROLB	307	(+)	ACTTTA
Glyma02g42200	RAV1AAT	23	(+)	CAACA
Glyma02g42200	AGATCONSENSUS	363	(-)	TTWCCWWWWNNGGWW
Glyma02g42200	AGL1ATCONSENSUS	126	(+)	NTTDCCWWWWNNGGWAAN
Glyma02g42200	TGACGTVMAMY	898	(-)	TGACGT
Glyma02g42200	L1BOXATPDF1	804	(+)	TAAATGYA
Glyma02g42200	E2F1OSPCNA	147	(+)	GCGGGAAA
Glyma02g42200	DRE1COREZMRAB17	933	(-)	ACCGAGA
Glyma02g42200	DRE2COREZMRAB17	858	(-)	ACCGAC
Glyma02g42200	MYCCONSENSUSAT	26	(+)	CANNTG
Glyma02g42200	CRTDREHVCBF2	717	(+)	GTCGAC
Glyma02g42200	DRECRTCOREAT	280	(-)	RCCGAC
Glyma02g42200	GARE1OSREP1	859	(+)	TAACAGA
Glyma02g42200	GADOWNAT	271	(-)	ACGTGTC
Glyma02g42200	CBFHV	935	(+)	RYCGAC
Glyma02g43761	-300CORE	740	(-)	TGTAAAG
Glyma02g43761	SEF1MOTIF	610	(+)	ATATTTAWW
Glyma02g43761	ABADESI1	444	(-)	RTACGTGGCR
Glyma02g43761	ABREATRD22	444	(-)	RYACGTGGYR
Glyma02g43761	ARE1	124	(+)	RGTGACNNNGC
Glyma02g43761	ASF1MOTIFCAMV	454	(+)	TGACG
Glyma02g43761	AT1BOX	870	(+)	AATATTTTTATT
Glyma02g43761	AUXREPSIAA4	185	(-)	KGTCCCAT
Glyma02g43761	GATABOX	218	(+)	GATA
Glyma02g43761	GT1MOTIFPSRBCS	621	(+)	KWGTGRWAAWRW
Glyma02g43761	NAPINMOTIFBN	213	(-)	TACACAT
Glyma02g43761	RYREPEATLEGUMINBOX	395	(+)	CATGCAY
Glyma02g43761	SEF4MOTIFGM7S	229	(+)	RTTTTTR
Glyma02g43761	TATABOX1	607	(+)	CTATAAATAC
Glyma02g43761	SEF3MOTIFGM	899	(+)	AACCCA
Glyma02g43761	IBOX	785	(-)	GATAAG
Glyma02g43761	GT1CORE	321	(+)	GGTTAA
Glyma02g43761	RBCSCONSENSUS	505	(+)	AATCCAA
Glyma02g43761	ACGTABOX	646	(+)	TACGTA
Glyma02g43761	ABREZMRAB28	909	(+)	CCACGTGG
Glyma02g43761	2SSEEDPROTBANAPA	806	(-)	CAAACAC
Glyma02g43761	CANBNNAPA	806	(-)	CNAACAC
Glyma02g43761	LTRECOREATCOR15	280	(-)	CCGAC
Glyma02g43761	SPHCOREZMC1	847	(+)	TCCATGCAT
Glyma02g43761	LTREATLTI78	857	(-)	ACCGACA
Glyma02g43761	S2FSORPL21	305	(-)	CCATACATT
Glyma02g43761	MYBPLANT	661	(+)	MACCWAMC
Glyma02g43761	MYCATRD22	532	(-)	CACATG
Glyma02g43761	MYBCORE	26	(+)	CNGTTR
Glyma02g43761	SP8BFIBSP8AIB	964	(-)	ACTGTGTA
Glyma02g43761	SURE1STPAT21	139	(+)	AATAGAAAA
Glyma02g43761	GT1CONSENSUS	38	(+)	GRWAAW
Glyma02g43761	LTRE1HVBLT49	641	(+)	CCGAAA
Glyma02g43761	CIACADIANLELHC	695	(+)	CAANNNNATC
Glyma02g43761	PROXBBNNAPA	864	(+)	CAAACACC
Glyma02g43761	DOFCOREZM	45	(+)	AAAG
Glyma02g43761	NTBBF1ARROLB	307	(+)	ACTTTA
Glyma02g43761	RAV1AAT	23	(+)	CAACA
Glyma02g43761	AGATCONSENSUS	363	(-)	TTWCCWWWWNNGGWW
Glyma02g43761	AGL1ATCONSENSUS	126	(+)	NTTDCCWWWWNNGGWAAN
Glyma02g43761	TGACGTVMAMY	898	(-)	TGACGT
Glyma02g43761	L1BOXATPDF1	804	(+)	TAAATGYA
Glyma02g43761	E2F1OSPCNA	147	(+)	GCGGGAAA
Glyma02g43761	DRE1COREZMRAB17	933	(-)	ACCGAGA
Glyma02g43761	DRE2COREZMRAB17	858	(-)	ACCGAC
Glyma02g43761	MYCCONSENSUSAT	26	(+)	CANNTG
Glyma02g43761	CRTDREHVCBF2	717	(+)	GTCGAC
Glyma02g43761	DRECRTCOREAT	280	(-)	RCCGAC
Glyma02g43761	GARE1OSREP1	859	(+)	TAACAGA
Glyma02g43761	GADOWNAT	271	(-)	ACGTGTC
Glyma02g43761	CBFHV	935	(+)	RYCGAC
Glyma02g44910	-300CORE	740	(-)	TGTAAAG
Glyma02g44910	SEF1MOTIF	610	(+)	ATATTTAWW
Glyma02g44910	ABADESI1	444	(-)	RTACGTGGCR
Glyma02g44910	ABREATRD22	444	(-)	RYACGTGGYR
Glyma02g44910	ARE1	124	(+)	RGTGACNNNGC
Glyma02g44910	ASF1MOTIFCAMV	454	(+)	TGACG
Glyma02g44910	AT1BOX	870	(+)	AATATTTTTATT
Glyma02g44910	AUXREPSIAA4	185	(-)	KGTCCCAT
Glyma02g44910	GATABOX	218	(+)	GATA
Glyma02g44910	GT1MOTIFPSRBCS	621	(+)	KWGTGRWAAWRW
Glyma02g44910	NAPINMOTIFBN	213	(-)	TACACAT
Glyma02g44910	RYREPEATLEGUMINBOX	395	(+)	CATGCAY
Glyma02g44910	SEF4MOTIFGM7S	229	(+)	RTTTTTR
Glyma02g44910	TATABOX1	607	(+)	CTATAAATAC
Glyma02g44910	SEF3MOTIFGM	899	(+)	AACCCA
Glyma02g44910	IBOX	785	(-)	GATAAG
Glyma02g44910	GT1CORE	321	(+)	GGTTAA
Glyma02g44910	RBCSCONSENSUS	505	(+)	AATCCAA
Glyma02g44910	ACGTABOX	646	(+)	TACGTA
Glyma02g44910	ABREZMRAB28	909	(+)	CCACGTGG
Glyma02g44910	2SSEEDPROTBANAPA	806	(-)	CAAACAC
Glyma02g44910	CANBNNAPA	806	(-)	CNAACAC
Glyma02g44910	LTRECOREATCOR15	280	(-)	CCGAC
Glyma02g44910	SPHCOREZMC1	847	(+)	TCCATGCAT
Glyma02g44910	LTREATLTI78	857	(-)	ACCGACA
Glyma02g44910	S2FSORPL21	305	(-)	CCATACATT
Glyma02g44910	MYBPLANT	661	(+)	MACCWAMC
Glyma02g44910	MYCATRD22	532	(-)	CACATG
Glyma02g44910	MYBCORE	26	(+)	CNGTTR
Glyma02g44910	SP8BFIBSP8AIB	964	(-)	ACTGTGTA
Glyma02g44910	SURE1STPAT21	139	(+)	AATAGAAAA
Glyma02g44910	GT1CONSENSUS	38	(+)	GRWAAW
Glyma02g44910	LTRE1HVBLT49	641	(+)	CCGAAA
Glyma02g44910	CIACADIANLELHC	695	(+)	CAANNNNATC
Glyma02g44910	PROXBBNNAPA	864	(+)	CAAACACC
Glyma02g44910	DOFCOREZM	45	(+)	AAAG
Glyma02g44910	NTBBF1ARROLB	307	(+)	ACTTTA
Glyma02g44910	RAV1AAT	23	(+)	CAACA
Glyma02g44910	AGATCONSENSUS	363	(-)	TTWCCWWWWNNGGWW
Glyma02g44910	AGL1ATCONSENSUS	126	(+)	NTTDCCWWWWNNGGWAAN
Glyma02g44910	TGACGTVMAMY	898	(-)	TGACGT
Glyma02g44910	L1BOXATPDF1	804	(+)	TAAATGYA
Glyma02g44910	E2F1OSPCNA	147	(+)	GCGGGAAA
Glyma02g44910	DRE1COREZMRAB17	933	(-)	ACCGAGA
Glyma02g44910	DRE2COREZMRAB17	858	(-)	ACCGAC
Glyma02g44910	MYCCONSENSUSAT	26	(+)	CANNTG
Glyma02g44910	CRTDREHVCBF2	717	(+)	GTCGAC
Glyma02g44910	DRECRTCOREAT	280	(-)	RCCGAC
Glyma02g44910	GARE1OSREP1	859	(+)	TAACAGA
Glyma02g44910	GADOWNAT	271	(-)	ACGTGTC
Glyma02g44910	CBFHV	935	(+)	RYCGAC
Glyma03g01000	-300CORE	740	(-)	TGTAAAG
Glyma03g01000	SEF1MOTIF	610	(+)	ATATTTAWW
Glyma03g01000	ABADESI1	444	(-)	RTACGTGGCR
Glyma03g01000	ABREATRD22	444	(-)	RYACGTGGYR
Glyma03g01000	ARE1	124	(+)	RGTGACNNNGC
Glyma03g01000	ASF1MOTIFCAMV	454	(+)	TGACG
Glyma03g01000	AT1BOX	870	(+)	AATATTTTTATT
Glyma03g01000	AUXREPSIAA4	185	(-)	KGTCCCAT
Glyma03g01000	GATABOX	218	(+)	GATA
Glyma03g01000	GT1MOTIFPSRBCS	621	(+)	KWGTGRWAAWRW
Glyma03g01000	NAPINMOTIFBN	213	(-)	TACACAT
Glyma03g01000	RYREPEATLEGUMINBOX	395	(+)	CATGCAY
Glyma03g01000	SEF4MOTIFGM7S	229	(+)	RTTTTTR
Glyma03g01000	TATABOX1	607	(+)	CTATAAATAC
Glyma03g01000	SEF3MOTIFGM	899	(+)	AACCCA
Glyma03g01000	IBOX	785	(-)	GATAAG
Glyma03g01000	GT1CORE	321	(+)	GGTTAA
Glyma03g01000	RBCSCONSENSUS	505	(+)	AATCCAA
Glyma03g01000	ACGTABOX	646	(+)	TACGTA
Glyma03g01000	ABREZMRAB28	909	(+)	CCACGTGG
Glyma03g01000	2SSEEDPROTBANAPA	806	(-)	CAAACAC
Glyma03g01000	CANBNNAPA	806	(-)	CNAACAC
Glyma03g01000	LTRECOREATCOR15	280	(-)	CCGAC
Glyma03g01000	SPHCOREZMC1	847	(+)	TCCATGCAT
Glyma03g01000	LTREATLTI78	857	(-)	ACCGACA
Glyma03g01000	S2FSORPL21	305	(-)	CCATACATT
Glyma03g01000	MYBPLANT	661	(+)	MACCWAMC
Glyma03g01000	MYCATRD22	532	(-)	CACATG
Glyma03g01000	MYBCORE	26	(+)	CNGTTR
Glyma03g01000	SP8BFIBSP8AIB	964	(-)	ACTGTGTA
Glyma03g01000	SURE1STPAT21	139	(+)	AATAGAAAA
Glyma03g01000	GT1CONSENSUS	38	(+)	GRWAAW
Glyma03g01000	LTRE1HVBLT49	641	(+)	CCGAAA
Glyma03g01000	CIACADIANLELHC	695	(+)	CAANNNNATC
Glyma03g01000	PROXBBNNAPA	864	(+)	CAAACACC
Glyma03g01000	DOFCOREZM	45	(+)	AAAG
Glyma03g01000	NTBBF1ARROLB	307	(+)	ACTTTA
Glyma03g01000	RAV1AAT	23	(+)	CAACA
Glyma03g01000	AGATCONSENSUS	363	(-)	TTWCCWWWWNNGGWW
Glyma03g01000	AGL1ATCONSENSUS	126	(+)	NTTDCCWWWWNNGGWAAN
Glyma03g01000	TGACGTVMAMY	898	(-)	TGACGT
Glyma03g01000	L1BOXATPDF1	804	(+)	TAAATGYA
Glyma03g01000	E2F1OSPCNA	147	(+)	GCGGGAAA
Glyma03g01000	DRE1COREZMRAB17	933	(-)	ACCGAGA
Glyma03g01000	DRE2COREZMRAB17	858	(-)	ACCGAC
Glyma03g01000	MYCCONSENSUSAT	26	(+)	CANNTG
Glyma03g01000	CRTDREHVCBF2	717	(+)	GTCGAC
Glyma03g01000	DRECRTCOREAT	280	(-)	RCCGAC
Glyma03g01000	GARE1OSREP1	859	(+)	TAACAGA
Glyma03g01000	GADOWNAT	271	(-)	ACGTGTC
Glyma03g01000	CBFHV	935	(+)	RYCGAC
Glyma03g01860	-300CORE	740	(-)	TGTAAAG
Glyma03g01860	SEF1MOTIF	610	(+)	ATATTTAWW
Glyma03g01860	ABADESI1	444	(-)	RTACGTGGCR
Glyma03g01860	ABREATRD22	444	(-)	RYACGTGGYR
Glyma03g01860	ARE1	124	(+)	RGTGACNNNGC
Glyma03g01860	ASF1MOTIFCAMV	454	(+)	TGACG
Glyma03g01860	AT1BOX	870	(+)	AATATTTTTATT
Glyma03g01860	AUXREPSIAA4	185	(-)	KGTCCCAT
Glyma03g01860	GATABOX	218	(+)	GATA
Glyma03g01860	GT1MOTIFPSRBCS	621	(+)	KWGTGRWAAWRW
Glyma03g01860	NAPINMOTIFBN	213	(-)	TACACAT
Glyma03g01860	RYREPEATLEGUMINBOX	395	(+)	CATGCAY
Glyma03g01860	SEF4MOTIFGM7S	229	(+)	RTTTTTR
Glyma03g01860	TATABOX1	607	(+)	CTATAAATAC
Glyma03g01860	SEF3MOTIFGM	899	(+)	AACCCA
Glyma03g01860	IBOX	785	(-)	GATAAG
Glyma03g01860	GT1CORE	321	(+)	GGTTAA
Glyma03g01860	RBCSCONSENSUS	505	(+)	AATCCAA
Glyma03g01860	ACGTABOX	646	(+)	TACGTA
Glyma03g01860	ABREZMRAB28	909	(+)	CCACGTGG
Glyma03g01860	2SSEEDPROTBANAPA	806	(-)	CAAACAC
Glyma03g01860	CANBNNAPA	806	(-)	CNAACAC
Glyma03g01860	LTRECOREATCOR15	280	(-)	CCGAC
Glyma03g01860	SPHCOREZMC1	847	(+)	TCCATGCAT
Glyma03g01860	LTREATLTI78	857	(-)	ACCGACA
Glyma03g01860	S2FSORPL21	305	(-)	CCATACATT
Glyma03g01860	MYBPLANT	661	(+)	MACCWAMC
Glyma03g01860	MYCATRD22	532	(-)	CACATG
Glyma03g01860	MYBCORE	26	(+)	CNGTTR
Glyma03g01860	SP8BFIBSP8AIB	964	(-)	ACTGTGTA
Glyma03g01860	SURE1STPAT21	139	(+)	AATAGAAAA
Glyma03g01860	GT1CONSENSUS	38	(+)	GRWAAW
Glyma03g01860	LTRE1HVBLT49	641	(+)	CCGAAA
Glyma03g01860	CIACADIANLELHC	695	(+)	CAANNNNATC
Glyma03g01860	PROXBBNNAPA	864	(+)	CAAACACC
Glyma03g01860	DOFCOREZM	45	(+)	AAAG
Glyma03g01860	NTBBF1ARROLB	307	(+)	ACTTTA
Glyma03g01860	RAV1AAT	23	(+)	CAACA
Glyma03g01860	AGATCONSENSUS	363	(-)	TTWCCWWWWNNGGWW
Glyma03g01860	AGL1ATCONSENSUS	126	(+)	NTTDCCWWWWNNGGWAAN
Glyma03g01860	TGACGTVMAMY	898	(-)	TGACGT
Glyma03g01860	L1BOXATPDF1	804	(+)	TAAATGYA
Glyma03g01860	E2F1OSPCNA	147	(+)	GCGGGAAA
Glyma03g01860	DRE1COREZMRAB17	933	(-)	ACCGAGA
Glyma03g01860	DRE2COREZMRAB17	858	(-)	ACCGAC
Glyma03g01860	MYCCONSENSUSAT	26	(+)	CANNTG
Glyma03g01860	CRTDREHVCBF2	717	(+)	GTCGAC
Glyma03g01860	DRECRTCOREAT	280	(-)	RCCGAC
Glyma03g01860	GARE1OSREP1	859	(+)	TAACAGA
Glyma03g01860	GADOWNAT	271	(-)	ACGTGTC
Glyma03g01860	CBFHV	935	(+)	RYCGAC
Glyma03g17397	-300CORE	740	(-)	TGTAAAG
Glyma03g17397	SEF1MOTIF	610	(+)	ATATTTAWW
Glyma03g17397	ABADESI1	444	(-)	RTACGTGGCR
Glyma03g17397	ABREATRD22	444	(-)	RYACGTGGYR
Glyma03g17397	ARE1	124	(+)	RGTGACNNNGC
Glyma03g17397	ASF1MOTIFCAMV	454	(+)	TGACG
Glyma03g17397	AT1BOX	870	(+)	AATATTTTTATT
Glyma03g17397	AUXREPSIAA4	185	(-)	KGTCCCAT
Glyma03g17397	GATABOX	218	(+)	GATA
Glyma03g17397	GT1MOTIFPSRBCS	621	(+)	KWGTGRWAAWRW
Glyma03g17397	NAPINMOTIFBN	213	(-)	TACACAT
Glyma03g17397	RYREPEATLEGUMINBOX	395	(+)	CATGCAY
Glyma03g17397	SEF4MOTIFGM7S	229	(+)	RTTTTTR
Glyma03g17397	TATABOX1	607	(+)	CTATAAATAC
Glyma03g17397	SEF3MOTIFGM	899	(+)	AACCCA
Glyma03g17397	IBOX	785	(-)	GATAAG
Glyma03g17397	GT1CORE	321	(+)	GGTTAA
Glyma03g17397	RBCSCONSENSUS	505	(+)	AATCCAA
Glyma03g17397	ACGTABOX	646	(+)	TACGTA
Glyma03g17397	ABREZMRAB28	909	(+)	CCACGTGG
Glyma03g17397	2SSEEDPROTBANAPA	806	(-)	CAAACAC
Glyma03g17397	CANBNNAPA	806	(-)	CNAACAC
Glyma03g17397	LTRECOREATCOR15	280	(-)	CCGAC
Glyma03g17397	SPHCOREZMC1	847	(+)	TCCATGCAT
Glyma03g17397	LTREATLTI78	857	(-)	ACCGACA
Glyma03g17397	S2FSORPL21	305	(-)	CCATACATT
Glyma03g17397	MYBPLANT	661	(+)	MACCWAMC
Glyma03g17397	MYCATRD22	532	(-)	CACATG
Glyma03g17397	MYBCORE	26	(+)	CNGTTR
Glyma03g17397	SP8BFIBSP8AIB	964	(-)	ACTGTGTA
Glyma03g17397	SURE1STPAT21	139	(+)	AATAGAAAA
Glyma03g17397	GT1CONSENSUS	38	(+)	GRWAAW
Glyma03g17397	LTRE1HVBLT49	641	(+)	CCGAAA
Glyma03g17397	CIACADIANLELHC	695	(+)	CAANNNNATC
Glyma03g17397	PROXBBNNAPA	864	(+)	CAAACACC
Glyma03g17397	DOFCOREZM	45	(+)	AAAG
Glyma03g17397	NTBBF1ARROLB	307	(+)	ACTTTA
Glyma03g17397	RAV1AAT	23	(+)	CAACA
Glyma03g17397	AGATCONSENSUS	363	(-)	TTWCCWWWWNNGGWW
Glyma03g17397	AGL1ATCONSENSUS	126	(+)	NTTDCCWWWWNNGGWAAN
Glyma03g17397	TGACGTVMAMY	898	(-)	TGACGT
Glyma03g17397	L1BOXATPDF1	804	(+)	TAAATGYA
Glyma03g17397	E2F1OSPCNA	147	(+)	GCGGGAAA
Glyma03g17397	DRE1COREZMRAB17	933	(-)	ACCGAGA
Glyma03g17397	DRE2COREZMRAB17	858	(-)	ACCGAC
Glyma03g17397	MYCCONSENSUSAT	26	(+)	CANNTG
Glyma03g17397	CRTDREHVCBF2	717	(+)	GTCGAC
Glyma03g17397	DRECRTCOREAT	280	(-)	RCCGAC
Glyma03g17397	GARE1OSREP1	859	(+)	TAACAGA
Glyma03g17397	GADOWNAT	271	(-)	ACGTGTC
Glyma03g17397	CBFHV	935	(+)	RYCGAC
Glyma03g26701	-300CORE	740	(-)	TGTAAAG
Glyma03g26701	SEF1MOTIF	610	(+)	ATATTTAWW
Glyma03g26701	ABADESI1	444	(-)	RTACGTGGCR
Glyma03g26701	ABREATRD22	444	(-)	RYACGTGGYR
Glyma03g26701	ARE1	124	(+)	RGTGACNNNGC
Glyma03g26701	ASF1MOTIFCAMV	454	(+)	TGACG
Glyma03g26701	AT1BOX	870	(+)	AATATTTTTATT
Glyma03g26701	AUXREPSIAA4	185	(-)	KGTCCCAT
Glyma03g26701	GATABOX	218	(+)	GATA
Glyma03g26701	GT1MOTIFPSRBCS	621	(+)	KWGTGRWAAWRW
Glyma03g26701	NAPINMOTIFBN	213	(-)	TACACAT
Glyma03g26701	RYREPEATLEGUMINBOX	395	(+)	CATGCAY
Glyma03g26701	SEF4MOTIFGM7S	229	(+)	RTTTTTR
Glyma03g26701	TATABOX1	607	(+)	CTATAAATAC
Glyma03g26701	SEF3MOTIFGM	899	(+)	AACCCA
Glyma03g26701	IBOX	785	(-)	GATAAG
Glyma03g26701	GT1CORE	321	(+)	GGTTAA
Glyma03g26701	RBCSCONSENSUS	505	(+)	AATCCAA
Glyma03g26701	ACGTABOX	646	(+)	TACGTA
Glyma03g26701	ABREZMRAB28	909	(+)	CCACGTGG
Glyma03g26701	2SSEEDPROTBANAPA	806	(-)	CAAACAC
Glyma03g26701	CANBNNAPA	806	(-)	CNAACAC
Glyma03g26701	LTRECOREATCOR15	280	(-)	CCGAC
Glyma03g26701	SPHCOREZMC1	847	(+)	TCCATGCAT
Glyma03g26701	LTREATLTI78	857	(-)	ACCGACA
Glyma03g26701	TCA1MOTIF	850	(-)	TCATCTTCTT
Glyma03g26701	S2FSORPL21	305	(-)	CCATACATT
Glyma03g26701	MYBPLANT	661	(+)	MACCWAMC
Glyma03g26701	MYCATRD22	532	(-)	CACATG
Glyma03g26701	MYBCORE	26	(+)	CNGTTR
Glyma03g26701	SP8BFIBSP8AIB	964	(-)	ACTGTGTA
Glyma03g26701	SURE1STPAT21	139	(+)	AATAGAAAA
Glyma03g26701	GT1CONSENSUS	38	(+)	GRWAAW
Glyma03g26701	LTRE1HVBLT49	641	(+)	CCGAAA
Glyma03g26701	CIACADIANLELHC	695	(+)	CAANNNNATC
Glyma03g26701	PROXBBNNAPA	864	(+)	CAAACACC
Glyma03g26701	DOFCOREZM	45	(+)	AAAG
Glyma03g26701	NTBBF1ARROLB	307	(+)	ACTTTA
Glyma03g26701	RAV1AAT	23	(+)	CAACA
Glyma03g26701	AGATCONSENSUS	363	(-)	TTWCCWWWWNNGGWW
Glyma03g26701	AGL1ATCONSENSUS	126	(+)	NTTDCCWWWWNNGGWAAN
Glyma03g26701	TGACGTVMAMY	898	(-)	TGACGT
Glyma03g26701	L1BOXATPDF1	804	(+)	TAAATGYA
Glyma03g26701	E2F1OSPCNA	147	(+)	GCGGGAAA
Glyma03g26701	DRE1COREZMRAB17	933	(-)	ACCGAGA
Glyma03g26701	DRE2COREZMRAB17	858	(-)	ACCGAC
Glyma03g26701	MYCCONSENSUSAT	26	(+)	CANNTG
Glyma03g26701	CRTDREHVCBF2	717	(+)	GTCGAC
Glyma03g26701	DRECRTCOREAT	280	(-)	RCCGAC
Glyma03g26701	GARE1OSREP1	859	(+)	TAACAGA
Glyma03g26701	GADOWNAT	271	(-)	ACGTGTC
Glyma03g26701	CBFHV	935	(+)	RYCGAC
Glyma03g30200	-300CORE	740	(-)	TGTAAAG
Glyma03g30200	SEF1MOTIF	610	(+)	ATATTTAWW
Glyma03g30200	ABADESI1	444	(-)	RTACGTGGCR
Glyma03g30200	ABREATRD22	444	(-)	RYACGTGGYR
Glyma03g30200	ARE1	124	(+)	RGTGACNNNGC
Glyma03g30200	ASF1MOTIFCAMV	454	(+)	TGACG
Glyma03g30200	AT1BOX	870	(+)	AATATTTTTATT
Glyma03g30200	AUXREPSIAA4	185	(-)	KGTCCCAT
Glyma03g30200	GATABOX	218	(+)	GATA
Glyma03g30200	GT1MOTIFPSRBCS	621	(+)	KWGTGRWAAWRW
Glyma03g30200	NAPINMOTIFBN	213	(-)	TACACAT
[truncated: 11,837 more rows]
