# Supplementary material for: Genome-Wide Analysis of Homeobox Gene Family in Legumes: Identification, Gene Duplication and Expression Profiling
Source: PLoS One. 2015 Mar 6;10(3):e0119198. doi: 10.1371/journal.pone.0119198 (PMC4352023; doi:10.1371/journal.pone.0119198)
Supplement: S4 Table — (XLS) [file pone.0119198.s011.xls]

## Sheet: Ka-Ks_Soybean
Table S4. Ratio of Ka/Ks and distribution of duplicate soybean homeobox genes in different blocks as obtained from Plant Genome Duplication Database (PGDD).
BLOCK_NO	BLOCK_SCORE	E_VALUE	LOCUS_1	LOCUS_2	Ka	Ks	Ka/Ks
66	850	9e-63	Glyma01g03450	Glyma04g35850	0.4545	-1	-0.4545
571	323	1e-28	Glyma03g26700	Glyma05g04990	0.4114	-1	-0.4114
17	599	3e-40	Glyma01g40450	Glyma14g10370	0.3984	-1	-0.3984
593	1211	4e-50	Glyma04g05200	Glyma11g04840	0.3733	-1	-0.3733
65	1472	5e-50	Glyma01g40450	Glyma04g05200	0.359	-1	-0.359
663	28179	3e-38	Glyma04g33640	Glyma06g20810	0	0.086	0
272	638	0	Glyma13g22530	Glyma17g11330	0.005	0.1321	0.0378501
922	5810	6e-35	Glyma07g12140	Glyma09g30060	0.0175	0.4424	0.039557
779	3257	0	Glyma06g46000	Glyma13g38430	0.0315	0.701	0.0449358
770	2883	0	Glyma06g46000	Glyma12g32050	0.0325	0.7102	0.0457618
656	32043	0	Glyma04g09000	Glyma06g09100	0.0067	0.1414	0.0473833
216	5615	0	Glyma12g10710	Glyma13g38430	0.0317	0.661	0.0479576
206	5885	0	Glyma12g10710	Glyma12g32050	0.0323	0.6603	0.0489172
680	2505	1e-149	Glyma05g03650	Glyma11g02960	0.0356	0.6493	0.0548283
187	5704	1e-146	Glyma11g02960	Glyma17g14180	0.0403	0.7024	0.0573747
903	4175	0	Glyma07g01940	Glyma08g21610	0.0053	0.0923	0.0574215
163	5830	0	Glyma11g20520	Glyma12g08080	0.0071	0.1181	0.0601185
769	9368	0	Glyma06g46000	Glyma12g10710	0.0089	0.1442	0.0617198
75	548	1e-151	Glyma01g42410	Glyma05g03650	0.041	0.6561	0.0624905
515	423	0	Glyma03g01860	Glyma10g38280	0.2439	3.5338	0.0690192
704	8631	2e-153	Glyma05g03650	Glyma17g14180	0.0082	0.1181	0.0694327
838	382	0	Glyma06g09100	Glyma07g01940	0.1099	1.555	0.0706752
1022	18931	0	Glyma09g02750	Glyma15g13640	0.0134	0.1894	0.0707497
847	261	0	Glyma06g09100	Glyma08g21610	0.1069	1.505	0.0710299
29	5658	6e-150	Glyma01g42410	Glyma17g14180	0.0458	0.6319	0.0724798
215	17115	0	Glyma12g32050	Glyma13g38430	0.0076	0.0972	0.0781893
1029	8913	0	Glyma09g29810	Glyma16g34350	0.0085	0.1021	0.0832517
148	40102	0	Glyma10g38280	Glyma20g29580	0.0146	0.1715	0.0851312
671	419	0	Glyma04g09000	Glyma07g01940	0.1195	1.3949	0.0856692
462	316	8e-76	Glyma02g10410	Glyma20g23220	0.1414	1.6196	0.0873055
656	32043	1e-130	Glyma04g09910	Glyma06g09970	0.023	0.2579	0.0891819
675	341	0	Glyma04g09000	Glyma08g21610	0.1219	1.3664	0.0892125
995	728	3e-29	Glyma08g06120	Glyma09g30060	0.2257	2.528	0.0892801
850	324	0	Glyma07g08340	Glyma10g38280	0.2416	2.6803	0.0901392
691	223	9e-26	Glyma05g01060	Glyma13g05380	0.1971	2.1077	0.0935143
709	6069	2e-40	Glyma05g01060	Glyma17g10830	0.0055	0.0559	0.09839
11	22609	5e-159	Glyma01g42410	Glyma11g02960	0.0125	0.1262	0.0990491
478	318	4e-62	Glyma02g04190	Glyma04g35850	0.4419	4.3821	0.100842
631	569	2e-128	Glyma04g06810	Glyma17g11330	0.1852	1.8361	0.100866
590	233	0	Glyma03g01860	Glyma09g40130	0.1047	1.0308	0.101572
754	1987	5e-26	Glyma05g33600	Glyma09g30060	0.2153	2.0881	0.103108
547	345	0	Glyma03g01860	Glyma18g45970	0.1016	0.9598	0.105855
47	5906	1e-151	Glyma01g05230	Glyma02g02290	0.0106	0.0996	0.106426
556	43666	1e-107	Glyma03g39040	Glyma19g41610	0.019	0.1784	0.106502
574	3325	0	Glyma03g01860	Glyma07g08340	0.016	0.1473	0.108622
905	626	2e-47	Glyma07g12140	Glyma08g06120	0.1842	1.6744	0.11001
754	1987	0	Glyma05g33520	Glyma09g29810	0.0977	0.8814	0.110846
742	587	4e-47	Glyma05g33600	Glyma07g12140	0.207	1.8452	0.112183
544	280	1e-28	Glyma03g26700	Glyma17g15380	0.3736	3.3058	0.113013
924	229	0	Glyma07g08340	Glyma09g40130	0.1117	0.9647	0.115787
644	234	1e-19	Glyma04g33640	Glyma19g02610	0.2201	1.8994	0.115879
831	201	1e-19	Glyma06g20810	Glyma19g02610	0.2201	1.8994	0.115879
889	462	0	Glyma07g08340	Glyma18g45970	0.1066	0.9154	0.116452
995	728	0	Glyma08g06190	Glyma09g29810	0.1158	0.9927	0.116652
89	3441	2e-123	Glyma01g05230	Glyma08g40970	0.0531	0.4545	0.116832
811	573	6e-128	Glyma06g06890	Glyma17g11330	0.2159	1.807	0.11948
273	301	6e-25	Glyma13g05380	Glyma17g10830	0.204	1.6859	0.121004
648	4259	5e-29	Glyma04g33640	Glyma05g01060	0.1596	1.2903	0.123692
734	4681	5e-29	Glyma05g01060	Glyma06g20810	0.1596	1.2903	0.123692
680	2505	6e-98	Glyma05g04990	Glyma11g03850	0.1011	0.8074	0.125217
392	2095	0	Glyma02g35450	Glyma10g10040	0.0269	0.2113	0.127307
37	2761	5e-128	Glyma01g05230	Glyma18g15970	0.0513	0.402	0.127612
979	13788	7e-141	Glyma08g40970	Glyma18g15970	0.0123	0.0959	0.128259
381	394	6e-78	Glyma02g10410	Glyma10g43580	0.1584	1.233	0.128467
506	2736	3e-122	Glyma02g02290	Glyma08g40970	0.0633	0.488	0.129713
266	288	4e-143	Glyma13g22530	Glyma15g24350	0.1141	0.8646	0.131969
187	5704	5e-101	Glyma11g03850	Glyma17g15380	0.0992	0.7494	0.132373
316	605	3e-143	Glyma15g24350	Glyma17g11330	0.1076	0.8081	0.133152
215	17115	0	Glyma12g31480	Glyma13g38910	0.022	0.1634	0.134639
434	2312	1e-125	Glyma02g02290	Glyma18g15970	0.0587	0.4338	0.135316
1025	376	5e-169	Glyma09g12820	Glyma15g24350	0.0327	0.24	0.13625
559	238	0	Glyma03g36070	Glyma19g38690	0.023	0.1679	0.136986
148	40102	4e-104	Glyma10g43580	Glyma20g23220	0.014	0.1002	0.139721
454	1321	3e-72	Glyma02g28860	Glyma19g33100	0.2203	1.5693	0.140381
361	493	2e-69	Glyma18g15970	Glyma19g02490	0.273	1.9157	0.142507
715	1607	3e-101	Glyma05g30940	Glyma18g01830	0.1459	1.016	0.143602
490	1337	1e-80	Glyma02g37480	Glyma06g09970	0.1769	1.2249	0.14442
972	1726	1e-99	Glyma08g14130	Glyma18g01830	0.1492	1.03	0.144854
481	355	3e-77	Glyma02g37480	Glyma04g09910	0.1838	1.2464	0.147465
187	5704	1e-86	Glyma11g04840	Glyma17g16930	0.1489	1.0085	0.147645
1049	1008	5e-89	Glyma09g37410	Glyma19g02490	0.1511	1.0195	0.14821
278	2516	1e-92	Glyma13g05270	Glyma18g49290	0.1639	1.1002	0.148973
44	2902	2e-58	Glyma01g37990	Glyma02g06270	0.2389	1.5865	0.150583
363	315	3e-81	Glyma18g52490	Glyma20g23220	0.2028	1.3411	0.151219
66	850	4e-38	Glyma01g04890	Glyma04g34340	0.4115	2.7158	0.151521
918	2159	9e-123	Glyma07g39350	Glyma09g01000	0.1102	0.7187	0.153332
751	389	2e-53	Glyma05g01390	Glyma08g40710	0.3165	2.0527	0.154187
37	2761	2e-66	Glyma01g03060	Glyma18g21520	0.1735	1.1148	0.155633
1018	771	8e-96	Glyma09g37410	Glyma13g05270	0.1561	0.9894	0.157772
508	762	3e-123	Glyma02g28860	Glyma09g16790	0.0408	0.2565	0.159064
656	32043	1e-94	Glyma04g01830	Glyma06g01940	0.0293	0.1838	0.159412
360	2846	1e-85	Glyma18g49290	Glyma19g02490	0.177	1.1036	0.160384
797	2310	1e-86	Glyma06g09970	Glyma14g35770	0.1691	1.045	0.161818
29	5658	2e-79	Glyma01g40450	Glyma17g16930	0.152	0.9357	0.162445
636	3012	5e-28	Glyma04g33640	Glyma17g10830	0.1695	1.0109	0.167672
809	3321	5e-28	Glyma06g20810	Glyma17g10830	0.1695	1.0109	0.167672
47	5906	2e-152	Glyma01g03450	Glyma02g04190	0.0254	0.1512	0.167989
82	841	8e-70	Glyma01g04890	Glyma06g20230	0.3733	2.2195	0.168191
441	2980	1e-140	Glyma02g10410	Glyma18g52490	0.0351	0.2076	0.169075
875	1914	0	Glyma07g02220	Glyma15g01960	0.0974	0.5691	0.171147
791	2449	9e-150	Glyma06g06890	Glyma14g13750	0.1239	0.7135	0.173651
809	3321	6e-111	Glyma06g20230	Glyma17g10490	0.1895	1.0904	0.173789
1045	13049	0	Glyma09g40130	Glyma18g45970	0.0287	0.165	0.173939
636	3012	2e-63	Glyma04g34340	Glyma17g10490	0.2476	1.421	0.174243
682	1094	3e-92	Glyma05g30940	Glyma11g37920	0.1426	0.8151	0.174948
113	276	7e-141	Glyma10g10040	Glyma12g10030	0.4237	2.3922	0.177117
513	9245	0	Glyma03g36070	Glyma10g10040	0.1396	0.7833	0.17822
89	3441	7e-77	Glyma01g04890	Glyma08g40710	0.1169	0.6556	0.17831
419	16828	4e-47	Glyma02g43760	Glyma14g05150	0.0381	0.2122	0.179548
858	1792	0	Glyma07g02220	Glyma13g43350	0.0992	0.5521	0.179678
506	2736	1e-72	Glyma02g02630	Glyma08g40710	0.1286	0.7095	0.181254
648	4259	1e-66	Glyma04g34340	Glyma05g01390	0.248	1.3537	0.183202
870	4124	3e-121	Glyma07g39350	Glyma15g11850	0.1222	0.6651	0.183732
12	3054	0	Glyma01g45070	Glyma11g00570	0.0203	0.1097	0.18505
434	2312	1e-85	Glyma02g02630	Glyma18g16390	0.1497	0.8072	0.185456
1041	1955	1e-120	Glyma09g01000	Glyma17g01370	0.127	0.6846	0.18551
937	462	3e-67	Glyma08g40970	Glyma13g05270	0.2938	1.5806	0.185879
884	11749	8e-102	Glyma07g40190	Glyma17g00590	0.0452	0.2422	0.186623
37	2761	7e-92	Glyma01g04890	Glyma18g16390	0.1363	0.7299	0.186738
127	392	1e-80	Glyma10g43580	Glyma18g52490	0.1882	1.0019	0.187843
637	1920	1e-165	Glyma04g06810	Glyma17g32980	0.1296	0.6898	0.187881
259	14017	0	Glyma13g43350	Glyma15g01960	0.0195	0.1034	0.188588
261	1248	2e-57	Glyma13g00310	Glyma15g18320	0.1914	1.0124	0.189056
614	221	5e-95	Glyma04g01150	Glyma14g07710	0.4357	2.2805	0.191055
608	2326	2e-151	Glyma04g06810	Glyma14g13750	0.1315	0.6869	0.19144
278	2516	5e-65	Glyma13g05420	Glyma18g49390	0.2044	1.0625	0.192376
618	619	1e-84	Glyma04g09910	Glyma14g35770	0.1795	0.9248	0.194096
928	1848	0	Glyma08g02020	Glyma11g02450	0.1511	0.7765	0.194591
404	3218	6e-49	Glyma02g06560	Glyma11g06940	0.1799	0.9229	0.194929
745	22909	0	Glyma05g30000	Glyma08g13110	0.017	0.0871	0.195178
734	4681	5e-117	Glyma05g01390	Glyma06g20230	0.1721	0.8764	0.196372
816	2041	3e-161	Glyma06g06890	Glyma17g32980	0.1313	0.6663	0.197058
469	1104	0	Glyma02g35450	Glyma03g36070	0.1448	0.7331	0.197517
128	8840	0	Glyma10g10040	Glyma19g38690	0.1422	0.7192	0.19772
685	1981	1e-87	Glyma05g23150	Glyma11g04840	0.1787	0.8954	0.199576
44	2902	2e-175	Glyma01g38650	Glyma02g06730	0.1618	0.8064	0.200645
668	586	6e-42	Glyma04g40960	Glyma07g05800	0.449	2.2353	0.200868
820	298	3e-85	Glyma06g01190	Glyma17g37260	0.5656	2.7687	0.204284
403	204	4e-126	Glyma02g35450	Glyma11g18270	0.4293	2.0936	0.205053
455	981	0	Glyma02g35450	Glyma19g38690	0.1398	0.6794	0.20577
90	1804	0	Glyma01g43040	Glyma08g02020	0.153	0.7415	0.206339
837	747	4e-41	Glyma06g13890	Glyma07g05800	0.4603	2.2038	0.208867
19	3121	1e-57	Glyma01g37990	Glyma16g25280	0.2737	1.3004	0.210474
433	212	4e-62	Glyma02g02630	Glyma17g10490	0.4413	2.0803	0.212133
815	4927	0	Glyma06g03200	Glyma17g37260	0.1565	0.7377	0.212146
11	22609	0	Glyma01g43040	Glyma11g02450	0.0278	0.131	0.212214
1050	684	4e-80	Glyma09g16790	Glyma19g33100	0.2193	1.0307	0.212768
896	3717	7e-55	Glyma07g35760	Glyma20g04880	0.0363	0.1703	0.213153
884	11749	3e-153	Glyma07g39350	Glyma17g01370	0.0301	0.1412	0.213173
404	3218	0	Glyma02g06730	Glyma11g06640	0.1777	0.8319	0.213607
89	3441	8e-54	Glyma01g03060	Glyma08g38500	0.355	1.6505	0.215086
412	10116	2e-93	Glyma02g37480	Glyma14g35770	0.0411	0.1906	0.215635
285	438	6e-142	Glyma13g38910	Glyma19g38690	0.4017	1.8569	0.216328
750	15598	2e-51	Glyma05g33600	Glyma08g06120	0.0483	0.2223	0.217274
67	1653	1e-81	Glyma01g40450	Glyma05g23150	0.1929	0.8873	0.217401
141	5119	7e-44	Glyma10g28820	Glyma20g22970	0.0473	0.2165	0.218476
440	5129	2e-64	Glyma02g42200	Glyma18g03350	0.2027	0.9233	0.219539
44	2902	5e-58	Glyma01g38390	Glyma02g06560	0.1739	0.787	0.220966
283	678	4e-149	Glyma13g23890	Glyma19g01300	0.0229	0.1034	0.22147
425	11337	0	Glyma02g06730	Glyma16g25770	0.0432	0.1947	0.22188
483	457	2e-71	Glyma02g02630	Glyma05g01390	0.4441	1.9996	0.222094
607	4275	4e-53	Glyma04g05200	Glyma14g10370	0.2299	1.0303	0.223139
575	2628	9e-44	Glyma03g26700	Glyma07g14270	0.0491	0.2193	0.223894
934	3944	0	Glyma08g21890	Glyma13g43350	0.1233	0.55	0.224182
607	4275	1e-83	Glyma04g04310	Glyma14g09310	0.1154	0.5147	0.224208
953	4416	0	Glyma08g21890	Glyma15g01960	0.1228	0.5467	0.22462
790	3987	0	Glyma06g03200	Glyma14g07710	0.1496	0.6642	0.225233
560	1168	6e-39	Glyma03g39040	Glyma20g22980	0.1287	0.5654	0.227626
281	7036	3e-131	Glyma13g05270	Glyma19g02490	0.0458	0.1994	0.229689
206	5885	6e-162	Glyma12g10030	Glyma12g31480	0.176	0.7654	0.229945
404	3218	7e-65	Glyma02g06270	Glyma11g07360	0.2543	1.1024	0.230679
298	14336	0	Glyma14g13750	Glyma17g32980	0.0398	0.1721	0.231261
500	681	6e-53	Glyma02g11950	Glyma07g35760	0.3759	1.615	0.232755
89	3441	1e-115	Glyma01g03450	Glyma08g39170	0.1432	0.6142	0.233149
73	1843	0	Glyma01g43040	Glyma05g37550	0.183	0.7786	0.235037
681	1760	0	Glyma05g37550	Glyma11g02450	0.1809	0.7692	0.235179
607	4275	1e-148	Glyma04g05210	Glyma14g10430	0.1161	0.4932	0.235401
923	379	7e-56	Glyma07g14270	Glyma09g37680	0.2222	0.9366	0.237241
1045	13049	4e-94	Glyma09g37680	Glyma18g48880	0.0375	0.1579	0.237492
186	3196	1e-56	Glyma11g07360	Glyma16g25280	0.2507	1.0555	0.237518
532	588	4e-141	Glyma03g36070	Glyma13g38910	0.411	1.7113	0.240168
11	22609	0	Glyma01g38650	Glyma11g06640	0.0367	0.1524	0.240814
121	1090	0	Glyma10g38280	Glyma16g32130	0.1607	0.6642	0.241945
627	465	2e-42	Glyma04g40960	Glyma16g02390	0.441	1.8142	0.243082
808	625	4e-44	Glyma06g13890	Glyma16g02390	0.4434	1.8239	0.243105
193	6071	2e-146	Glyma11g37920	Glyma18g01830	0.0352	0.1443	0.243936
471	482	5e-71	Glyma02g28860	Glyma03g30200	0.3538	1.445	0.244844
186	3196	1e-137	Glyma11g06640	Glyma16g25770	0.2703	1.1036	0.244926
635	5023	3e-173	Glyma04g03150	Glyma17g37260	0.1727	0.7045	0.245138
661	282	2e-94	Glyma04g01150	Glyma06g03200	0.4486	1.829	0.245271
588	684	9e-82	Glyma03g30200	Glyma09g16790	0.2559	1.0333	0.247653
656	32043	6e-122	Glyma04g04310	Glyma06g04470	0.0292	0.1172	0.249147
839	280	0	Glyma06g44290	Glyma07g32180	0.4327	1.7152	0.252274
704	8631	8e-127	Glyma05g04990	Glyma17g15380	0.0361	0.1427	0.252978
11	22609	1e-127	Glyma01g40450	Glyma11g04840	0.0372	0.1464	0.254098
54	778	0	Glyma01g45070	Glyma20g28010	0.1957	0.7664	0.25535
1018	771	2e-30	Glyma09g37300	Glyma13g05420	0.3202	1.2509	0.255976
198	13571	2e-91	Glyma11g34990	Glyma18g03350	0.02	0.0779	0.256739
77	387	1e-74	Glyma01g04890	Glyma05g01390	0.4361	1.6943	0.257392
506	2736	3e-115	Glyma02g04190	Glyma08g39170	0.1481	0.5706	0.259551
784	371	0	Glyma06g44290	Glyma13g24370	0.4373	1.6761	0.260903
750	15598	0	Glyma05g33520	Glyma08g06190	0.0251	0.096	0.261458
282	5629	6e-58	Glyma13g21330	Glyma19g37380	0.231	0.8768	0.263458
663	28179	1e-120	Glyma04g40960	Glyma06g13890	0.0225	0.0849	0.265018
343	1011	0	Glyma16g32130	Glyma20g29580	0.1648	0.6204	0.265635
783	749	0	Glyma06g44290	Glyma13g30860	0.4166	1.5681	0.265672
164	2903	1e-172	Glyma11g18270	Glyma12g31480	0.1976	0.7404	0.266883
790	3987	2e-86	Glyma06g04470	Glyma14g09310	0.1283	0.4806	0.266958
129	4714	6e-79	Glyma10g28820	Glyma19g41610	0.1303	0.4866	0.267776
531	5710	2e-64	Glyma03g34710	Glyma13g21330	0.2985	1.1137	0.268026
19	3121	2e-158	Glyma01g38650	Glyma16g25770	0.2861	1.0526	0.271803
459	1042	4e-28	Glyma02g11950	Glyma20g04880	0.3458	1.2693	0.272434
163	5830	0	Glyma11g18270	Glyma12g10030	0.0558	0.2036	0.274067
204	719	0	Glyma11g00570	Glyma20g28010	0.1993	0.7266	0.274291
1001	2309	0	Glyma09g26600	Glyma10g38280	0.1668	0.6047	0.275839
434	2312	7e-59	Glyma02g04190	Glyma18g20430	0.1789	0.6457	0.277064
72	1936	2e-35	Glyma01g41580	Glyma05g04990	0.3159	1.1391	0.277324
314	3794	1e-115	Glyma15g11850	Glyma17g01370	0.2262	0.8111	0.278881
635	5023	1e-139	Glyma04g05360	Glyma17g34810	0.1578	0.5652	0.279193
164	2903	9e-112	Glyma11g20240	Glyma12g29990	0.2199	0.7858	0.279842
26	287	7e-65	Glyma01g04890	Glyma17g10490	0.4364	1.5555	0.280553
745	22909	4e-133	Glyma05g30940	Glyma08g14130	0.039	0.1382	0.2822
313	3904	9e-55	Glyma15g18320	Glyma17g06380	0.2308	0.8177	0.282255
217	2584	2e-45	Glyma12g06890	Glyma13g41000	0.2968	1.0481	0.283179
47	5906	1e-178	Glyma01g04890	Glyma02g02630	0.0282	0.0989	0.285137
927	1092	2e-93	Glyma08g14130	Glyma11g37920	0.273	0.9574	0.285147
832	241	3e-96	Glyma06g01190	Glyma06g03200	0.5846	2.0472	0.285561
1054	2107	0	Glyma09g26600	Glyma20g29580	0.1666	0.5818	0.286353
62	2190	0	Glyma01g25710	Glyma03g17400	0.0687	0.2385	0.28805
513	9245	3e-55	Glyma03g34710	Glyma10g07440	0.2705	0.9364	0.288872
710	3594	6e-118	Glyma05g23150	Glyma17g16930	0.0461	0.1593	0.289391
244	1943	0	Glyma13g24370	Glyma13g30860	0.1373	0.4678	0.293501
557	1352	2e-84	Glyma03g01000	Glyma19g29660	0.0435	0.1477	0.294516
890	419	2e-59	Glyma07g14270	Glyma18g48880	0.2735	0.9241	0.295964
815	4927	1e-71	Glyma06g04470	Glyma17g35880	0.2004	0.672	0.298214
514	5243	1e-70	Glyma03g39040	Glyma10g28820	0.1494	0.4989	0.299459
11	22609	6e-94	Glyma01g37990	Glyma11g07360	0.0689	0.2297	0.299956
399	2859	3e-63	Glyma02g42200	Glyma11g34990	0.2168	0.7183	0.301824
861	3893	0	Glyma07g32180	Glyma13g24370	0.0309	0.1017	0.303835
1039	3262	0	Glyma09g06730	Glyma17g06690	0.1322	0.4344	0.304328
635	5023	1e-69	Glyma04g04310	Glyma17g35880	0.1923	0.628	0.30621
796	260	2e-90	Glyma06g01190	Glyma14g07710	0.587	1.9053	0.308088
169	2669	0	Glyma11g18270	Glyma13g38910	0.2545	0.8227	0.309347
206	5885	3e-111	Glyma12g08270	Glyma12g29990	0.2447	0.7888	0.310218
656	32043	0	Glyma04g06810	Glyma06g06890	0.0439	0.1406	0.312233
896	3717	8e-101	Glyma07g34230	Glyma20g01770	0.058	0.1854	0.312837
862	3892	0	Glyma07g32180	Glyma13g30860	0.1487	0.4726	0.314642
1029	8913	0	Glyma09g26600	Glyma16g32130	0.0398	0.125	0.3184
128	8840	7e-48	Glyma10g07440	Glyma19g37380	0.321	1.0068	0.318832
979	13788	3e-101	Glyma08g40710	Glyma18g16390	0.0909	0.2817	0.322684
298	14336	0	Glyma14g07710	Glyma17g37260	0.0408	0.1264	0.322785
607	4275	0	Glyma04g03150	Glyma14g07710	0.2289	0.7024	0.325883
903	4175	0	Glyma07g02220	Glyma08g21890	0.0402	0.1221	0.329238
556	43666	8e-80	Glyma03g34710	Glyma19g37380	0.0459	0.1394	0.329268
646	245	3e-71	Glyma04g01150	Glyma04g03150	0.5844	1.7599	0.332064
1	836	0	Glyma01g45070	Glyma10g39720	0.2619	0.7875	0.332571
750	15598	0	Glyma05g36410	Glyma08g03160	0.0331	0.0993	0.333333
216	5615	0	Glyma12g10030	Glyma13g38910	0.282	0.8417	0.335036
371	1007	1e-49	Glyma19g41610	Glyma20g22970	0.2071	0.6139	0.337351
709	6069	2e-141	Glyma05g01390	Glyma17g10490	0.0585	0.1699	0.34432
656	32043	2e-158	Glyma04g05360	Glyma06g05430	0.0852	0.2467	0.345359
11	22609	7e-54	Glyma01g37190	Glyma11g08090	0.0515	0.1482	0.347503
259	14017	0	Glyma13g40740	Glyma15g04700	0.0248	0.0712	0.348315
111	721	0	Glyma10g39720	Glyma11g00570	0.2755	0.7896	0.348911
888	6229	1e-73	Glyma07g15710	Glyma18g39520	0.0648	0.1848	0.350649
37	2761	3e-56	Glyma01g03450	Glyma18g20430	0.1975	0.5626	0.351049
815	4927	9e-172	Glyma06g05430	Glyma17g34810	0.2668	0.7599	0.351099
227	2340	1e-34	Glyma12g06890	Glyma15g04460	0.3583	1.0121	0.354016
148	40102	0	Glyma10g39720	Glyma20g28010	0.0806	0.2237	0.360304
663	28179	5e-96	Glyma04g34340	Glyma06g20230	0.0922	0.2539	0.363135
11	22609	4e-99	Glyma01g38390	Glyma11g06940	0.0271	0.0742	0.365229
656	32043	2e-137	Glyma04g07230	Glyma06g07330	0.0419	0.1137	0.368514
916	217	7e-63	Glyma07g11370	Glyma08g05830	0.3382	0.9153	0.369496
163	5830	0	Glyma11g20240	Glyma12g08270	0.063	0.1702	0.370153
148	40102	0	Glyma10g40640	Glyma20g26700	0.0466	0.1235	0.377328
944	3454	0	Glyma08g41330	Glyma14g03850	0.1679	0.4431	0.378921
29	5658	2e-40	Glyma01g41580	Glyma17g15380	0.3849	1.011	0.380712
1017	1251	0	Glyma09g06730	Glyma13g00540	0.1677	0.4386	0.382353
893	240	1e-26	Glyma07g35760	Glyma18g49390	0.4632	1.1858	0.390622
269	4386	0	Glyma13g00540	Glyma17g06690	0.0417	0.1057	0.394513
1045	13049	5e-66	Glyma09g37300	Glyma18g49390	0.1726	0.4351	0.39669
502	3624	0	Glyma02g44910	Glyma08g41330	0.1726	0.435	0.396782
115	11156	4e-131	Glyma10g08030	Glyma13g21860	0.0595	0.1458	0.408093
419	16828	0	Glyma02g44910	Glyma14g03850	0.031	0.0752	0.412234
99	4061	0	Glyma01g01850	Glyma09g34070	0.0608	0.1439	0.422516
656	32043	0	Glyma04g03150	Glyma06g03200	0.0632	0.1454	0.434663
269	4386	1e-87	Glyma13g00310	Glyma17g06380	0.0551	0.1251	0.440448
281	7036	1e-22	Glyma13g05380	Glyma19g02610	0.0713	0.1618	0.440667
556	43666	0	Glyma03g36970	Glyma19g39620	0.0921	0.2089	0.440881
979	13788	0	Glyma08g41330	Glyma18g14910	0.039	0.0871	0.447761
216	5615	1e-102	Glyma12g08270	Glyma13g39900	0.5442	1.2147	0.448012
992	218	8e-38	Glyma08g05830	Glyma09g30830	0.5795	1.2933	0.448079
1045	13049	5e-128	Glyma09g37410	Glyma18g49290	0.0571	0.1232	0.463474
879	9532	9e-113	Glyma07g05800	Glyma16g02390	0.0337	0.0719	0.468707
364	393	4e-27	Glyma18g49390	Glyma20g04880	0.5592	1.1849	0.471939
750	15598	0	Glyma05g37550	Glyma08g02020	0.0661	0.1377	0.480029
1022	18931	1e-133	Glyma09g01000	Glyma15g11850	0.0957	0.1978	0.483822
115	11156	2e-102	Glyma10g07440	Glyma13g21330	0.0591	0.1187	0.497894
169	2669	6e-103	Glyma11g20240	Glyma13g39900	0.5667	1.1135	0.508936
979	13788	1e-93	Glyma08g39170	Glyma18g20430	0.0473	0.0909	0.520352
11	22609	4e-54	Glyma01g41580	Glyma11g03850	0.2955	0.5498	0.537468
656	32043	0	Glyma04g01150	Glyma06g01190	0.0598	0.11	0.543636
259	14017	2e-78	Glyma13g41000	Glyma15g04460	0.1301	0.236	0.551271
997	381	6e-84	Glyma08g09440	Glyma09g05500	0.5129	0.9297	0.551683
750	15598	5e-72	Glyma05g33850	Glyma08g05830	0.2874	0.5159	0.557085
1022	18931	2e-23	Glyma09g06730	Glyma15g17940	1.2021	2.0638	0.582469
556	43666	7e-103	Glyma03g30200	Glyma19g33100	0.1094	0.1845	0.592954
1022	18931	8e-175	Glyma09g02990	Glyma15g13950	0.3933	0.6601	0.595819
261	1248	6e-19	Glyma13g00540	Glyma15g17940	0.4715	0.7771	0.606743
425	11337	1e-108	Glyma02g06270	Glyma16g25280	0.0483	0.0763	0.633028
932	518	5e-26	Glyma08g20170	Glyma12g29000	0.3784	0.5938	0.637252
896	3717	9e-29	Glyma07g34420	Glyma20g02160	0.4919	0.771	0.638003
215	17115	5e-120	Glyma12g29990	Glyma13g39900	0.299	0.4595	0.650707
298	14336	2e-105	Glyma14g09310	Glyma17g35880	0.1179	0.1755	0.671795
922	5810	9e-61	Glyma07g11370	Glyma09g30830	0.1894	0.2609	0.725949
47	5906	6e-103	Glyma01g03060	Glyma02g04550	-1	-1	1
158	14161	4e-80	Glyma11g14940	Glyma12g06890	-1	-1	1
171	3677	6e-44	Glyma11g14940	Glyma13g41000	-1	-1	1
182	3228	3e-35	Glyma11g14940	Glyma15g04460	-1	-1	1
434	2312	9e-66	Glyma02g04550	Glyma18g21520	-1	-1	1
506	2736	2e-52	Glyma02g04550	Glyma08g38490	-1	-1	1
861	3893	1e-147	Glyma07g32430	Glyma13g24150	-1	-1	1
947	1178	4e-70	Glyma08g15780	Glyma15g42380	-1	-1	1
979	13788	2e-54	Glyma08g38470	Glyma18g21520	-1	-1	1
1017	1251	2e-32	Glyma09g07050	Glyma13g00310	-1	-1	1
1022	18931	4e-69	Glyma09g07050	Glyma15g18320	-1	-1	1
1039	3262	1e-28	Glyma09g07050	Glyma17g06380	-1	-1	1
