# Supplementary material for: Genome-Wide Analysis of Homeobox Gene Family in Legumes: Identification, Gene Duplication and Expression Profiling
Source: PLoS One. 2015 Mar 6;10(3):e0119198. doi: 10.1371/journal.pone.0119198 (PMC4352023; doi:10.1371/journal.pone.0119198)
Supplement: S5 Table — The coexpressed genes were identified on the basis of Pearson correlation coefficient score (≥ 0.7). (XLSX) [file pone.0119198.s012.xlsx]

## Sheet: Chickpea
Table S5. List of coexpressed genes [harbouring AH1 and/or AH2 motif(s)] with HD-Zip I and HD-Zip II homeobox genes in chickpea (A) and soybean (B). The coexpressed genes were identified on the basis of significant Pearson correlation coefficient (PCC ≥ 0.7 with P-value ≤ 0.05).
(A) List of coexpressed genes with HD-Zip I and HD-Zip II homeobox genes in chickpea
Gene Identifier	Homeobox genes	PCC	P-value
Ca_11763	Ca_16661	-0.999949	3.84499e-09
Ca_01098	Ca_07849	0.999716	1.20913e-07
Ca_07849	Ca_07849	0.994437	4.63319e-05
Ca_13047	Ca_09634	0.994109	5.19501e-05
Ca_18318	Ca_14932	-0.99338	6.56006e-05
Ca_00161	Ca_16661	-0.991219	0.000115314
Ca_17175	Ca_11206	0.99105	0.000119799
Ca_14465	Ca_18242	-0.989952	0.00015095
Ca_15708	Ca_09634	-0.989764	0.00015662
Ca_04463	Ca_14932	-0.988907	0.000183899
Ca_05256	Ca_11206	0.988856	0.0001856
Ca_09065	Ca_03271	-0.988584	0.000194734
Ca_00075	Ca_16661	-0.987948	0.000217012
Ca_13122	Ca_04026	0.987723	0.00022517
Ca_11973	Ca_05901	0.9876	0.000229696
Ca_14116	Ca_11206	0.986508	0.000271828
Ca_07929	Ca_19084	-0.985596	0.000309729
Ca_13319	Ca_16661	-0.985473	0.000315023
Ca_13408	Ca_06148	0.985353	0.000320222
Ca_16667	Ca_01381	-0.984159	0.000374432
Ca_01745	Ca_06934	0.983375	0.000412296
Ca_10103	Ca_06934	0.982912	0.000435507
Ca_11458	Ca_16661	-0.982887	0.000436776
Ca_13889	Ca_06934	0.98251	0.000456152
Ca_18518	Ca_09634	-0.98188	0.000489535
Ca_09944	Ca_11206	0.981284	0.000522153
Ca_01345	Ca_01381	-0.980428	0.000570847
Ca_07307	Ca_07849	0.980425	0.000571045
Ca_01893	Ca_10260	0.980087	0.000590827
Ca_16188	Ca_06148	0.979837	0.000605697
Ca_05233	Ca_13851	-0.979824	0.000606529
Ca_14025	Ca_06934	0.979259	0.000640803
Ca_13319	Ca_03271	-0.979223	0.000643066
Ca_16966	Ca_03271	-0.979144	0.000647945
Ca_00224	Ca_16661	-0.97869	0.000676363
Ca_04173	Ca_19899	0.978668	0.000677733
Ca_11759	Ca_06039	0.978082	0.000715315
Ca_02166	Ca_02044	0.977841	0.00073111
Ca_05294	Ca_16661	-0.97784	0.000731148
Ca_17953	Ca_06148	0.97766	0.000743009
Ca_10187	Ca_13851	-0.977592	0.00074752
Ca_13858	Ca_02044	-0.977117	0.000779452
Ca_20472	Ca_18242	-0.976981	0.000788725
Ca_04123	Ca_09634	-0.976767	0.000803402
Ca_12338	Ca_13851	0.976529	0.000819852
Ca_08184	Ca_16661	-0.976511	0.000821147
Ca_09601	Ca_16661	-0.976511	0.000821147
Ca_09878	Ca_16661	-0.976511	0.000821147
Ca_19161	Ca_16661	-0.976511	0.000821147
Ca_19320	Ca_16661	-0.976511	0.000821147
Ca_19545	Ca_16661	-0.976511	0.000821147
Ca_09698	Ca_16661	-0.976511	0.000821147
Ca_13051	Ca_16661	-0.976511	0.000821147
Ca_13944	Ca_16661	-0.976511	0.000821147
Ca_14409	Ca_16661	-0.976511	0.000821147
Ca_02702	Ca_16661	-0.976187	0.00084383
Ca_01868	Ca_18242	-0.975798	0.000871507
Ca_03969	Ca_18242	-0.975796	0.000871682
Ca_17862	Ca_16661	-0.975464	0.000895612
Ca_12871	Ca_09634	-0.975164	0.000917554
Ca_12073	Ca_06148	0.97493	0.000934846
Ca_18517	Ca_18242	-0.974841	0.000941518
Ca_13290	Ca_06148	0.974777	0.000946277
Ca_11579	Ca_06039	0.974753	0.000948073
Ca_16190	Ca_20782	0.974319	0.000980786
Ca_20471	Ca_14932	-0.974165	0.000992521
Ca_06658	Ca_01381	0.972977	0.00108548
Ca_16121	Ca_09634	-0.972915	0.00109043
Ca_12996	Ca_05901	0.972557	0.00111934
Ca_17004	Ca_11206	0.972363	0.00113514
Ca_18534	Ca_01381	-0.97228	0.00114196
Ca_03585	Ca_13851	0.972268	0.00114295
Ca_13206	Ca_01381	0.972253	0.00114417
Ca_05152	Ca_06039	0.971483	0.00120822
Ca_19645	Ca_06934	0.97136	0.0012186
Ca_07279	Ca_13009	-0.971208	0.00123151
Ca_07238	Ca_16661	-0.971153	0.00123625
Ca_10737	Ca_03271	-0.971131	0.0012381
Ca_10433	Ca_16661	-0.971106	0.00124025
Ca_04445	Ca_14932	-0.971021	0.00124747
Ca_06961	Ca_11206	0.970844	0.00126269
Ca_15996	Ca_11206	0.970778	0.00126839
Ca_06562	Ca_06934	0.970579	0.00128569
Ca_13697	Ca_13851	0.970194	0.0013194
Ca_16983	Ca_06148	0.969802	0.00135412
Ca_04319	Ca_18242	-0.969711	0.00136227
Ca_11101	Ca_02044	0.969582	0.00137379
Ca_12710	Ca_01381	-0.969546	0.00137706
Ca_17205	Ca_01381	-0.9692	0.00140837
Ca_18565	Ca_01381	-0.9692	0.00140837
Ca_02091	Ca_18242	-0.969094	0.00141801
Ca_08599	Ca_11206	0.968839	0.0014414
Ca_10737	Ca_16661	-0.968669	0.00145705
Ca_10455	Ca_06039	0.968148	0.00150568
Ca_07347	Ca_01381	-0.968061	0.00151389
Ca_10171	Ca_09634	-0.968059	0.00151401
Ca_16524	Ca_06039	0.968058	0.00151413
Ca_18711	Ca_06148	-0.967988	0.00152072
Ca_12039	Ca_06148	0.967858	0.00153308
Ca_01199	Ca_06039	0.966954	0.00162002
Ca_04783	Ca_06934	0.966843	0.00163081
Ca_14752	Ca_06039	0.966803	0.00163475
Ca_18935	Ca_09634	-0.966296	0.00168484
Ca_14744	Ca_09634	-0.966278	0.00168662
Ca_05232	Ca_07849	0.966102	0.00170412
Ca_17835	Ca_04026	-0.965554	0.00175936
Ca_11015	Ca_16661	-0.965422	0.00177274
Ca_09932	Ca_06148	0.96541	0.00177398
Ca_09065	Ca_16661	-0.965374	0.00177764
Ca_06016	Ca_18242	-0.965306	0.00178467
Ca_14272	Ca_11206	0.9653	0.00178528
Ca_01707	Ca_06934	0.964986	0.00181747
Ca_06372	Ca_07849	0.964409	0.00187758
Ca_06919	Ca_06934	0.964223	0.00189706
Ca_04944	Ca_16661	-0.964195	0.00190004
Ca_07795	Ca_19084	0.963952	0.00192575
Ca_13959	Ca_04026	-0.963798	0.00194216
Ca_14744	Ca_14932	-0.963758	0.00194642
Ca_18835	Ca_10260	0.963564	0.00196721
Ca_00193	Ca_18242	-0.963225	0.00200375
Ca_03042	Ca_18242	-0.962602	0.00207175
Ca_12710	Ca_14932	-0.962582	0.00207402
Ca_17510	Ca_06934	0.962419	0.00209198
Ca_17922	Ca_06039	0.962409	0.0020931
Ca_02837	Ca_01381	-0.962337	0.00210099
Ca_08457	Ca_07849	-0.962271	0.00210837
Ca_18424	Ca_06039	0.962258	0.00210978
Ca_01214	Ca_14932	-0.962235	0.00211234
Ca_17862	Ca_03271	-0.962153	0.00212149
Ca_00864	Ca_11206	0.962021	0.00213622
Ca_11217	Ca_06039	0.961857	0.00215456
Ca_01112	Ca_06934	0.96155	0.00218923
Ca_12685	Ca_06039	0.96122	0.00222667
Ca_01705	Ca_06039	0.961104	0.00223993
Ca_12996	Ca_02044	0.960855	0.00226853
Ca_07176	Ca_18242	-0.960817	0.00227287
Ca_18518	Ca_14932	-0.960366	0.00232517
Ca_06929	Ca_20782	0.960228	0.0023413
Ca_18935	Ca_14932	-0.960208	0.00234355
Ca_09065	Ca_20782	-0.959268	0.00245482
Ca_04014	Ca_06148	0.959222	0.0024604
Ca_05294	Ca_03271	-0.959087	0.00247656
Ca_07238	Ca_05901	-0.958964	0.00249136
Ca_00075	Ca_03271	-0.958546	0.00254198
Ca_14890	Ca_10260	0.958464	0.00255202
Ca_09258	Ca_02044	0.958448	0.00255402
Ca_02702	Ca_03271	-0.9582	0.00258431
Ca_00792	Ca_18242	-0.958124	0.00259366
Ca_01345	Ca_14932	-0.957868	0.00262521
Ca_13051	Ca_03271	-0.957759	0.00263881
Ca_14409	Ca_03271	-0.957759	0.00263881
Ca_08184	Ca_03271	-0.957759	0.00263881
Ca_09601	Ca_03271	-0.957759	0.00263881
Ca_09698	Ca_03271	-0.957759	0.00263881
Ca_09878	Ca_03271	-0.957759	0.00263881
Ca_13944	Ca_03271	-0.957759	0.00263881
Ca_19161	Ca_03271	-0.957759	0.00263881
Ca_19320	Ca_03271	-0.957759	0.00263881
Ca_19545	Ca_03271	-0.957759	0.00263881
Ca_17205	Ca_14932	-0.956965	0.00273822
Ca_18565	Ca_14932	-0.956965	0.00273822
Ca_11458	Ca_03271	-0.956898	0.00274658
Ca_04210	Ca_06934	0.956784	0.00276109
Ca_02837	Ca_14932	-0.956511	0.00279584
Ca_12815	Ca_07849	0.956415	0.00280804
Ca_11922	Ca_13851	-0.956377	0.00281293
Ca_13708	Ca_02044	0.956288	0.0028243
Ca_00161	Ca_03271	-0.955843	0.00288175
Ca_14744	Ca_01381	-0.95545	0.00293278
Ca_10737	Ca_05901	-0.955393	0.00294035
Ca_00187	Ca_06148	0.954982	0.00299435
Ca_18752	Ca_14932	-0.954787	0.00302011
Ca_02495	Ca_05901	0.954546	0.00305208
Ca_03463	Ca_13851	-0.95454	0.00305299
Ca_09123	Ca_05901	0.954314	0.00308311
Ca_18935	Ca_01381	-0.953747	0.00315948
Ca_13012	Ca_01381	-0.953713	0.00316418
Ca_07921	Ca_03271	0.953475	0.00319649
Ca_03458	Ca_09634	-0.95343	0.0032026
Ca_08884	Ca_19084	0.953239	0.00322871
Ca_10732	Ca_06934	0.953144	0.00324174
Ca_15830	Ca_06934	0.952982	0.00326413
Ca_06935	Ca_11206	0.95236	0.00335025
Ca_07347	Ca_14932	-0.952286	0.00336065
Ca_09931	Ca_13851	-0.951997	0.00340114
Ca_14049	Ca_06039	0.951851	0.00342172
Ca_17221	Ca_06039	0.951796	0.00342945
Ca_07307	Ca_11206	0.951725	0.00343951
Ca_10263	Ca_13851	0.951698	0.00344331
Ca_20574	Ca_01381	0.951674	0.00344672
Ca_09925	Ca_05901	-0.951416	0.00348322
Ca_17205	Ca_09634	-0.951164	0.00351913
Ca_18565	Ca_09634	-0.951164	0.00351913
Ca_16724	Ca_09634	-0.951132	0.00352375
Ca_06662	Ca_09634	-0.951053	0.00353512
Ca_05232	Ca_06934	0.950587	0.00360208
Ca_18318	Ca_09634	-0.950567	0.00360508
Ca_09611	Ca_06039	0.950252	0.00365075
Ca_16388	Ca_02044	0.950116	0.00367057
Ca_09991	Ca_07849	0.950103	0.00367251
Ca_05681	Ca_06934	0.949735	0.0037264
Ca_13089	Ca_06934	0.949695	0.00373217
Ca_14954	Ca_10260	0.949446	0.00376901
Ca_12858	Ca_10260	0.949403	0.00377538
Ca_03580	Ca_02044	0.949368	0.00378056
Ca_10290	Ca_09634	-0.948872	0.00385428
Ca_07663	Ca_01381	0.94884	0.003859
Ca_09925	Ca_13851	-0.948519	0.00390718
Ca_02104	Ca_14932	-0.948357	0.00393169
Ca_14931	Ca_01381	0.948351	0.00393249
Ca_13319	Ca_05901	-0.948277	0.00394364
Ca_10627	Ca_06934	0.948136	0.00396509
Ca_04461	Ca_06934	0.948066	0.00397563
Ca_10998	Ca_06039	0.947905	0.00400019
Ca_07912	Ca_06934	0.947732	0.00402647
Ca_14709	Ca_14932	-0.947585	0.00404905
Ca_11015	Ca_03271	-0.947566	0.00405189
Ca_03634	Ca_18242	-0.947519	0.00405908
Ca_05102	Ca_06934	0.947474	0.00406599
Ca_04163	Ca_18242	-0.94741	0.00407582
Ca_19056	Ca_10260	0.946998	0.00413937
Ca_14709	Ca_09634	-0.946951	0.00414671
Ca_03634	Ca_09634	-0.94683	0.0041654
Ca_18534	Ca_14932	-0.946699	0.00418578
Ca_07347	Ca_09634	-0.946605	0.00420048
Ca_05803	Ca_06934	0.946527	0.00421264
Ca_02063	Ca_06934	0.946475	0.00422076
Ca_12710	Ca_09634	-0.946242	0.00425717
Ca_04463	Ca_01381	-0.945857	0.00431779
Ca_17004	Ca_07849	0.945573	0.00436277
Ca_18752	Ca_01381	-0.945483	0.0043771
Ca_04465	Ca_02044	-0.945233	0.00441702
Ca_04944	Ca_05901	-0.945062	0.00444431
Ca_01821	Ca_06039	0.945019	0.00445121
Ca_06808	Ca_18242	-0.945014	0.0044521
Ca_03820	Ca_11206	0.944994	0.00445529
Ca_03492	Ca_19899	0.944852	0.00447802
Ca_00962	Ca_06039	0.944587	0.00452086
Ca_06886	Ca_18242	-0.944491	0.00453629
Ca_13648	Ca_06039	0.944474	0.00453913
Ca_00124	Ca_04026	0.944362	0.00455724
Ca_03729	Ca_06934	0.944147	0.00459214
Ca_17862	Ca_20782	-0.944098	0.00460017
Ca_20478	Ca_01381	-0.9435	0.00469813
Ca_06662	Ca_01381	-0.943291	0.0047327
Ca_13046	Ca_07849	0.943259	0.00473804
Ca_16068	Ca_06039	0.943136	0.00475829
Ca_08006	Ca_06039	0.942901	0.00479737
Ca_03651	Ca_06934	0.942646	0.00483985
Ca_17175	Ca_07849	0.942525	0.0048601
Ca_16966	Ca_20782	-0.942496	0.004865
Ca_07238	Ca_02044	-0.942373	0.00488557
Ca_12240	Ca_10260	0.942105	0.00493066
Ca_15708	Ca_14932	-0.942081	0.00493482
Ca_16832	Ca_06039	0.941961	0.00495511
Ca_15985	Ca_19084	0.94188	0.00496867
Ca_06436	Ca_06148	0.941718	0.00499628
Ca_07921	Ca_20782	0.941621	0.0050127
Ca_09925	Ca_02044	-0.94162	0.00501282
Ca_00381	Ca_06039	0.941618	0.00501327
Ca_07858	Ca_11206	0.941531	0.00502799
Ca_07549	Ca_13851	0.941503	0.00503269
Ca_13429	Ca_07849	0.941375	0.00505456
Ca_04123	Ca_14932	-0.941328	0.00506267
Ca_07096	Ca_06039	0.941312	0.0050654
Ca_18115	Ca_06039	0.941282	0.00507043
Ca_10840	Ca_14932	-0.94095	0.00512735
Ca_13141	Ca_06039	0.940714	0.005168
Ca_05803	Ca_11206	0.940488	0.00520711
Ca_14940	Ca_06039	0.940463	0.00521151
Ca_02702	Ca_20782	-0.940457	0.00521247
Ca_04033	Ca_10260	0.940372	0.00522733
Ca_04749	Ca_06934	0.94035	0.00523114
Ca_03148	Ca_06039	0.940303	0.00523919
Ca_08184	Ca_20782	-0.940265	0.00524587
Ca_09601	Ca_20782	-0.940265	0.00524587
Ca_09698	Ca_20782	-0.940265	0.00524587
Ca_09878	Ca_20782	-0.940265	0.00524587
Ca_13944	Ca_20782	-0.940265	0.00524587
Ca_19161	Ca_20782	-0.940265	0.00524587
Ca_19320	Ca_20782	-0.940265	0.00524587
Ca_19545	Ca_20782	-0.940265	0.00524587
Ca_13051	Ca_20782	-0.940265	0.00524587
Ca_14409	Ca_20782	-0.940265	0.00524587
Ca_06965	Ca_04026	0.940233	0.00525132
Ca_11977	Ca_02044	-0.940154	0.00526506
Ca_00141	Ca_06934	0.940123	0.00527054
Ca_06662	Ca_14932	-0.940071	0.00527965
Ca_04944	Ca_13851	-0.940042	0.00528467
Ca_19489	Ca_06148	-0.939917	0.00530645
Ca_17083	Ca_02044	0.939843	0.00531936
Ca_08718	Ca_06934	0.939706	0.00534343
Ca_16469	Ca_06039	0.939659	0.00535164
Ca_06683	Ca_10260	0.939518	0.00537653
Ca_13708	Ca_05901	0.939508	0.00537822
Ca_20618	Ca_06039	0.939487	0.00538198
Ca_10819	Ca_10260	0.939463	0.00538618
Ca_09258	Ca_05901	0.939319	0.00541161
Ca_13813	Ca_11206	0.939262	0.00542154
Ca_10760	Ca_06039	0.939074	0.00545496
Ca_05294	Ca_20782	-0.938968	0.0054736
Ca_14709	Ca_01381	-0.9389	0.00548569
Ca_10162	Ca_10260	0.938845	0.0054955
Ca_07372	Ca_06039	0.938814	0.0055011
Ca_05803	Ca_07849	0.938771	0.00550875
Ca_01372	Ca_06039	0.938635	0.00553299
Ca_08545	Ca_06039	0.9386	0.00553913
Ca_03692	Ca_11206	0.938537	0.00555047
Ca_05498	Ca_05901	-0.938378	0.00557891
Ca_03458	Ca_18242	-0.938337	0.00558634
Ca_19806	Ca_06039	0.938301	0.00559278
Ca_09123	Ca_02044	0.938023	0.0056427
Ca_12910	Ca_06039	0.937583	0.00572216
Ca_15530	Ca_13009	-0.937446	0.0057471
Ca_02639	Ca_06039	0.937364	0.00576204
Ca_16564	Ca_02044	0.937279	0.0057775
Ca_05464	Ca_11206	0.937252	0.00578252
Ca_06645	Ca_06148	0.9372	0.00579195
Ca_02063	Ca_07849	0.937022	0.00582439
Ca_01852	Ca_06039	0.936983	0.00583161
Ca_02562	Ca_06039	0.936983	0.00583161
Ca_12038	Ca_06039	0.936983	0.00583161
Ca_12277	Ca_06039	0.936983	0.00583161
Ca_13582	Ca_06039	0.936983	0.00583161
Ca_16132	Ca_06039	0.936983	0.00583161
Ca_17347	Ca_06039	0.936983	0.00583161
Ca_18942	Ca_06039	0.936983	0.00583161
Ca_19337	Ca_06039	0.936983	0.00583161
Ca_09480	Ca_06934	0.936941	0.0058392
Ca_03775	Ca_11206	0.936844	0.00585702
Ca_11763	Ca_03271	-0.936804	0.00586435
Ca_08643	Ca_11206	0.936665	0.00588991
Ca_05265	Ca_06148	0.936619	0.00589834
Ca_00062	Ca_01381	-0.936544	0.00591224
Ca_11458	Ca_20782	-0.936535	0.00591384
Ca_01022	Ca_18242	-0.936467	0.00592644
Ca_02495	Ca_02044	0.936365	0.00594521
Ca_18483	Ca_18242	0.936308	0.00595585
Ca_01867	Ca_06039	0.936294	0.00595838
Ca_07878	Ca_11206	0.936255	0.00596569
Ca_07754	Ca_06039	0.936079	0.0059982
Ca_18675	Ca_19084	0.936028	0.0060078
Ca_05380	Ca_01381	-0.935887	0.00603392
Ca_10129	Ca_07849	-0.935635	0.00608102
Ca_02487	Ca_06148	0.935544	0.00609797
Ca_06301	Ca_06934	0.93553	0.00610056
Ca_15114	Ca_13851	-0.935383	0.00612818
Ca_03727	Ca_19899	-0.935307	0.00614233
Ca_01826	Ca_06148	0.935164	0.0061693
Ca_14272	Ca_05901	0.935161	0.00616978
Ca_16667	Ca_14932	-0.935123	0.00617704
Ca_06567	Ca_18242	-0.934977	0.00620459
Ca_08783	Ca_18242	-0.934954	0.00620894
Ca_13581	Ca_06039	0.934833	0.00623167
Ca_01389	Ca_06039	0.934811	0.00623585
Ca_16121	Ca_18242	-0.934635	0.00626922
Ca_04783	Ca_07849	0.934596	0.00627665
Ca_02679	Ca_06148	0.934573	0.00628097
Ca_15797	Ca_19084	0.934478	0.00629913
Ca_10828	Ca_18242	-0.934476	0.0062995
Ca_19324	Ca_06039	0.934456	0.00630322
Ca_02679	Ca_10260	0.934328	0.00632751
Ca_06148	Ca_06039	0.934162	0.00635936
Ca_11459	Ca_18242	-0.933918	0.00640599
Ca_04465	Ca_16661	-0.933575	0.00647188
Ca_09079	Ca_11206	0.933539	0.00647886
Ca_10270	Ca_04026	-0.933532	0.00648014
Ca_19097	Ca_20782	0.933503	0.00648582
Ca_16877	Ca_02044	-0.933471	0.00649194
Ca_12450	Ca_06039	0.933349	0.00651556
Ca_03458	Ca_14932	-0.933331	0.0065189
Ca_00062	Ca_09634	-0.933269	0.00653102
Ca_07547	Ca_19084	0.933195	0.00654521
Ca_17444	Ca_11206	0.933131	0.00655764
Ca_10171	Ca_14932	-0.933	0.00658303
Ca_08599	Ca_06934	0.932758	0.00663018
Ca_12421	Ca_18242	-0.932704	0.00664066
Ca_09262	Ca_04026	-0.932684	0.00664464
Ca_14116	Ca_07849	0.932661	0.00664917
Ca_18713	Ca_18242	0.93265	0.00665126
Ca_16724	Ca_18242	-0.932423	0.00669561
Ca_19511	Ca_06148	0.932365	0.00670707
Ca_02478	Ca_06148	0.932252	0.00672919
Ca_15772	Ca_06039	0.932126	0.00675394
Ca_13047	Ca_19899	0.932107	0.00675766
Ca_16277	Ca_02044	0.931931	0.00679239
Ca_15792	Ca_10260	0.931868	0.00680473
Ca_00226	Ca_01381	-0.93158	0.00686189
Ca_20326	Ca_13009	-0.93149	0.00687956
Ca_10171	Ca_18242	-0.931442	0.00688916
Ca_04733	Ca_06934	0.931416	0.00689426
Ca_07790	Ca_06039	0.931393	0.006899
Ca_09528	Ca_06039	0.931368	0.00690398
Ca_11044	Ca_18242	-0.930913	0.00699466
Ca_04687	Ca_13009	-0.930804	0.00701642
Ca_13959	Ca_14932	-0.930791	0.00701915
Ca_05265	Ca_10260	0.930769	0.00702341
Ca_14890	Ca_04026	0.930637	0.0070499
Ca_04465	Ca_05901	-0.930533	0.00707086
Ca_16902	Ca_01381	-0.930528	0.00707189
Ca_09065	Ca_05901	-0.930521	0.00707322
Ca_00454	Ca_01381	-0.930465	0.00708453
Ca_02091	Ca_09634	-0.93034	0.00710967
Ca_00221	Ca_11206	0.9303	0.00711778
Ca_10631	Ca_10260	0.930233	0.00713132
Ca_20574	Ca_09634	0.930224	0.00713311
Ca_19489	Ca_10260	-0.929902	0.00719843
Ca_11899	Ca_06148	0.929881	0.00720266
Ca_00710	Ca_06934	0.929833	0.00721245
Ca_12267	Ca_06934	0.929736	0.00723209
Ca_18752	Ca_04026	-0.929638	0.00725204
Ca_07474	Ca_16661	0.929416	0.00729733
Ca_16983	Ca_04026	0.929146	0.00735249
Ca_10162	Ca_04026	0.929054	0.00737146
Ca_17420	Ca_06148	0.928951	0.00739252
Ca_14732	Ca_06148	0.928925	0.00739795
Ca_00075	Ca_20782	-0.928866	0.00741009
Ca_05232	Ca_11206	0.928733	0.00743741
Ca_10162	Ca_06148	0.928668	0.007451
Ca_12340	Ca_10260	0.928626	0.00745949
Ca_13787	Ca_04026	-0.928602	0.0074646
Ca_00224	Ca_03271	-0.928579	0.00746932
Ca_04787	Ca_06934	0.928497	0.00748633
Ca_10840	Ca_09634	-0.928452	0.00749547
Ca_14020	Ca_06934	0.928187	0.0075505
Ca_02468	Ca_11206	0.928095	0.00756955
Ca_09443	Ca_13851	-0.927929	0.00760409
Ca_13436	Ca_13851	-0.927929	0.00760409
Ca_04996	Ca_06039	0.927869	0.00761668
Ca_17144	Ca_06039	0.927838	0.0076231
Ca_15471	Ca_13851	0.927828	0.00762529
Ca_00197	Ca_06039	0.927691	0.00765377
Ca_16983	Ca_10260	0.927649	0.00766256
Ca_05256	Ca_07849	0.927636	0.00766543
Ca_12274	Ca_06148	0.927609	0.00767097
Ca_01076	Ca_10260	0.927594	0.00767416
Ca_04107	Ca_06039	0.92752	0.00768967
Ca_18711	Ca_04026	-0.927435	0.00770743
Ca_16617	Ca_06148	0.927343	0.00772682
Ca_13408	Ca_10260	0.927298	0.00773616
Ca_07176	Ca_09634	-0.92722	0.00775263
Ca_19205	Ca_14932	-0.926721	0.00785799
Ca_02038	Ca_18242	-0.926685	0.00786553
Ca_00124	Ca_10260	0.926655	0.00787202
Ca_13473	Ca_06039	0.926619	0.00787956
Ca_01098	Ca_11206	0.926296	0.00794821
Ca_03406	Ca_09634	0.926148	0.00797974
Ca_11973	Ca_02044	0.926049	0.008001
Ca_07256	Ca_06039	0.925956	0.00802081
Ca_00556	Ca_13009	-0.925824	0.00804913
Ca_06568	Ca_13009	-0.925824	0.00804913
Ca_07667	Ca_13009	-0.925824	0.00804913
Ca_16063	Ca_13009	-0.925824	0.00804913
Ca_16115	Ca_13009	-0.925824	0.00804913
Ca_18985	Ca_06039	0.925591	0.00809909
Ca_13012	Ca_14932	-0.925427	0.00813434
Ca_19153	Ca_06039	0.925426	0.00813455
Ca_04123	Ca_19899	-0.925278	0.00816638
Ca_19786	Ca_11206	0.925225	0.00817789
Ca_07663	Ca_19084	0.925185	0.00818656
Ca_19329	Ca_13851	0.925084	0.00820839
Ca_00065	Ca_14932	0.925027	0.00822078
Ca_14931	Ca_19084	0.924926	0.00824258
Ca_05102	Ca_11206	0.924907	0.00824662
Ca_15091	Ca_06039	0.924607	0.00831189
Ca_00251	Ca_13851	-0.924364	0.00836481
Ca_12240	Ca_06148	0.924355	0.00836674
Ca_03729	Ca_11206	0.924133	0.00841527
Ca_03752	Ca_07849	0.924075	0.00842805
Ca_08599	Ca_07849	0.92404	0.00843583
Ca_09108	Ca_10260	0.923788	0.00849117
Ca_18534	Ca_09634	-0.923769	0.00849532
Ca_06336	Ca_14932	-0.923497	0.00855515
Ca_16713	Ca_13009	-0.923492	0.00855626
Ca_10840	Ca_18242	-0.923402	0.00857619
Ca_12737	Ca_14932	-0.923295	0.00859979
Ca_03727	Ca_09634	-0.923143	0.0086334
Ca_03262	Ca_06148	0.923137	0.00863477
Ca_03068	Ca_06934	0.923137	0.00863489
Ca_16243	Ca_13851	-0.923097	0.00864377
Ca_10515	Ca_03271	-0.923046	0.00865491
Ca_03998	Ca_06934	0.922986	0.00866828
Ca_16104	Ca_10260	0.92291	0.00868516
Ca_13936	Ca_03271	-0.922856	0.00869717
Ca_06301	Ca_11206	0.922742	0.00872264
Ca_00161	Ca_20782	-0.92258	0.00875879
Ca_06821	Ca_02044	0.922407	0.00879746
Ca_10129	Ca_11206	-0.922296	0.00882229
Ca_17175	Ca_06934	0.922166	0.00885136
Ca_06301	Ca_07849	0.922087	0.00886914
Ca_07849	Ca_11206	0.921971	0.0088953
Ca_04248	Ca_14932	-0.921967	0.00889624
Ca_01972	Ca_03271	0.921742	0.00894677
Ca_17916	Ca_06039	0.921735	0.00894834
Ca_11973	Ca_03271	0.921715	0.00895296
Ca_12921	Ca_10260	0.921587	0.00898186
Ca_14376	Ca_06039	0.92147	0.0090084
Ca_16481	Ca_01381	-0.921322	0.00904179
Ca_16931	Ca_06039	0.921151	0.0090807
Ca_05102	Ca_07849	0.921142	0.00908272
Ca_12073	Ca_10260	0.92099	0.00911734
Ca_00062	Ca_14932	-0.920957	0.00912471
Ca_00479	Ca_02044	0.920807	0.00915893
Ca_05783	Ca_02044	0.920767	0.00916808
Ca_12871	Ca_14932	-0.920702	0.00918292
Ca_13851	Ca_13851	0.920511	0.00922658
Ca_12404	Ca_06039	0.920488	0.00923186
Ca_00226	Ca_09634	-0.920469	0.00923624
Ca_18517	Ca_09634	-0.920323	0.00926969
Ca_10273	Ca_07849	0.920297	0.00927572
Ca_02827	Ca_16661	0.92026	0.0092843
Ca_12234	Ca_07849	0.92022	0.00929334
Ca_01252	Ca_11206	0.919599	0.00943667
Ca_05053	Ca_11206	0.919481	0.00946386
Ca_04944	Ca_03271	-0.919457	0.00946948
Ca_03184	Ca_02044	-0.9194	0.00948264
Ca_15693	Ca_06039	0.919361	0.00949174
Ca_00454	Ca_14932	-0.919081	0.00955688
Ca_07117	Ca_04026	0.919036	0.00956735
Ca_05806	Ca_06039	-0.919005	0.00957463
Ca_04965	Ca_04026	0.918829	0.00961572
Ca_13047	Ca_14932	0.918738	0.0096369
Ca_09085	Ca_06934	0.918658	0.00965559
Ca_05050	Ca_11206	0.918602	0.00966877
Ca_07839	Ca_06148	0.918564	0.00967763
Ca_09931	Ca_16661	-0.918521	0.00968776
Ca_02827	Ca_03271	0.918424	0.00971051
Ca_10675	Ca_06148	0.918016	0.00980658
Ca_00251	Ca_02044	-0.917788	0.00986033
Ca_07274	Ca_06148	0.917746	0.00987028
Ca_11015	Ca_13851	-0.917608	0.00990299
Ca_07547	Ca_01381	0.917579	0.00990979
Ca_04965	Ca_06148	0.917237	0.00999104
Ca_06317	Ca_06039	0.91689	0.0100739
Ca_02478	Ca_04026	0.916763	0.0101043
Ca_11097	Ca_06039	0.916749	0.0101077
Ca_12668	Ca_06148	0.916645	0.0101325
Ca_02555	Ca_06039	0.916619	0.0101387
Ca_07325	Ca_06039	0.916382	0.0101957
Ca_18090	Ca_04026	-0.916363	0.0102002
Ca_11367	Ca_03507	-0.916227	0.0102328
Ca_13319	Ca_20782	-0.916181	0.010244
Ca_09931	Ca_03271	-0.91558	0.0103893
Ca_07325	Ca_06148	0.91553	0.0104014
Ca_07839	Ca_06039	0.915489	0.0104114
Ca_06455	Ca_18242	-0.915372	0.0104397
Ca_03059	Ca_06934	0.915347	0.0104458
Ca_04985	Ca_02044	0.915227	0.010475
Ca_07987	Ca_09634	-0.914982	0.0105349
Ca_11015	Ca_05901	-0.914947	0.0105433
Ca_18341	Ca_06039	0.914923	0.0105493
Ca_00779	Ca_06934	0.914884	0.0105588
Ca_18090	Ca_02044	0.914719	0.010599
Ca_09110	Ca_06148	0.91441	0.0106749
Ca_13573	Ca_11206	0.914239	0.010717
Ca_08536	Ca_06039	0.913925	0.0107945
Ca_10629	Ca_02044	0.913871	0.010808
Ca_12943	Ca_18242	-0.913677	0.0108559
Ca_11801	Ca_13851	0.913652	0.0108621
Ca_03557	Ca_19084	0.913613	0.0108718
Ca_12959	Ca_11206	0.913601	0.0108747
Ca_12658	Ca_19084	0.913582	0.0108794
Ca_10290	Ca_14932	-0.913297	0.0109503
Ca_03343	Ca_11206	0.91328	0.0109544
Ca_05510	Ca_10260	0.913269	0.0109571
Ca_10595	Ca_06148	0.913161	0.0109841
Ca_05698	Ca_18242	-0.913154	0.0109857
Ca_00454	Ca_09634	-0.912703	0.0110985
Ca_07117	Ca_14932	0.912566	0.0111328
Ca_02104	Ca_04026	-0.912543	0.0111387
Ca_02701	Ca_07849	0.912375	0.0111809
Ca_03313	Ca_19899	0.912357	0.0111854
Ca_03612	Ca_11206	0.912251	0.0112119
Ca_20693	Ca_13009	-0.912184	0.011229
Ca_06999	Ca_06039	0.912046	0.0112638
Ca_09385	Ca_18242	0.912042	0.0112647
Ca_20574	Ca_14932	0.911985	0.0112789
Ca_11697	Ca_13009	-0.911968	0.0112834
Ca_17226	Ca_06039	0.911816	0.0113218
Ca_09238	Ca_06148	0.911793	0.0113276
Ca_10314	Ca_06039	0.911645	0.0113651
Ca_04659	Ca_13009	-0.911411	0.0114243
Ca_19848	Ca_03507	-0.911319	0.0114479
Ca_18808	Ca_18242	-0.911231	0.0114702
Ca_15740	Ca_02044	0.911155	0.0114895
Ca_15015	Ca_13009	-0.911065	0.0115124
Ca_14338	Ca_06934	0.910921	0.0115491
Ca_06961	Ca_07849	0.910903	0.0115537
Ca_14116	Ca_06934	0.91074	0.0115954
Ca_04985	Ca_16661	0.910729	0.0115981
Ca_20433	Ca_06934	0.910658	0.0116164
Ca_10064	Ca_07849	0.910514	0.0116534
Ca_11828	Ca_06934	0.910468	0.0116652
Ca_20478	Ca_14932	-0.910428	0.0116753
Ca_16611	Ca_06039	0.910366	0.0116912
Ca_00557	Ca_13009	-0.910069	0.0117677
Ca_12215	Ca_07849	0.909905	0.0118101
Ca_08305	Ca_05901	0.909866	0.01182
Ca_15445	Ca_10260	0.909783	0.0118414
Ca_03820	Ca_07849	0.909672	0.0118701
Ca_08981	Ca_11206	0.909638	0.0118789
Ca_10665	Ca_06039	0.909636	0.0118794
Ca_06138	Ca_06934	0.909632	0.0118807
Ca_18318	Ca_01381	-0.90954	0.0119045
Ca_17462	Ca_10260	0.909005	0.0120433
Ca_06197	Ca_06039	0.908899	0.0120711
Ca_15440	Ca_06148	0.908779	0.0121024
Ca_07987	Ca_01381	-0.908701	0.0121227
Ca_06336	Ca_01381	-0.908665	0.0121322
Ca_11763	Ca_05901	-0.908641	0.0121383
Ca_16842	Ca_06039	0.908592	0.0121513
Ca_03969	Ca_09634	-0.908497	0.0121762
Ca_07868	Ca_10260	0.908295	0.012229
Ca_16966	Ca_05901	-0.90821	0.0122515
Ca_02441	Ca_18242	-0.908127	0.0122733
Ca_10187	Ca_16661	-0.908026	0.0122997
Ca_15418	Ca_18242	-0.908015	0.0123028
Ca_03752	Ca_06934	0.907961	0.0123168
Ca_07575	Ca_06039	0.907948	0.0123203
Ca_03262	Ca_06039	0.907577	0.0124184
Ca_05000	Ca_20782	-0.907462	0.0124488
Ca_11393	Ca_18242	-0.907426	0.0124583
Ca_18684	Ca_06934	0.907203	0.0125174
Ca_07238	Ca_03271	-0.907189	0.0125211
Ca_11367	Ca_13009	-0.90717	0.0125262
Ca_13693	Ca_02044	-0.907023	0.0125653
Ca_08497	Ca_06148	0.906908	0.0125957
Ca_14294	Ca_06039	0.906733	0.0126425
Ca_10433	Ca_03271	-0.906685	0.0126553
Ca_09108	Ca_06148	0.906585	0.012682
Ca_03702	Ca_13009	-0.906365	0.0127409
Ca_04032	Ca_07849	0.90619	0.0127878
Ca_11260	Ca_07849	0.906101	0.0128115
Ca_01972	Ca_05901	0.906095	0.0128133
Ca_07878	Ca_07849	0.905962	0.0128489
Ca_12871	Ca_18242	-0.905778	0.0128984
Ca_09351	Ca_06039	0.905767	0.0129015
Ca_04708	Ca_13851	0.90572	0.012914
Ca_18018	Ca_04026	-0.905709	0.0129171
Ca_03354	Ca_11206	0.905675	0.0129263
Ca_08779	Ca_13009	-0.905352	0.0130133
Ca_04445	Ca_01381	-0.905252	0.0130405
Ca_03227	Ca_07849	0.905238	0.0130444
Ca_00226	Ca_14932	-0.905234	0.0130454
Ca_19329	Ca_07849	0.905164	0.0130643
Ca_00161	Ca_05901	-0.905144	0.0130697
Ca_00075	Ca_05901	-0.905128	0.0130742
Ca_15488	Ca_18242	-0.905049	0.0130956
Ca_05195	Ca_06934	0.904853	0.0131486
Ca_03820	Ca_13851	0.904813	0.0131595
Ca_06455	Ca_09634	-0.904791	0.0131655
Ca_14254	Ca_03271	-0.90461	0.0132148
Ca_14020	Ca_07849	0.904329	0.0132917
Ca_05122	Ca_06934	0.904239	0.0133163
Ca_10290	Ca_01381	-0.904203	0.013326
Ca_16481	Ca_14932	-0.904082	0.0133591
Ca_00548	Ca_11206	0.904005	0.0133803
Ca_17670	Ca_13851	0.903979	0.0133874
Ca_13959	Ca_01381	-0.903915	0.0134049
Ca_00975	Ca_06148	0.903873	0.0134165
Ca_06961	Ca_06934	0.9038	0.0134365
Ca_00744	Ca_06934	0.903725	0.0134571
Ca_16277	Ca_05901	0.903689	0.0134672
Ca_13290	Ca_10260	0.903198	0.0136023
Ca_08063	Ca_04026	-0.903103	0.0136286
Ca_10433	Ca_05901	-0.903086	0.0136333
Ca_13958	Ca_06934	0.902958	0.0136687
Ca_00762	Ca_19899	0.902898	0.0136853
Ca_06592	Ca_06934	0.902857	0.0136967
Ca_13765	Ca_06039	0.902736	0.0137304
Ca_08059	Ca_13009	-0.902714	0.0137364
Ca_16121	Ca_14932	-0.902662	0.0137508
Ca_03634	Ca_14932	-0.90257	0.0137764
Ca_04164	Ca_01381	0.902524	0.0137892
Ca_13657	Ca_06148	0.902423	0.0138174
Ca_12959	Ca_06934	0.902383	0.0138286
Ca_07390	Ca_19084	0.902379	0.0138298
Ca_15700	Ca_06039	0.902296	0.0138527
Ca_13936	Ca_05901	-0.902287	0.0138553
Ca_09262	Ca_02044	0.902125	0.0139005
Ca_17931	Ca_06039	0.901975	0.0139425
Ca_02013	Ca_06934	0.901955	0.013948
Ca_06319	Ca_13009	-0.901892	0.0139657
Ca_03953	Ca_11206	0.901738	0.0140088
Ca_17420	Ca_04026	0.901692	0.0140215
Ca_03651	Ca_07849	0.901347	0.0141186
Ca_10972	Ca_18242	-0.901336	0.0141217
Ca_01316	Ca_06934	0.901294	0.0141336
Ca_10290	Ca_18242	-0.901284	0.0141363
Ca_20035	Ca_06039	0.901253	0.0141449
Ca_06336	Ca_09634	-0.900776	0.0142796
Ca_09406	Ca_09634	-0.900687	0.0143048
Ca_11920	Ca_13009	-0.900644	0.0143171
Ca_06964	Ca_13009	-0.900597	0.0143305
Ca_06845	Ca_11206	0.900538	0.0143471
Ca_06567	Ca_09634	-0.900537	0.0143473
Ca_04032	Ca_11206	0.900399	0.0143865
Ca_12737	Ca_01381	-0.900395	0.0143877
Ca_07987	Ca_14932	-0.900308	0.0144124
Ca_01886	Ca_19084	0.900269	0.0144234
Ca_06317	Ca_06148	0.900196	0.0144442
Ca_03485	Ca_19899	0.900046	0.0144868
Ca_19511	Ca_06039	0.899994	0.0145019
Ca_14937	Ca_07849	-0.899861	0.0145395
Ca_12871	Ca_19899	-0.899747	0.0145723
Ca_11973	Ca_11206	0.899693	0.0145877
Ca_01868	Ca_09634	-0.899575	0.0146215
Ca_13541	Ca_02044	-0.899495	0.0146442
Ca_18713	Ca_09634	0.899484	0.0146475
Ca_11511	Ca_07849	0.899428	0.0146634
Ca_15380	Ca_06148	0.899294	0.0147019
Ca_06965	Ca_06148	0.899202	0.0147284
Ca_07274	Ca_06039	0.899193	0.014731
Ca_15137	Ca_13851	0.899187	0.0147327
Ca_02827	Ca_03507	-0.899138	0.0147466
Ca_06505	Ca_06039	0.899116	0.0147531
Ca_06750	Ca_04026	-0.899027	0.0147787
Ca_06336	Ca_18242	-0.899014	0.0147824
Ca_05294	Ca_05901	-0.898893	0.0148171
Ca_16723	Ca_03271	-0.898862	0.014826
Ca_12215	Ca_06934	0.898808	0.0148416
Ca_08783	Ca_09634	-0.898803	0.0148429
Ca_17862	Ca_05901	-0.898695	0.0148743
Ca_14344	Ca_01381	-0.898677	0.0148795
Ca_11507	Ca_13851	-0.898664	0.0148832
Ca_11015	Ca_20782	-0.898661	0.014884
Ca_03778	Ca_06148	0.898406	0.0149577
Ca_09943	Ca_06934	0.89832	0.0149825
Ca_02833	Ca_18242	-0.898145	0.0150334
Ca_09925	Ca_16661	-0.898099	0.0150466
Ca_00251	Ca_05901	-0.898074	0.0150541
Ca_02166	Ca_05901	0.898063	0.015057
Ca_15380	Ca_10260	0.897794	0.0151354
Ca_01876	Ca_18242	0.897744	0.0151498
Ca_00796	Ca_06148	0.897627	0.0151838
Ca_15883	Ca_18242	-0.897448	0.0152361
Ca_06750	Ca_14932	-0.89741	0.0152473
Ca_13437	Ca_02044	-0.897345	0.0152663
Ca_06808	Ca_19899	-0.897287	0.0152831
Ca_04944	Ca_02044	-0.897071	0.0153464
Ca_16651	Ca_02044	-0.897023	0.0153605
Ca_05654	Ca_10260	0.896971	0.0153756
Ca_16564	Ca_05901	0.896888	0.0153999
Ca_20471	Ca_18242	-0.896759	0.015438
Ca_13046	Ca_13851	0.896563	0.0154955
Ca_13047	Ca_19084	0.896461	0.0155255
Ca_12503	Ca_06934	0.896258	0.0155855
Ca_09931	Ca_05901	-0.89624	0.0155907
Ca_16902	Ca_14932	-0.896167	0.0156122
Ca_07508	Ca_06039	0.896071	0.0156405
Ca_03043	Ca_06934	0.895976	0.0156688
Ca_15996	Ca_06934	0.895497	0.0158108
Ca_02702	Ca_05901	-0.895469	0.0158189
Ca_15708	Ca_01381	-0.895407	0.0158374
Ca_17310	Ca_02044	0.895351	0.0158541
Ca_17083	Ca_05901	0.895323	0.0158625
Ca_05233	Ca_05901	-0.895297	0.0158701
Ca_12943	Ca_09634	-0.895002	0.015958
Ca_00251	Ca_16661	-0.894856	0.0160017
Ca_08050	Ca_19899	0.894818	0.0160129
Ca_10187	Ca_03271	-0.894762	0.0160297
Ca_08792	Ca_06934	0.894733	0.0160384
Ca_13051	Ca_05901	-0.894457	0.0161213
Ca_14409	Ca_05901	-0.894457	0.0161213
Ca_08184	Ca_05901	-0.894457	0.0161213
Ca_09601	Ca_05901	-0.894457	0.0161213
Ca_09698	Ca_05901	-0.894457	0.0161213
Ca_09878	Ca_05901	-0.894457	0.0161213
Ca_13944	Ca_05901	-0.894457	0.0161213
Ca_19161	Ca_05901	-0.894457	0.0161213
Ca_19320	Ca_05901	-0.894457	0.0161213
Ca_19545	Ca_05901	-0.894457	0.0161213
Ca_12257	Ca_01381	0.894335	0.0161578
Ca_16877	Ca_05901	-0.894292	0.0161706
Ca_01345	Ca_04026	-0.894126	0.0162205
Ca_04137	Ca_13009	-0.893868	0.0162984
Ca_11762	Ca_18242	-0.893778	0.0163254
Ca_09092	Ca_13851	-0.893778	0.0163254
Ca_04106	Ca_06148	0.893749	0.0163343
Ca_11050	Ca_14932	0.893625	0.0163716
Ca_10515	Ca_20782	-0.893556	0.0163925
Ca_09988	Ca_11206	0.893513	0.0164055
Ca_02013	Ca_07849	0.893472	0.016418
Ca_00733	Ca_06039	0.89342	0.0164335
Ca_11458	Ca_05901	-0.893329	0.0164611
Ca_08981	Ca_07849	0.893299	0.0164704
Ca_09931	Ca_20782	-0.893266	0.0164802
Ca_11207	Ca_06934	0.893183	0.0165055
Ca_00116	Ca_06934	0.893153	0.0165144
Ca_02853	Ca_13851	-0.893021	0.0165546
Ca_18491	Ca_13009	-0.892903	0.0165904
Ca_06372	Ca_11206	0.89277	0.0166308
Ca_08792	Ca_06039	0.892716	0.0166473
Ca_18518	Ca_18242	-0.892511	0.0167099
Ca_01894	Ca_04026	-0.892476	0.0167206
Ca_00027	Ca_13851	-0.892313	0.0167703
Ca_01126	Ca_06934	0.892277	0.0167813
Ca_16772	Ca_07849	0.89222	0.0167988
Ca_08753	Ca_13009	-0.891753	0.0169419
Ca_10819	Ca_06148	0.891723	0.016951
Ca_05783	Ca_16661	0.891655	0.0169719
Ca_10989	Ca_10260	0.891624	0.0169816
Ca_13813	Ca_06934	0.891621	0.0169826
Ca_20517	Ca_18242	-0.891459	0.0170325
Ca_11504	Ca_18242	-0.89119	0.0171154
Ca_18518	Ca_19899	-0.891121	0.0171365
Ca_05706	Ca_02044	0.891112	0.0171393
Ca_16617	Ca_19084	0.890939	0.0171929
Ca_07849	Ca_06934	0.890816	0.017231
Ca_13158	Ca_18242	-0.890774	0.017244
Ca_10665	Ca_06148	0.890743	0.0172536
Ca_05050	Ca_07849	0.890678	0.0172738
Ca_15436	Ca_06148	0.890087	0.0174575
Ca_08305	Ca_02044	0.890054	0.0174677
Ca_03612	Ca_07849	0.889908	0.0175131
Ca_04985	Ca_05901	0.889872	0.0175244
Ca_13415	Ca_06148	0.889739	0.017566
Ca_04113	Ca_18242	-0.889701	0.0175778
Ca_18517	Ca_14932	-0.889651	0.0175935
Ca_14257	Ca_16661	-0.889643	0.0175959
Ca_15290	Ca_01381	0.889569	0.017619
Ca_04020	Ca_06934	0.889482	0.0176463
Ca_00224	Ca_20782	-0.88937	0.0176815
Ca_20471	Ca_09634	-0.889225	0.0177269
Ca_08006	Ca_06148	0.889158	0.0177482
Ca_10631	Ca_06148	0.889147	0.0177514
Ca_00754	Ca_13851	-0.889139	0.0177539
Ca_16651	Ca_16661	-0.889124	0.0177587
Ca_05498	Ca_02044	-0.888927	0.0178206
Ca_09951	Ca_10260	0.888908	0.0178266
Ca_03043	Ca_19084	0.888873	0.0178376
Ca_08644	Ca_19899	0.888586	0.0179282
Ca_10737	Ca_20782	-0.88846	0.0179679
Ca_01359	Ca_06148	0.888452	0.0179705
Ca_17145	Ca_06148	0.888422	0.0179798
Ca_16724	Ca_14932	-0.888419	0.0179808
Ca_06683	Ca_06148	0.888415	0.0179822
Ca_13437	Ca_05901	-0.888303	0.0180175
Ca_12138	Ca_13009	-0.888228	0.0180414
Ca_00986	Ca_02044	0.888203	0.0180491
Ca_16121	Ca_19899	-0.888138	0.0180699
Ca_03984	Ca_11206	0.888031	0.0181037
Ca_13974	Ca_19084	0.887996	0.0181147
Ca_16226	Ca_18242	-0.88791	0.0181421
Ca_06644	Ca_06148	0.887806	0.0181752
Ca_00224	Ca_05901	-0.887777	0.0181842
Ca_03514	Ca_18242	0.887645	0.0182263
Ca_15772	Ca_06148	0.88741	0.0183012
Ca_08063	Ca_02044	0.887217	0.0183625
Ca_02478	Ca_10260	0.887104	0.0183988
Ca_01214	Ca_04026	-0.887017	0.0184267
Ca_08999	Ca_13851	-0.886913	0.0184599
Ca_03557	Ca_06148	0.886896	0.0184654
Ca_03406	Ca_18242	0.886873	0.0184728
Ca_08457	Ca_11206	-0.886695	0.0185298
Ca_05536	Ca_09634	0.886231	0.0186789
Ca_10219	Ca_02044	0.885804	0.0188164
Ca_11210	Ca_04026	0.885744	0.0188359
Ca_15985	Ca_19899	0.885726	0.0188416
Ca_03406	Ca_19899	0.88563	0.0188727
Ca_15700	Ca_06148	0.885415	0.0189425
Ca_05666	Ca_06039	0.885358	0.018961
Ca_00975	Ca_10260	0.885281	0.0189857
Ca_03709	Ca_01381	-0.88524	0.018999
Ca_08981	Ca_06934	0.885196	0.0190134
Ca_05863	Ca_11206	0.885139	0.0190317
Ca_15678	Ca_06039	0.885129	0.0190351
Ca_04188	Ca_10260	0.885085	0.0190495
Ca_01826	Ca_10260	0.885053	0.0190597
Ca_11207	Ca_06039	0.884941	0.0190962
Ca_08903	Ca_18242	-0.884892	0.0191121
Ca_02316	Ca_01381	0.884692	0.0191774
Ca_04445	Ca_04026	-0.884606	0.0192055
Ca_14272	Ca_02044	0.884418	0.0192669
Ca_10273	Ca_11206	0.884332	0.0192948
Ca_12097	Ca_19899	0.884248	0.0193223
Ca_00837	Ca_01381	-0.884145	0.0193559
Ca_16524	Ca_06148	0.884109	0.0193679
Ca_15708	Ca_18242	-0.884007	0.0194014
Ca_20098	Ca_06148	0.883834	0.019458
Ca_15708	Ca_19899	-0.883533	0.019557
Ca_12523	Ca_06148	0.883418	0.0195947
Ca_16190	Ca_03271	0.883409	0.0195979
Ca_02639	Ca_06148	0.883358	0.0196146
Ca_10112	Ca_06148	0.883356	0.0196151
Ca_11481	Ca_11206	0.883145	0.0196848
Ca_13765	Ca_06148	0.883065	0.0197113
Ca_13889	Ca_11206	0.882972	0.0197419
Ca_11432	Ca_19899	0.88269	0.0198351
Ca_12937	Ca_13009	0.882663	0.0198444
Ca_13012	Ca_09634	-0.881983	0.0200702
Ca_00160	Ca_06039	0.881708	0.020162
Ca_03587	Ca_01381	0.881707	0.0201621
Ca_09991	Ca_11206	0.881695	0.0201661
Ca_09123	Ca_03271	0.881623	0.0201904
Ca_14272	Ca_07849	0.881133	0.0203543
Ca_18729	Ca_13009	-0.881	0.020399
Ca_09065	Ca_13851	-0.880913	0.020428
Ca_13917	Ca_14932	-0.880796	0.0204674
Ca_09238	Ca_06039	0.880768	0.0204769
Ca_08999	Ca_02044	-0.880493	0.0205696
Ca_03059	Ca_06039	0.880439	0.0205877
Ca_16923	Ca_06148	0.880422	0.0205936
Ca_03612	Ca_06934	0.880307	0.0206322
Ca_13558	Ca_01381	0.880244	0.0206534
Ca_04783	Ca_11206	0.880227	0.0206593
Ca_07474	Ca_02044	0.880121	0.0206951
Ca_04538	Ca_19084	0.880101	0.0207017
Ca_07851	Ca_05901	0.880068	0.0207131
Ca_06644	Ca_06934	0.879972	0.0207455
Ca_11260	Ca_13851	0.879827	0.0207945
Ca_03709	Ca_14932	-0.879804	0.0208025
Ca_16732	Ca_06039	0.879775	0.0208121
Ca_03634	Ca_19899	-0.879641	0.0208577
Ca_13046	Ca_11206	0.879604	0.0208702
Ca_02460	Ca_13009	-0.87949	0.0209091
Ca_01345	Ca_09634	-0.879386	0.0209443
Ca_03463	Ca_02044	-0.879302	0.0209729
Ca_06645	Ca_06039	0.879184	0.0210129
Ca_08535	Ca_10260	0.879172	0.0210172
Ca_08644	Ca_06148	0.879149	0.0210251
Ca_01821	Ca_06148	0.879103	0.0210406
Ca_09374	Ca_13009	-0.87896	0.0210893
Ca_10737	Ca_02044	-0.878856	0.021125
Ca_03542	Ca_03507	-0.878849	0.0211272
Ca_11507	Ca_16661	-0.878802	0.0211432
Ca_03820	Ca_05901	0.878657	0.0211929
Ca_04463	Ca_09634	-0.878636	0.0212001
Ca_07452	Ca_06039	0.878621	0.0212051
Ca_06154	Ca_03271	-0.87862	0.0212055
Ca_04163	Ca_09634	-0.878421	0.0212737
Ca_07519	Ca_10260	0.878375	0.0212895
Ca_16220	Ca_06039	0.878111	0.0213801
Ca_17226	Ca_06934	0.87803	0.0214077
Ca_04020	Ca_06039	0.878006	0.0214161
Ca_02701	Ca_13851	0.878	0.0214179
Ca_14709	Ca_18242	-0.877925	0.0214439
Ca_09575	Ca_06148	0.877914	0.0214475
Ca_04693	Ca_19899	0.877869	0.0214632
Ca_15114	Ca_02044	-0.877789	0.0214905
Ca_17144	Ca_13009	0.877752	0.0215034
Ca_11763	Ca_20782	-0.87774	0.0215076
Ca_14916	Ca_01381	0.877715	0.0215162
Ca_03438	Ca_06039	0.877471	0.0216003
Ca_10988	Ca_11206	0.877305	0.0216577
Ca_13352	Ca_02044	0.877211	0.0216902
Ca_08644	Ca_19084	0.877191	0.0216971
Ca_13473	Ca_06148	0.87711	0.0217249
Ca_05464	Ca_07849	0.877009	0.0217599
Ca_14183	Ca_01381	-0.876776	0.0218407
Ca_14066	Ca_02044	0.876728	0.0218573
Ca_02063	Ca_11206	0.876677	0.0218752
Ca_13069	Ca_06148	0.876615	0.0218966
Ca_13858	Ca_05901	-0.876582	0.0219081
Ca_06154	Ca_20782	-0.876155	0.0220565
Ca_18518	Ca_01381	-0.876115	0.0220704
Ca_17381	Ca_18242	-0.876075	0.0220845
Ca_02877	Ca_13009	-0.876057	0.0220909
Ca_09944	Ca_06934	0.875999	0.0221111
Ca_03686	Ca_06148	0.875773	0.0221899
Ca_09354	Ca_11206	0.87576	0.0221944
Ca_20098	Ca_06934	0.875664	0.0222281
Ca_09991	Ca_06934	0.875662	0.0222288
Ca_08353	Ca_02044	0.875602	0.0222496
Ca_08992	Ca_02044	0.875568	0.0222618
Ca_03458	Ca_01381	-0.87552	0.0222784
Ca_06086	Ca_03507	-0.875512	0.0222812
Ca_08551	Ca_10260	0.87544	0.0223066
Ca_00062	Ca_18242	-0.875405	0.0223188
Ca_02043	Ca_04026	-0.875285	0.0223608
Ca_06372	Ca_06934	0.874957	0.022476
Ca_09542	Ca_06148	0.874848	0.0225146
Ca_11511	Ca_06934	0.874755	0.0225471
Ca_07868	Ca_06148	0.874623	0.0225938
Ca_16481	Ca_18242	-0.874621	0.0225943
Ca_07663	Ca_09634	0.874601	0.0226014
Ca_08590	Ca_06039	0.874468	0.0226485
Ca_04693	Ca_19084	0.874431	0.0226613
Ca_04787	Ca_11206	0.874336	0.0226948
Ca_03752	Ca_11206	0.874291	0.0227108
Ca_05294	Ca_13851	-0.874237	0.0227299
Ca_14838	Ca_06148	0.874115	0.0227732
Ca_13429	Ca_06934	0.874011	0.0228101
Ca_05536	Ca_01381	0.873983	0.0228198
Ca_03614	Ca_13009	-0.873913	0.0228445
Ca_11579	Ca_06148	0.873804	0.0228832
Ca_11432	Ca_19084	0.873674	0.0229294
Ca_04465	Ca_13851	-0.873633	0.0229441
Ca_11762	Ca_14932	-0.873628	0.0229457
Ca_00226	Ca_18242	-0.873615	0.0229504
Ca_05256	Ca_06934	0.873611	0.0229517
Ca_18276	Ca_13009	-0.873449	0.0230094
Ca_10828	Ca_09634	-0.873166	0.0231102
Ca_16842	Ca_06148	0.873166	0.0231103
Ca_02827	Ca_05901	0.873165	0.0231105
Ca_17862	Ca_13851	-0.873136	0.0231208
Ca_04965	Ca_10260	0.873102	0.023133
Ca_05910	Ca_06934	0.872918	0.0231987
Ca_16060	Ca_11206	0.872866	0.023217
Ca_02702	Ca_13851	-0.872863	0.0232181
Ca_07272	Ca_13851	0.872849	0.0232233
Ca_06250	Ca_18242	-0.872588	0.0233164
Ca_14930	Ca_18242	-0.872529	0.0233377
Ca_10840	Ca_01381	-0.872471	0.0233585
Ca_09417	Ca_19899	0.87244	0.0233695
Ca_00124	Ca_01381	0.872284	0.0234254
Ca_02686	Ca_06039	0.87212	0.0234842
Ca_04733	Ca_20782	0.872072	0.0235017
Ca_18713	Ca_14932	0.872065	0.0235039
Ca_18441	Ca_10260	0.872022	0.0235194
Ca_09943	Ca_06039	0.871947	0.0235465
Ca_00656	Ca_11206	0.871766	0.0236114
Ca_20035	Ca_06934	0.871547	0.0236905
Ca_08184	Ca_13851	-0.871503	0.0237064
Ca_09601	Ca_13851	-0.871503	0.0237064
Ca_09698	Ca_13851	-0.871503	0.0237064
Ca_09878	Ca_13851	-0.871503	0.0237064
Ca_13051	Ca_13851	-0.871503	0.0237064
Ca_13944	Ca_13851	-0.871503	0.0237064
Ca_14409	Ca_13851	-0.871503	0.0237064
Ca_19161	Ca_13851	-0.871503	0.0237064
Ca_19320	Ca_13851	-0.871503	0.0237064
Ca_19545	Ca_13851	-0.871503	0.0237064
Ca_17420	Ca_14932	0.871299	0.0237801
Ca_13907	Ca_02044	0.871056	0.023868
Ca_10950	Ca_18242	0.871019	0.0238813
Ca_00114	Ca_03507	-0.870941	0.0239097
Ca_13722	Ca_11206	0.870913	0.0239196
Ca_13673	Ca_13009	-0.870893	0.0239267
Ca_16481	Ca_09634	-0.870821	0.0239529
Ca_12503	Ca_11206	0.870585	0.0240385
Ca_07176	Ca_14932	-0.870564	0.0240462
Ca_18835	Ca_04026	0.870212	0.0241741
Ca_10187	Ca_20782	-0.870118	0.0242086
Ca_03557	Ca_01381	0.870078	0.0242232
Ca_10988	Ca_07849	0.870057	0.0242309
Ca_01219	Ca_01381	0.869863	0.0243013
Ca_19408	Ca_13009	-0.869787	0.0243292
Ca_12943	Ca_01381	-0.869736	0.024348
Ca_02091	Ca_14932	-0.869679	0.0243687
Ca_14254	Ca_20782	-0.869653	0.0243782
Ca_06081	Ca_11206	0.86963	0.0243866
Ca_06567	Ca_14932	-0.869573	0.0244075
Ca_13408	Ca_04026	0.869538	0.0244201
Ca_02798	Ca_06934	0.869511	0.0244303
Ca_06154	Ca_16661	-0.869305	0.0245056
Ca_09575	Ca_06934	0.869175	0.0245532
Ca_19153	Ca_06934	0.869163	0.0245576
Ca_06148	Ca_06148	0.86912	0.0245736
Ca_13437	Ca_13851	-0.868979	0.0246252
Ca_12943	Ca_14932	-0.868823	0.0246823
Ca_15700	Ca_06934	0.868808	0.0246881
Ca_10171	Ca_01381	-0.868801	0.0246908
Ca_17234	Ca_18242	-0.868794	0.0246932
Ca_00807	Ca_14932	-0.868695	0.0247297
Ca_12224	Ca_10260	0.868607	0.024762
Ca_06819	Ca_06934	0.868599	0.0247651
Ca_00116	Ca_11206	0.868478	0.0248093
Ca_13917	Ca_09634	-0.868409	0.0248348
Ca_06886	Ca_09634	-0.868249	0.0248939
Ca_14462	Ca_02044	0.868245	0.0248956
Ca_05000	Ca_03271	-0.868201	0.0249116
Ca_05783	Ca_05901	0.868174	0.0249218
Ca_11101	Ca_05901	0.868167	0.0249242
Ca_19205	Ca_09634	-0.86802	0.0249785
Ca_09846	Ca_01381	-0.867814	0.0250549
Ca_03463	Ca_05901	-0.867801	0.0250596
Ca_12215	Ca_11206	0.867731	0.0250855
Ca_01546	Ca_06934	0.867716	0.0250913
Ca_10187	Ca_05901	-0.867654	0.0251143
Ca_09110	Ca_06934	0.86764	0.0251192
Ca_09944	Ca_07849	0.867629	0.0251235
Ca_16188	Ca_04026	0.867601	0.0251338
Ca_11866	Ca_03507	-0.867558	0.0251497
Ca_18684	Ca_07849	0.867473	0.0251813
Ca_11511	Ca_11206	0.867381	0.0252155
Ca_00594	Ca_06148	0.867363	0.0252221
Ca_00549	Ca_11206	0.867272	0.0252558
Ca_15883	Ca_09634	-0.867258	0.0252613
Ca_11432	Ca_09634	0.867256	0.025262
Ca_10112	Ca_06039	0.867233	0.0252706
Ca_02853	Ca_02044	-0.867146	0.0253029
Ca_16931	Ca_06148	0.867141	0.0253047
Ca_14257	Ca_13851	-0.867139	0.0253056
Ca_01199	Ca_06148	0.866872	0.025405
Ca_11977	Ca_05901	-0.866761	0.0254464
Ca_01064	Ca_02044	0.866749	0.0254506
Ca_07535	Ca_06934	0.866713	0.025464
Ca_13069	Ca_06039	0.866704	0.0254676
Ca_15062	Ca_13009	-0.866625	0.0254971
Ca_02971	Ca_02044	0.866564	0.0255197
Ca_13355	Ca_11206	0.866513	0.025539
Ca_05498	Ca_03271	-0.866446	0.0255639
Ca_10270	Ca_06148	-0.866359	0.0255964
Ca_10433	Ca_02044	-0.866156	0.0256724
Ca_16966	Ca_16661	-0.866125	0.0256842
Ca_00779	Ca_06039	0.866024	0.0257219
Ca_08929	Ca_06148	0.86599	0.0257348
Ca_17946	Ca_13009	-0.865872	0.0257792
Ca_17700	Ca_13851	0.865818	0.0257994
Ca_06935	Ca_07849	0.865813	0.0258011
Ca_11458	Ca_13851	-0.865787	0.025811
Ca_01519	Ca_19084	0.865741	0.025828
Ca_03900	Ca_10260	0.865705	0.0258419
Ca_07535	Ca_06039	0.865665	0.0258566
Ca_06592	Ca_11206	0.865601	0.025881
Ca_01718	Ca_18242	-0.865582	0.0258881
Ca_00075	Ca_13851	-0.865425	0.0259469
Ca_11393	Ca_01381	-0.865372	0.025967
Ca_19874	Ca_04026	-0.865328	0.0259836
Ca_18501	Ca_01381	-0.86531	0.0259903
Ca_03580	Ca_05901	0.865294	0.0259964
Ca_14255	Ca_10260	0.865286	0.0259992
Ca_11393	Ca_14932	-0.865166	0.0260446
Ca_14049	Ca_06148	0.86509	0.0260734
Ca_18613	Ca_06934	0.864927	0.0261349
Ca_05195	Ca_06148	0.864874	0.0261549
Ca_01098	Ca_06934	0.864811	0.0261788
Ca_14294	Ca_06934	0.864644	0.0262419
Ca_14465	Ca_09634	-0.864618	0.0262518
Ca_15693	Ca_06148	0.864571	0.0262694
Ca_08619	Ca_10260	0.864463	0.0263105
Ca_17444	Ca_02044	0.864213	0.0264054
Ca_00594	Ca_06934	0.86399	0.02649
Ca_13813	Ca_07849	0.863988	0.0264908
Ca_01214	Ca_01381	-0.863984	0.0264923
Ca_12727	Ca_19084	0.863616	0.0266324
Ca_12658	Ca_06934	0.863594	0.0266411
Ca_11973	Ca_16661	0.86354	0.0266615
Ca_06675	Ca_02044	-0.863467	0.0266893
Ca_16651	Ca_05901	-0.863391	0.0267183
Ca_19622	Ca_18242	-0.863242	0.0267754
Ca_15137	Ca_02044	0.863195	0.0267931
Ca_17221	Ca_06148	0.863029	0.0268569
Ca_13047	Ca_01381	0.862985	0.0268737
Ca_09611	Ca_06148	0.862827	0.0269339
Ca_12234	Ca_06934	0.862719	0.0269756
Ca_00962	Ca_06148	0.862543	0.0270429
Ca_04985	Ca_13851	0.862481	0.0270668
Ca_05840	Ca_14932	0.862457	0.0270762
Ca_00980	Ca_04026	0.86244	0.0270824
Ca_12951	Ca_18242	-0.862414	0.0270925
Ca_08858	Ca_02044	-0.86241	0.027094
Ca_18752	Ca_09634	-0.862385	0.0271036
Ca_15290	Ca_04026	0.861968	0.0272642
Ca_00762	Ca_19084	0.861962	0.0272668
Ca_00213	Ca_10260	0.86191	0.0272868
Ca_10129	Ca_05901	-0.861777	0.0273379
Ca_18935	Ca_19084	-0.861755	0.0273465
Ca_17381	Ca_09634	-0.861735	0.0273541
Ca_11709	Ca_02044	-0.861731	0.0273558
Ca_03077	Ca_19084	0.861699	0.027368
Ca_04123	Ca_18242	-0.861632	0.0273938
Ca_13485	Ca_05901	0.86162	0.0273987
Ca_05233	Ca_02044	-0.861601	0.0274058
Ca_06929	Ca_03271	0.861539	0.0274301
Ca_09123	Ca_16661	0.861399	0.0274839
Ca_01561	Ca_19084	0.861378	0.0274922
Ca_01868	Ca_14932	-0.861364	0.0274976
Ca_03324	Ca_13009	-0.860911	0.0276732
Ca_06662	Ca_18242	-0.860896	0.0276791
Ca_13851	Ca_14932	-0.860868	0.02769
Ca_06436	Ca_10260	0.860702	0.0277544
Ca_15436	Ca_06039	0.860612	0.0277896
Ca_05093	Ca_19899	0.860574	0.027804
Ca_02091	Ca_19899	-0.860505	0.0278311
Ca_08216	Ca_06934	0.860436	0.0278578
Ca_08353	Ca_11206	0.860322	0.0279022
Ca_09925	Ca_03271	-0.86029	0.0279149
Ca_05249	Ca_13009	-0.860202	0.027949
Ca_16277	Ca_13851	0.860042	0.0280116
Ca_04031	Ca_07849	0.86003	0.0280163
Ca_14362	Ca_18242	-0.859897	0.0280681
Ca_01877	Ca_06934	0.859829	0.0280949
Ca_11097	Ca_06148	0.859748	0.0281265
Ca_14744	Ca_19084	-0.859741	0.0281293
Ca_16667	Ca_09634	-0.859733	0.0281325
Ca_07256	Ca_06148	0.859701	0.0281447
Ca_10219	Ca_04026	-0.85954	0.0282079
Ca_02468	Ca_07849	0.859537	0.0282093
Ca_07494	Ca_18242	-0.859527	0.028213
Ca_13319	Ca_02044	-0.859481	0.0282312
Ca_08783	Ca_14932	-0.85944	0.0282472
Ca_18281	Ca_11206	0.859263	0.0283166
Ca_16823	Ca_18242	0.859172	0.0283524
Ca_02837	Ca_09634	-0.859134	0.0283674
Ca_15996	Ca_07849	0.859094	0.028383
Ca_08884	Ca_06148	0.859063	0.028395
Ca_01266	Ca_02044	0.859054	0.0283988
Ca_15929	Ca_04026	0.858914	0.0284536
Ca_00864	Ca_06934	0.8589	0.0284594
Ca_00065	Ca_09634	0.858856	0.0284767
Ca_01614	Ca_02044	-0.858802	0.0284979
Ca_19097	Ca_03271	0.858669	0.0285501
Ca_10595	Ca_06039	0.858652	0.0285568
Ca_00161	Ca_13851	-0.858633	0.0285644
Ca_16723	Ca_20782	-0.858609	0.0285738
Ca_09752	Ca_19899	0.858582	0.0285845
Ca_05839	Ca_09634	-0.858482	0.028624
Ca_12996	Ca_11206	0.858471	0.0286281
Ca_01316	Ca_06148	0.858456	0.0286342
Ca_11050	Ca_18242	0.858443	0.0286394
Ca_07410	Ca_18242	0.858321	0.0286876
Ca_15929	Ca_02044	-0.8583	0.0286958
Ca_01894	Ca_06039	-0.858297	0.0286968
Ca_07515	Ca_11206	0.858147	0.0287561
Ca_12039	Ca_10260	0.858136	0.0287604
Ca_04173	Ca_09634	0.858127	0.0287641
Ca_03557	Ca_09634	0.858002	0.0288134
Ca_15137	Ca_14932	-0.857841	0.0288773
Ca_05669	Ca_11206	0.857779	0.0289019
Ca_02169	Ca_13851	-0.857756	0.0289109
Ca_05122	Ca_06039	0.857707	0.0289305
Ca_04708	Ca_07849	0.857659	0.0289494
Ca_14930	Ca_19899	-0.857615	0.0289668
Ca_07547	Ca_10260	0.857413	0.029047
Ca_00715	Ca_01381	0.857365	0.0290662
Ca_06317	Ca_10260	0.857338	0.0290769
Ca_07790	Ca_06934	0.857175	0.0291419
Ca_07467	Ca_02044	0.857068	0.0291842
Ca_09798	Ca_06148	0.857046	0.0291931
Ca_17640	Ca_14932	0.857	0.0292113
Ca_03059	Ca_06148	0.85673	0.0293189
Ca_10303	Ca_10260	0.856609	0.0293675
Ca_10064	Ca_06934	0.856553	0.0293896
Ca_01037	Ca_02044	0.856384	0.0294573
Ca_08566	Ca_01381	0.856208	0.0295278
Ca_10998	Ca_06148	0.856185	0.0295368
Ca_19806	Ca_06148	0.856145	0.0295528
Ca_01877	Ca_06039	0.856074	0.0295814
Ca_15865	Ca_11206	0.856072	0.0295821
Ca_07878	Ca_06934	0.855971	0.0296227
Ca_17381	Ca_14932	-0.855945	0.0296329
Ca_12996	Ca_13851	0.855906	0.0296487
Ca_01956	Ca_11206	0.855899	0.0296516
Ca_04107	Ca_06934	0.855819	0.0296834
Ca_15380	Ca_06039	0.855819	0.0296835
Ca_01517	Ca_16661	0.855804	0.0296897
Ca_11217	Ca_06148	0.855654	0.0297497
Ca_18501	Ca_14932	-0.855654	0.0297499
Ca_06107	Ca_06039	0.855596	0.029773
Ca_18424	Ca_06148	0.855508	0.0298085
Ca_03729	Ca_07849	0.855447	0.0298333
Ca_10433	Ca_03507	0.855321	0.0298837
Ca_12039	Ca_06039	0.855249	0.0299128
Ca_12900	Ca_02044	0.855208	0.0299292
Ca_11285	Ca_14932	0.855187	0.0299376
Ca_13415	Ca_10260	0.855137	0.0299578
Ca_16832	Ca_06148	0.855079	0.0299814
Ca_02971	Ca_04026	-0.854965	0.0300275
Ca_12215	Ca_20782	0.85478	0.0301021
Ca_00462	Ca_07849	-0.854578	0.0301837
Ca_08643	Ca_07849	0.854514	0.0302097
Ca_13889	Ca_07849	0.854388	0.0302607
Ca_17462	Ca_06148	0.854365	0.0302698
Ca_04463	Ca_04026	-0.854329	0.0302844
Ca_13839	Ca_06148	0.854142	0.0303603
Ca_03227	Ca_11206	0.854053	0.0303966
Ca_10171	Ca_19899	-0.853926	0.0304482
Ca_07410	Ca_19899	0.853903	0.0304575
Ca_06750	Ca_02044	0.853846	0.0304804
Ca_06533	Ca_11206	0.853805	0.0304972
Ca_08557	Ca_06934	0.85373	0.0305275
Ca_17640	Ca_13851	-0.853677	0.0305493
Ca_13936	Ca_16661	-0.853661	0.0305556
Ca_05910	Ca_06148	0.853583	0.0305877
Ca_07117	Ca_01381	0.853542	0.030604
Ca_09528	Ca_06148	0.853524	0.0306113
Ca_18565	Ca_19084	-0.853404	0.0306606
Ca_17205	Ca_19084	-0.853404	0.0306606
Ca_01894	Ca_06148	-0.853399	0.0306625
Ca_16724	Ca_01381	-0.853378	0.0306711
Ca_17444	Ca_05901	0.853353	0.0306811
Ca_10810	Ca_11206	0.853353	0.0306812
Ca_12101	Ca_10260	0.853147	0.0307654
Ca_06999	Ca_06148	0.852931	0.0308534
Ca_03969	Ca_14932	-0.852854	0.0308849
Ca_15137	Ca_05901	0.852709	0.0309441
Ca_20618	Ca_06148	0.852651	0.0309682
Ca_12404	Ca_06148	0.852616	0.0309822
Ca_13693	Ca_05901	-0.852576	0.0309988
Ca_07097	Ca_01381	0.852568	0.0310019
Ca_06041	Ca_06934	0.852463	0.0310451
Ca_12283	Ca_01381	0.852444	0.0310529
Ca_14255	Ca_06148	0.852425	0.0310607
Ca_09694	Ca_03507	0.852354	0.0310897
Ca_14947	Ca_01381	0.852326	0.0311011
Ca_00221	Ca_05901	0.852311	0.0311073
Ca_06658	Ca_19084	0.852127	0.0311829
Ca_13839	Ca_06934	0.852057	0.0312116
Ca_09283	Ca_02044	0.852	0.0312352
Ca_00807	Ca_05901	0.851889	0.0312807
Ca_01219	Ca_10260	0.851634	0.0313856
Ca_11973	Ca_13851	0.851618	0.0313922
Ca_15290	Ca_10260	0.851555	0.0314182
Ca_09092	Ca_18242	0.851498	0.0314418
Ca_09085	Ca_11206	0.851483	0.031448
Ca_18985	Ca_06148	0.851467	0.0314544
Ca_10270	Ca_14932	-0.851408	0.031479
Ca_13541	Ca_16661	-0.851388	0.0314871
Ca_16923	Ca_10260	0.851377	0.0314919
Ca_19205	Ca_18242	-0.85137	0.0314947
Ca_16068	Ca_06148	0.851369	0.0314949
Ca_04020	Ca_06148	0.851113	0.0316008
Ca_02679	Ca_19084	0.851039	0.0316314
Ca_06063	Ca_06039	0.850992	0.031651
Ca_06919	Ca_07849	0.850974	0.0316582
Ca_02104	Ca_09634	-0.850909	0.0316851
Ca_20433	Ca_19084	0.85074	0.0317553
Ca_11044	Ca_14932	-0.850521	0.0318462
Ca_04538	Ca_06934	0.850457	0.0318724
Ca_03405	Ca_03507	-0.850423	0.0318867
Ca_00594	Ca_06039	0.850355	0.0319147
Ca_13437	Ca_07849	-0.850308	0.0319346
Ca_07238	Ca_13851	-0.850135	0.0320062
Ca_08810	Ca_06148	0.850083	0.0320278
Ca_14254	Ca_05901	-0.849971	0.0320746
Ca_01561	Ca_01381	0.849957	0.0320803
Ca_12339	Ca_10260	0.849762	0.0321616
Ca_02495	Ca_11206	0.849756	0.0321641
Ca_00116	Ca_07849	0.849691	0.0321914
Ca_05270	Ca_11206	0.849612	0.0322244
Ca_08497	Ca_10260	0.849555	0.0322478
Ca_10737	Ca_03507	0.849508	0.0322675
Ca_15290	Ca_06148	0.849479	0.0322798
Ca_00479	Ca_05901	0.849374	0.0323235
Ca_02487	Ca_06039	0.849306	0.0323521
Ca_07921	Ca_05901	0.848944	0.0325033
Ca_06645	Ca_06934	0.848878	0.0325313
Ca_01359	Ca_06039	0.84884	0.032547
Ca_06808	Ca_09634	-0.84882	0.0325556
Ca_17702	Ca_11206	0.848768	0.032577
Ca_08557	Ca_07849	0.848765	0.0325786
Ca_04465	Ca_03271	-0.848629	0.0326355
Ca_07912	Ca_07849	0.84859	0.0326519
Ca_00796	Ca_19899	0.848538	0.0326738
Ca_13206	Ca_19084	0.848461	0.0327063
Ca_00754	Ca_14932	0.848425	0.0327211
Ca_18218	Ca_18242	-0.848358	0.0327496
Ca_16723	Ca_05901	-0.84834	0.032757
Ca_07474	Ca_05901	0.84829	0.0327778
Ca_04693	Ca_06148	0.848251	0.0327945
Ca_19324	Ca_06148	0.848186	0.0328217
Ca_02043	Ca_02044	0.848162	0.032832
Ca_13648	Ca_06148	0.84809	0.0328624
Ca_03262	Ca_10260	0.848014	0.032894
Ca_12450	Ca_06934	0.848003	0.0328988
Ca_10304	Ca_06148	0.847828	0.0329726
Ca_05630	Ca_19899	0.847759	0.0330019
Ca_12338	Ca_05901	0.84765	0.0330479
Ca_02827	Ca_20782	0.847516	0.0331044
Ca_07274	Ca_06934	0.847404	0.0331518
Ca_01022	Ca_09634	-0.847327	0.0331842
Ca_10235	Ca_07849	0.847298	0.0331965
Ca_01627	Ca_02044	0.847272	0.0332075
Ca_15708	Ca_19084	-0.847122	0.0332712
Ca_19848	Ca_20782	0.84712	0.0332721
Ca_16121	Ca_01381	-0.84696	0.0333396
Ca_03184	Ca_16661	-0.846948	0.0333447
Ca_08783	Ca_01381	-0.846936	0.0333499
Ca_17852	Ca_10260	0.846913	0.0333595
Ca_01372	Ca_06148	0.84688	0.0333738
Ca_08617	Ca_18242	-0.846822	0.0333983
Ca_05534	Ca_02044	0.846748	0.0334296
Ca_00381	Ca_06148	0.84637	0.0335904
Ca_06562	Ca_07849	0.846298	0.0336208
Ca_09354	Ca_06934	0.846234	0.0336482
Ca_02748	Ca_20782	0.846131	0.0336922
Ca_11762	Ca_09634	-0.846088	0.0337102
Ca_03497	Ca_10260	0.846045	0.0337286
Ca_07020	Ca_11206	0.846026	0.0337368
Ca_13974	Ca_01381	0.84592	0.0337819
Ca_07754	Ca_06148	0.845841	0.0338158
Ca_12710	Ca_19084	-0.845727	0.0338642
Ca_01389	Ca_06148	0.845696	0.0338776
Ca_12815	Ca_11206	0.845667	0.0338899
Ca_03692	Ca_07849	0.845654	0.0338954
Ca_16611	Ca_06148	0.845645	0.0338995
Ca_00744	Ca_06039	0.845628	0.0339066
Ca_17702	Ca_19899	0.845593	0.0339217
Ca_04106	Ca_10260	0.845584	0.0339255
Ca_11977	Ca_13851	-0.845391	0.0340078
Ca_01561	Ca_06148	0.845321	0.0340379
Ca_02007	Ca_19084	0.845312	0.0340419
Ca_12996	Ca_03271	0.845194	0.0340922
Ca_13657	Ca_06039	0.845186	0.0340957
Ca_12910	Ca_06148	0.845184	0.0340968
Ca_04944	Ca_20782	-0.844921	0.0342093
Ca_01867	Ca_06148	0.844914	0.0342123
Ca_02335	Ca_18242	-0.84489	0.0342229
Ca_11427	Ca_06039	0.844882	0.0342263
Ca_18018	Ca_06148	-0.844838	0.0342449
Ca_13319	Ca_13851	-0.844742	0.0342865
Ca_14892	Ca_11206	0.844596	0.0343489
Ca_01852	Ca_06148	0.844529	0.034378
Ca_02562	Ca_06148	0.844529	0.034378
Ca_12038	Ca_06148	0.844529	0.034378
Ca_12277	Ca_06148	0.844529	0.034378
Ca_13582	Ca_06148	0.844529	0.034378
Ca_16132	Ca_06148	0.844529	0.034378
Ca_17347	Ca_06148	0.844529	0.034378
Ca_18942	Ca_06148	0.844529	0.034378
Ca_19337	Ca_06148	0.844529	0.034378
Ca_17874	Ca_06934	0.844429	0.0344208
Ca_11801	Ca_11206	0.844369	0.0344469
Ca_10235	Ca_13851	0.844085	0.034569
Ca_09079	Ca_06934	0.844013	0.0346
Ca_15114	Ca_05901	-0.843989	0.0346107
Ca_10235	Ca_02044	0.843923	0.0346392
Ca_16469	Ca_06148	0.843915	0.0346423
Ca_16388	Ca_05901	0.843911	0.0346443
Ca_05910	Ca_19084	0.843582	0.0347866
Ca_04248	Ca_13851	0.843489	0.0348268
Ca_12921	Ca_04026	0.843375	0.0348761
Ca_19848	Ca_03271	0.843331	0.0348952
Ca_08999	Ca_16661	-0.843313	0.0349029
Ca_01893	Ca_04026	0.843016	0.0350318
Ca_05863	Ca_06934	0.843006	0.0350361
Ca_00980	Ca_14932	0.842978	0.0350481
Ca_15582	Ca_04026	-0.842949	0.0350608
Ca_01517	Ca_03271	0.842813	0.0351197
Ca_14465	Ca_19899	-0.842722	0.0351592
Ca_03998	Ca_11206	0.842625	0.0352013
Ca_00888	Ca_13009	-0.842565	0.0352275
Ca_11393	Ca_09634	-0.842503	0.0352544
Ca_08903	Ca_14932	-0.842364	0.0353153
Ca_09694	Ca_16661	-0.842315	0.0353362
Ca_17536	Ca_19084	0.842236	0.0353709
Ca_00807	Ca_03271	0.842226	0.0353754
Ca_00796	Ca_19084	0.842217	0.035379
Ca_20574	Ca_18242	0.842129	0.0354174
Ca_05906	Ca_02044	0.842106	0.0354276
Ca_07547	Ca_04026	0.842104	0.0354285
Ca_01705	Ca_06148	0.842017	0.0354663
Ca_06964	Ca_03507	-0.841976	0.0354845
Ca_14183	Ca_14932	-0.841899	0.0355181
Ca_07535	Ca_06148	0.84189	0.0355218
Ca_09932	Ca_10260	0.841832	0.0355474
Ca_10162	Ca_01381	0.841637	0.0356326
Ca_10263	Ca_16661	0.841578	0.0356584
Ca_09857	Ca_13009	-0.841559	0.0356665
Ca_11763	Ca_02044	-0.841406	0.0357337
Ca_10989	Ca_06039	0.841404	0.0357347
Ca_13936	Ca_20782	-0.841389	0.0357411
Ca_18684	Ca_11206	0.841349	0.0357587
Ca_00250	Ca_02044	0.841311	0.0357754
Ca_03148	Ca_06148	0.841292	0.0357835
Ca_14838	Ca_10260	0.841238	0.0358074
Ca_16823	Ca_09634	0.841231	0.0358104
Ca_12685	Ca_06148	0.841225	0.0358128
Ca_04996	Ca_06934	0.841188	0.035829
Ca_14620	Ca_13009	-0.841123	0.0358578
Ca_19153	Ca_06148	0.84104	0.0358939
Ca_17640	Ca_03271	-0.8409	0.0359554
Ca_13715	Ca_10260	0.840811	0.0359947
Ca_00837	Ca_09634	-0.840769	0.0360132
Ca_20453	Ca_13009	-0.840725	0.0360324
Ca_18713	Ca_19899	0.840707	0.0360406
Ca_08050	Ca_19084	0.8407	0.0360435
Ca_00381	Ca_06934	0.840674	0.036055
Ca_05380	Ca_09634	-0.840539	0.0361143
Ca_05977	Ca_10260	0.840499	0.0361321
Ca_04210	Ca_11206	0.840462	0.0361481
Ca_08485	Ca_10260	0.840427	0.0361635
Ca_19874	Ca_02044	0.840363	0.0361919
Ca_03410	Ca_16661	0.840321	0.0362103
Ca_08858	Ca_13851	-0.840234	0.0362489
Ca_07833	Ca_02044	-0.840203	0.0362625
Ca_03145	Ca_10260	0.840173	0.0362758
Ca_05681	Ca_07849	0.840116	0.0363008
Ca_01972	Ca_20782	0.840107	0.0363049
Ca_07549	Ca_14932	-0.839908	0.0363924
Ca_17953	Ca_10260	0.839883	0.0364037
Ca_08929	Ca_10260	0.839813	0.0364348
Ca_07851	Ca_11206	0.839687	0.0364903
Ca_08718	Ca_11206	0.839683	0.036492
Ca_10149	Ca_06934	0.839631	0.036515
Ca_06107	Ca_06934	0.839567	0.0365435
Ca_09092	Ca_14932	0.839558	0.0365472
Ca_15091	Ca_06934	0.839411	0.0366127
Ca_04733	Ca_11206	0.839342	0.036643
Ca_12405	Ca_10260	0.839121	0.0367413
Ca_20098	Ca_06039	0.839055	0.0367706
Ca_03727	Ca_18242	-0.83896	0.0368125
Ca_06372	Ca_13851	0.838782	0.0368918
Ca_19489	Ca_06039	-0.838754	0.0369042
Ca_19587	Ca_14932	-0.838543	0.036998
Ca_14272	Ca_13851	0.838541	0.0369989
Ca_00980	Ca_06148	0.838503	0.037016
Ca_18613	Ca_19899	0.838431	0.0370479
Ca_18377	Ca_04026	-0.838406	0.0370592
Ca_11922	Ca_16661	-0.83839	0.0370662
Ca_16188	Ca_10260	0.838358	0.0370807
Ca_03458	Ca_19899	-0.838287	0.0371122
Ca_10515	Ca_05901	-0.838274	0.0371181
Ca_05698	Ca_09634	-0.838265	0.0371221
Ca_01389	Ca_06934	0.838148	0.0371744
Ca_18711	Ca_10260	-0.838099	0.037196
Ca_11325	Ca_06148	-0.838065	0.0372111
Ca_11044	Ca_09634	-0.837888	0.0372903
Ca_12959	Ca_07849	0.837807	0.0373263
Ca_01745	Ca_07849	0.837721	0.037365
Ca_06138	Ca_06039	0.837598	0.0374199
Ca_08999	Ca_05901	-0.837352	0.03753
Ca_07547	Ca_06148	0.837336	0.0375373
Ca_18835	Ca_06148	0.837137	0.0376268
Ca_13657	Ca_10260	0.837116	0.037636
Ca_14272	Ca_03271	0.83705	0.0376658
Ca_07467	Ca_04026	-0.837023	0.0376778
Ca_04248	Ca_04026	-0.837012	0.0376827
Ca_12421	Ca_09634	-0.836868	0.0377475
Ca_19324	Ca_06934	0.836746	0.0378023
Ca_08590	Ca_10260	0.836707	0.0378199
Ca_05536	Ca_14932	0.836702	0.0378219
Ca_01083	Ca_18242	-0.836692	0.0378264
Ca_09894	Ca_11206	0.836657	0.0378421
Ca_06107	Ca_06148	0.836626	0.0378564
Ca_16724	Ca_19899	-0.836547	0.0378917
Ca_15125	Ca_02044	0.836345	0.0379827
Ca_13319	Ca_03507	0.836166	0.0380637
Ca_10629	Ca_04026	-0.836162	0.0380653
Ca_14338	Ca_07849	0.836017	0.0381309
Ca_06081	Ca_06934	0.835994	0.0381413
Ca_09596	Ca_13009	-0.835944	0.0381637
Ca_00837	Ca_19084	-0.835855	0.0382042
Ca_11044	Ca_01381	-0.835805	0.0382266
Ca_13541	Ca_05901	-0.835785	0.0382357
Ca_10595	Ca_10260	0.835731	0.03826
Ca_07176	Ca_19899	-0.835689	0.0382792
Ca_07921	Ca_16661	0.835531	0.0383508
Ca_02104	Ca_01381	-0.835391	0.0384142
Ca_16823	Ca_01381	0.835353	0.0384313
Ca_08063	Ca_05901	0.834991	0.0385957
Ca_17835	Ca_01381	-0.83497	0.0386051
Ca_04781	Ca_11206	-0.834875	0.038648
Ca_10162	Ca_19084	0.834807	0.0386792
Ca_18115	Ca_06148	0.834725	0.0387164
Ca_01372	Ca_06934	0.8346	0.0387734
Ca_17979	Ca_10260	0.83434	0.0388919
Ca_08193	Ca_06148	0.834276	0.0389209
Ca_06533	Ca_19899	0.834201	0.0389552
Ca_09002	Ca_13009	-0.834041	0.0390279
Ca_14931	Ca_09634	0.833985	0.0390535
Ca_15766	Ca_11206	0.833772	0.0391509
Ca_13437	Ca_11206	-0.83369	0.0391883
Ca_00864	Ca_07849	0.833689	0.0391889
Ca_04781	Ca_07849	-0.833679	0.0391938
Ca_06189	Ca_01381	-0.833677	0.0391947
Ca_18378	Ca_18242	-0.833629	0.0392165
Ca_13069	Ca_06934	0.833626	0.039218
Ca_00221	Ca_02044	0.833408	0.0393178
Ca_16277	Ca_04026	-0.833383	0.0393293
Ca_07325	Ca_10260	0.833287	0.0393731
Ca_12338	Ca_03271	0.833171	0.0394264
Ca_03636	Ca_06148	0.833168	0.0394276
Ca_13581	Ca_06934	0.833138	0.0394416
Ca_08050	Ca_06934	0.833103	0.0394573
Ca_06016	Ca_09634	-0.833101	0.0394582
Ca_19806	Ca_06934	0.832968	0.0395197
Ca_13485	Ca_03271	0.832964	0.0395212
Ca_00710	Ca_06148	0.832869	0.0395648
Ca_14504	Ca_19899	0.832799	0.039597
Ca_03492	Ca_09634	0.832743	0.0396231
Ca_07096	Ca_06934	0.83262	0.0396792
Ca_01867	Ca_06934	0.83257	0.0397026
Ca_07347	Ca_19084	-0.832537	0.0397178
Ca_16197	Ca_06039	0.832459	0.0397537
Ca_04014	Ca_06039	0.832428	0.0397677
Ca_01308	Ca_10260	0.832425	0.0397692
Ca_18178	Ca_02044	0.832285	0.0398336
Ca_00124	Ca_06148	0.832272	0.0398395
Ca_14732	Ca_01381	0.832084	0.0399266
Ca_11015	Ca_02044	-0.831949	0.0399886
Ca_02495	Ca_03271	0.831904	0.0400093
Ca_06189	Ca_14932	-0.8319	0.0400115
Ca_04188	Ca_06039	0.831868	0.0400263
Ca_11210	Ca_06148	0.831852	0.0400334
Ca_17420	Ca_01381	0.8316	0.0401502
Ca_17083	Ca_13851	0.831472	0.0402091
Ca_03709	Ca_09634	-0.831388	0.0402483
Ca_14344	Ca_14932	-0.831375	0.0402541
Ca_07754	Ca_06934	0.831161	0.0403534
Ca_13558	Ca_04026	0.831068	0.0403967
Ca_08006	Ca_10260	0.830936	0.0404579
Ca_09480	Ca_07849	0.830927	0.0404618
Ca_03184	Ca_05901	-0.830779	0.0405307
Ca_15157	Ca_11206	0.830728	0.0405543
Ca_05171	Ca_03507	-0.830309	0.0407492
Ca_16132	Ca_06934	0.830051	0.0408697
Ca_17347	Ca_06934	0.830051	0.0408697
Ca_01852	Ca_06934	0.830051	0.0408697
Ca_02562	Ca_06934	0.830051	0.0408697
Ca_12038	Ca_06934	0.830051	0.0408697
Ca_12277	Ca_06934	0.830051	0.0408697
Ca_13582	Ca_06934	0.830051	0.0408697
Ca_18942	Ca_06934	0.830051	0.0408697
Ca_19337	Ca_06934	0.830051	0.0408697
Ca_01252	Ca_07849	0.829995	0.0408956
Ca_20574	Ca_19084	0.829811	0.0409819
Ca_05228	Ca_02044	0.829764	0.0410039
Ca_18030	Ca_18242	-0.829748	0.0410114
Ca_18517	Ca_19899	-0.829474	0.0411392
Ca_19042	Ca_19084	0.829334	0.0412049
Ca_11097	Ca_06934	0.829195	0.0412701
Ca_11763	Ca_13851	-0.829171	0.0412814
Ca_11086	Ca_06039	0.829043	0.0413411
Ca_07096	Ca_06148	0.828999	0.0413619
Ca_16469	Ca_06934	0.828997	0.0413626
Ca_12503	Ca_19084	0.828922	0.0413979
Ca_11502	Ca_11206	0.82887	0.0414224
Ca_03148	Ca_06934	0.828833	0.0414398
Ca_12073	Ca_04026	0.828831	0.0414408
Ca_16091	Ca_03271	-0.82879	0.04146
Ca_07256	Ca_06934	0.828528	0.0415829
Ca_13581	Ca_06148	0.828516	0.0415888
Ca_11801	Ca_07849	0.828508	0.0415926
Ca_12910	Ca_06934	0.828506	0.0415934
Ca_07372	Ca_06934	0.828491	0.0416004
Ca_09951	Ca_04026	0.828465	0.0416127
Ca_06505	Ca_06148	0.828109	0.0417804
Ca_16832	Ca_06934	0.828089	0.0417896
Ca_08353	Ca_07849	0.827994	0.0418346
Ca_18377	Ca_06148	-0.827984	0.0418393
Ca_13851	Ca_01381	-0.827972	0.0418448
Ca_06086	Ca_13009	-0.827944	0.0418582
Ca_03485	Ca_18242	0.827878	0.0418892
Ca_13693	Ca_16661	-0.827876	0.0418902
Ca_12737	Ca_09634	-0.827842	0.0419062
Ca_03634	Ca_01381	-0.827746	0.0419518
Ca_17131	Ca_13851	0.827536	0.042051
Ca_12668	Ca_06039	0.827482	0.0420763
Ca_10675	Ca_10260	0.827132	0.0422422
Ca_02090	Ca_04026	0.827105	0.0422551
Ca_07344	Ca_05901	-0.827099	0.0422578
Ca_15883	Ca_01381	-0.827073	0.0422702
Ca_03077	Ca_06148	0.827062	0.0422753
Ca_09528	Ca_06934	0.827042	0.0422846
Ca_14504	Ca_19084	0.827024	0.0422931
Ca_08884	Ca_09634	0.826926	0.04234
Ca_11030	Ca_18242	-0.826902	0.042351
Ca_12215	Ca_13851	0.826825	0.0423876
Ca_14838	Ca_06039	0.826819	0.0423906
Ca_15074	Ca_13009	-0.826802	0.0423986
Ca_14732	Ca_19084	0.82674	0.0424278
Ca_19836	Ca_06039	0.826584	0.0425022
Ca_05380	Ca_19084	-0.826294	0.0426398
Ca_20082	Ca_07849	0.826207	0.0426813
Ca_18115	Ca_06934	0.826189	0.0426898
Ca_03438	Ca_06934	0.825885	0.0428348
Ca_03820	Ca_02044	0.825869	0.0428425
Ca_03042	Ca_09634	-0.825766	0.0428916
Ca_09085	Ca_07849	0.825724	0.0429117
Ca_00779	Ca_06148	0.82568	0.0429328
Ca_06675	Ca_05901	-0.825654	0.0429452
Ca_07508	Ca_06934	0.825571	0.0429848
Ca_12921	Ca_01381	0.825403	0.0430649
Ca_07372	Ca_06148	0.825299	0.0431145
Ca_19111	Ca_04026	0.825283	0.0431224
Ca_16059	Ca_06039	0.825267	0.04313
Ca_19042	Ca_10260	0.825221	0.0431522
Ca_11803	Ca_06934	0.825172	0.0431753
Ca_04319	Ca_14932	-0.825153	0.0431847
Ca_14594	Ca_09634	-0.824864	0.043323
Ca_19097	Ca_06934	0.824777	0.0433647
Ca_08893	Ca_19084	0.82476	0.0433728
Ca_00197	Ca_06148	0.824714	0.0433947
Ca_11922	Ca_05901	-0.824674	0.0434143
Ca_19329	Ca_11206	0.824664	0.0434188
Ca_14890	Ca_06148	0.82464	0.0434303
Ca_20478	Ca_09634	-0.824604	0.0434475
Ca_15137	Ca_04026	-0.82453	0.0434833
Ca_00221	Ca_07849	0.824464	0.043515
Ca_09417	Ca_09634	0.824194	0.0436449
Ca_09542	Ca_06039	0.824167	0.0436576
Ca_17700	Ca_14932	-0.824133	0.0436741
Ca_15830	Ca_06148	0.824079	0.0437
Ca_11507	Ca_05901	-0.824048	0.0437148
Ca_06754	Ca_09634	0.823922	0.0437757
Ca_07795	Ca_01381	0.823778	0.043845
Ca_06455	Ca_14932	-0.823753	0.0438572
Ca_14362	Ca_09634	-0.823677	0.043894
Ca_06754	Ca_19084	0.823657	0.0439035
Ca_14732	Ca_10260	0.823442	0.044007
Ca_02748	Ca_13851	0.823423	0.0440163
Ca_08644	Ca_09634	0.823404	0.0440255
Ca_15830	Ca_06039	0.823358	0.0440478
Ca_00744	Ca_06148	0.823279	0.0440859
Ca_11459	Ca_09634	-0.823053	0.0441954
Ca_18534	Ca_19084	-0.823001	0.0442205
Ca_13708	Ca_03271	0.82298	0.0442306
Ca_12215	Ca_03271	0.822937	0.0442512
Ca_19056	Ca_06148	0.822912	0.0442637
Ca_19933	Ca_11206	0.822895	0.0442715
Ca_03266	Ca_06934	0.822785	0.0443252
Ca_00062	Ca_19084	-0.822336	0.0445426
Ca_07176	Ca_01381	-0.822264	0.0445778
Ca_00739	Ca_18242	0.822109	0.0446531
Ca_00226	Ca_19084	-0.822081	0.0446665
Ca_18926	Ca_20782	0.82199	0.044711
Ca_04319	Ca_09634	-0.821957	0.0447271
Ca_03077	Ca_19899	0.821929	0.0447407
Ca_06154	Ca_03507	0.821859	0.0447749
Ca_09532	Ca_20782	0.821771	0.0448176
Ca_17931	Ca_06934	0.821765	0.0448203
Ca_06821	Ca_05901	0.821752	0.0448269
Ca_08353	Ca_05901	0.821725	0.0448402
Ca_17702	Ca_06934	0.821706	0.0448494
Ca_08810	Ca_06934	0.821701	0.0448516
Ca_16420	Ca_10260	0.821634	0.0448841
Ca_04733	Ca_07849	0.821501	0.0449492
Ca_02853	Ca_05901	-0.821499	0.0449499
Ca_10103	Ca_07849	0.821346	0.045025
Ca_06081	Ca_07849	0.821319	0.0450382
Ca_11507	Ca_14932	0.821169	0.0451112
Ca_04057	Ca_11206	0.820777	0.045303
Ca_16060	Ca_07849	0.820656	0.0453619
Ca_08536	Ca_06934	0.820497	0.0454403
Ca_11507	Ca_02044	-0.820479	0.0454491
Ca_18518	Ca_19084	-0.820336	0.0455193
Ca_10732	Ca_06039	0.820228	0.0455721
Ca_08903	Ca_09634	-0.820222	0.0455748
Ca_13787	Ca_02044	0.820175	0.045598
Ca_14025	Ca_11206	0.820163	0.0456037
Ca_05233	Ca_11206	-0.819979	0.0456945
Ca_16772	Ca_06934	0.819966	0.0457009
Ca_06148	Ca_06934	0.81979	0.0457873
Ca_06750	Ca_13851	0.819719	0.0458221
Ca_11763	Ca_03507	0.819705	0.0458291
Ca_17857	Ca_10260	0.819578	0.0458917
Ca_18752	Ca_06148	-0.819577	0.045892
Ca_09258	Ca_13851	0.81956	0.0459005
Ca_03514	Ca_19899	0.819323	0.0460173
Ca_14744	Ca_19899	-0.819268	0.0460446
Ca_19933	Ca_02044	0.819265	0.0460456
Ca_18377	Ca_02044	0.819257	0.0460498
Ca_01125	Ca_18242	-0.819256	0.0460503
Ca_16923	Ca_04026	0.819205	0.0460754
Ca_05249	Ca_03507	-0.819178	0.0460889
Ca_06567	Ca_19899	-0.819174	0.0460905
Ca_16121	Ca_19084	-0.819153	0.0461009
Ca_09232	Ca_02044	0.81915	0.0461026
Ca_00272	Ca_01381	0.818996	0.0461785
Ca_10828	Ca_14932	-0.818871	0.0462406
Ca_03686	Ca_06934	0.818843	0.0462544
Ca_12805	Ca_01381	0.818784	0.0462834
Ca_13974	Ca_09634	0.81861	0.0463695
Ca_13485	Ca_02044	0.818588	0.0463801
Ca_03969	Ca_19899	-0.818585	0.0463816
Ca_03651	Ca_11206	0.818496	0.0464259
Ca_04787	Ca_07849	0.818468	0.0464397
Ca_03783	Ca_18242	0.818459	0.046444
Ca_12450	Ca_06148	0.818312	0.0465169
Ca_18935	Ca_19899	-0.818308	0.0465187
Ca_20433	Ca_06148	0.818083	0.0466308
Ca_10992	Ca_13009	-0.817955	0.0466939
Ca_11050	Ca_13851	-0.817885	0.046729
Ca_08903	Ca_01381	-0.817796	0.0467732
Ca_20618	Ca_06934	0.81779	0.0467762
Ca_06845	Ca_07849	0.817783	0.0467793
Ca_07851	Ca_03271	0.817677	0.0468322
Ca_07851	Ca_02044	0.817654	0.0468438
Ca_07344	Ca_11206	-0.817653	0.0468438
Ca_03869	Ca_01381	0.817643	0.0468488
Ca_15857	Ca_13009	-0.817594	0.0468733
Ca_13089	Ca_06148	0.817562	0.0468893
Ca_02090	Ca_06148	0.817544	0.0468985
Ca_12921	Ca_06148	0.817514	0.0469132
Ca_18711	Ca_06039	-0.8175	0.04692
Ca_18534	Ca_18242	-0.81746	0.04694
Ca_05790	Ca_13009	-0.81742	0.0469601
Ca_14255	Ca_06934	0.817408	0.046966
Ca_14465	Ca_14932	-0.817397	0.0469714
Ca_17145	Ca_19084	0.817389	0.0469757
Ca_11709	Ca_04026	0.817338	0.0470006
Ca_03410	Ca_03507	-0.817233	0.0470532
Ca_15796	Ca_18242	-0.817191	0.0470738
Ca_12340	Ca_06148	0.817119	0.0471101
Ca_01022	Ca_14932	-0.817081	0.0471291
Ca_16617	Ca_09634	0.816953	0.0471928
Ca_16060	Ca_06934	0.816914	0.0472124
Ca_06662	Ca_19084	-0.816911	0.0472134
Ca_02007	Ca_06934	0.816754	0.047292
Ca_05233	Ca_07849	-0.816524	0.0474069
Ca_06683	Ca_19084	0.816456	0.0474412
Ca_10839	Ca_13851	0.816325	0.0475066
Ca_10737	Ca_13851	-0.816098	0.0476201
Ca_01112	Ca_11206	0.815954	0.0476923
Ca_02687	Ca_06934	0.815952	0.0476934
Ca_10235	Ca_05901	0.815909	0.0477148
Ca_03585	Ca_20782	0.81584	0.0477495
Ca_11432	Ca_18242	0.815751	0.0477942
Ca_18501	Ca_09634	-0.815704	0.0478179
Ca_18808	Ca_09634	-0.815573	0.0478834
Ca_12805	Ca_19084	0.815548	0.0478958
Ca_00479	Ca_04026	-0.815546	0.0478973
Ca_11922	Ca_14932	0.815513	0.0479135
Ca_00807	Ca_13851	0.815499	0.0479207
Ca_14594	Ca_18242	-0.815422	0.0479596
Ca_00065	Ca_19899	0.815295	0.048023
Ca_10018	Ca_11206	0.815273	0.0480345
Ca_13936	Ca_02044	-0.815243	0.0480491
Ca_11899	Ca_06039	0.815168	0.0480872
Ca_00065	Ca_18242	0.814878	0.0482329
Ca_13765	Ca_06934	0.814834	0.0482553
Ca_16388	Ca_04026	-0.814809	0.0482677
Ca_19097	Ca_13851	0.814768	0.0482885
Ca_11922	Ca_02044	-0.814482	0.0484331
Ca_14916	Ca_19084	0.814463	0.0484425
Ca_07921	Ca_03507	-0.814462	0.0484433
Ca_17510	Ca_06148	0.814403	0.0484728
Ca_07347	Ca_18242	-0.814307	0.0485214
Ca_12101	Ca_01381	0.814302	0.0485239
Ca_20471	Ca_01381	-0.81427	0.0485403
Ca_02468	Ca_06934	0.814187	0.0485821
Ca_11973	Ca_20782	0.814144	0.0486035
Ca_18203	Ca_18242	-0.814013	0.0486698
Ca_10103	Ca_11206	0.813976	0.048689
Ca_09238	Ca_10260	0.813957	0.0486984
Ca_03068	Ca_06039	0.813826	0.0487648
Ca_01022	Ca_01381	-0.813789	0.0487834
Ca_13141	Ca_06148	0.813559	0.0488998
Ca_01826	Ca_06039	0.813517	0.0489215
Ca_04974	Ca_18242	-0.813341	0.0490104
Ca_09079	Ca_07849	0.813243	0.0490605
Ca_15848	Ca_13009	-0.813235	0.0490643
Ca_06643	Ca_20782	0.813166	0.0490994
Ca_10951	Ca_18242	-0.813004	0.049182
Ca_05267	Ca_13009	-0.812833	0.0492686
Ca_15772	Ca_10260	0.812801	0.0492852
Ca_03798	Ca_07849	-0.812799	0.0492862
Ca_10646	Ca_03507	-0.812676	0.0493489
Ca_07616	Ca_13009	-0.812585	0.0493953
Ca_16104	Ca_04026	0.812551	0.0494125
Ca_08884	Ca_19899	0.812431	0.0494734
Ca_14376	Ca_06148	0.812418	0.0494804
Ca_00141	Ca_06148	0.812302	0.0495392
Ca_09283	Ca_04026	-0.812101	0.049642
Ca_08810	Ca_19084	0.812094	0.0496455
Ca_07912	Ca_11206	0.812086	0.0496499
Ca_12710	Ca_04026	-0.811988	0.0496999
Ca_13708	Ca_16661	0.811973	0.0497075
Ca_09694	Ca_18242	0.811933	0.0497277
Ca_16068	Ca_06934	0.811844	0.0497734
Ca_00065	Ca_04026	0.811828	0.0497818
Ca_10433	Ca_20782	-0.811725	0.0498342
Ca_11866	Ca_13009	-0.811514	0.0499423
Ca_17640	Ca_20782	-0.81148	0.0499599
Ca_12257	Ca_04026	0.811472	0.0499637

## Sheet: Soybean
(B) List of coexpressed genes with HD-Zip I and HD-Zip II homeobox genes in soybean
Gene Identifier	Homeobox genes	PCC	P-value
Glyma05g32100	Glyma06g35050	-0.923731	3.27396e-10
Glyma19g40160	Glyma06g35050	-0.918473	6.43961e-10
Glyma08g17760	Glyma06g35050	-0.91826	6.61203e-10
Glyma01g44680	Glyma06g35050	-0.916056	8.65672e-10
Glyma13g02470	Glyma06g35050	-0.903557	3.5144e-09
Glyma01g41630	Glyma06g35050	-0.896907	6.86767e-09
Glyma02g19110	Glyma06g35050	-0.895099	8.17607e-09
Glyma07g19190	Glyma06g35050	-0.894798	8.41375e-09
Glyma19g44860	Glyma06g35050	-0.893995	9.08021e-09
Glyma04g02130	Glyma06g35050	-0.892336	1.06078e-08
Glyma05g32110	Glyma06g35050	-0.889882	1.32914e-08
Glyma15g05490	Glyma06g35050	-0.889259	1.40623e-08
Glyma15g15640	Glyma06g35050	-0.889092	1.42765e-08
Glyma18g10270	Glyma06g35050	-0.888191	1.54777e-08
Glyma18g14910	Glyma06g35050	-0.888043	1.56834e-08
Glyma09g40770	Glyma06g35050	-0.884664	2.11036e-08
Glyma19g37600	Glyma06g35050	-0.88203	2.64302e-08
Glyma01g02800	Glyma06g35050	-0.881357	2.79723e-08
Glyma12g28570	Glyma06g35050	-0.879965	3.14168e-08
Glyma16g27420	Glyma06g35050	-0.878442	3.56138e-08
Glyma07g33770	Glyma06g35050	-0.876738	4.08993e-08
Glyma16g23830	Glyma06g35050	-0.87349	5.29485e-08
Glyma08g11760	Glyma06g35050	-0.87309	5.46339e-08
Glyma14g39740	Glyma06g35050	-0.872379	5.77474e-08
Glyma19g05360	Glyma06g35050	-0.871701	6.08578e-08
Glyma20g29960	Glyma06g35050	-0.870386	1.39956e-07
Glyma09g17250	Glyma06g35050	-0.870167	6.84659e-08
Glyma04g18950	Glyma06g35050	-0.869817	7.03163e-08
Glyma12g30910	Glyma06g35050	-0.869642	7.12578e-08
Glyma10g26770	Glyma06g35050	-0.869041	7.4577e-08
Glyma08g42080	Glyma06g35050	-0.868192	7.95017e-08
Glyma14g36890	Glyma06g35050	-0.867385	8.44537e-08
Glyma07g10090	Glyma06g35050	-0.866541	8.99166e-08
Glyma06g14420	Glyma06g35050	-0.866183	9.23301e-08
Glyma04g40920	Glyma06g35050	-0.865443	9.75056e-08
Glyma20g03920	Glyma06g35050	-0.864776	2.08675e-07
Glyma09g38050	Glyma06g35050	-0.86474	1.02654e-07
Glyma07g18550	Glyma06g35050	-0.863545	1.11969e-07
Glyma17g06620	Glyma06g35050	-0.863488	1.12433e-07
Glyma03g32840	Glyma06g35050	-0.862685	1.1913e-07
Glyma07g15470	Glyma06g35050	-0.862174	1.23577e-07
Glyma15g15070	Glyma06g35050	-0.861557	1.29149e-07
Glyma13g25040	Glyma06g35050	-0.861264	1.31866e-07
Glyma14g00360	Glyma06g35050	-0.861127	1.33157e-07
Glyma06g12570	Glyma06g35050	-0.860219	1.41991e-07
Glyma09g34650	Glyma06g35050	-0.859502	1.49339e-07
Glyma16g24560	Glyma06g35050	-0.859496	1.49401e-07
Glyma03g03190	Glyma06g35050	-0.859209	1.52425e-07
Glyma13g23080	Glyma06g35050	-0.859064	1.53985e-07
Glyma18g35370	Glyma06g35050	-0.8589	1.5576e-07
Glyma17g31120	Glyma06g35050	-0.858872	1.56066e-07
Glyma04g34440	Glyma06g35050	-0.858383	1.61468e-07
Glyma19g28300	Glyma06g35050	-0.857331	1.73674e-07
Glyma08g14170	Glyma06g35050	-0.856736	1.80929e-07
Glyma07g36230	Glyma06g35050	-0.856311	1.86285e-07
Glyma07g11180	Glyma06g35050	-0.856258	1.86954e-07
Glyma03g35480	Glyma06g35050	-0.855894	1.91671e-07
Glyma17g03490	Glyma06g35050	-0.855763	1.93394e-07
Glyma03g02920	Glyma06g35050	-0.855483	1.97115e-07
Glyma09g31060	Glyma06g35050	-0.855088	2.02476e-07
Glyma07g35050	Glyma06g35050	-0.854425	2.11769e-07
Glyma15g14000	Glyma06g35050	-0.854391	2.12254e-07
Glyma15g15960	Glyma06g35050	-0.853796	2.20935e-07
Glyma05g09040	Glyma06g35050	-0.852943	2.33912e-07
Glyma15g02600	Glyma06g35050	-0.852831	2.35667e-07
Glyma19g35280	Glyma06g35050	-0.852053	2.48199e-07
Glyma04g03150	Glyma06g35050	-0.850125	2.81806e-07
Glyma16g23840	Glyma06g35050	-0.848818	3.06847e-07
Glyma19g01330	Glyma06g35050	-0.84839	3.15475e-07
Glyma01g43850	Glyma06g35050	-0.847883	3.25962e-07
Glyma12g07900	Glyma06g35050	-0.847617	3.31572e-07
Glyma13g26230	Glyma06g35050	-0.846658	3.52576e-07
Glyma02g17260	Glyma06g35050	-0.846594	3.54026e-07
Glyma19g28710	Glyma06g35050	-0.84527	3.85098e-07
Glyma19g41420	Glyma06g35050	-0.845269	3.85111e-07
Glyma16g02310	Glyma06g35050	-0.843578	4.28292e-07
Glyma09g00250	Glyma06g35050	-0.843511	4.30081e-07
Glyma01g22510	Glyma06g35050	-0.842184	4.67088e-07
Glyma05g35080	Glyma06g35050	-0.841959	4.73628e-07
Glyma13g18650	Glyma06g35050	-0.841593	4.84455e-07
Glyma16g01680	Glyma06g35050	-0.841489	4.87548e-07
Glyma07g35370	Glyma06g35050	-0.841219	4.95716e-07
Glyma15g07800	Glyma06g35050	-0.840591	5.15206e-07
Glyma05g36750	Glyma06g35050	-0.840049	5.32537e-07
Glyma20g16910	Glyma06g35050	-0.838546	1.09571e-06
Glyma14g38720	Glyma06g35050	-0.838546	5.83387e-07
Glyma13g18690	Glyma06g35050	-0.837954	6.04605e-07
Glyma19g43490	Glyma06g35050	-0.837937	6.05216e-07
Glyma18g08390	Glyma06g35050	-0.836443	6.61807e-07
Glyma19g36220	Glyma06g35050	-0.836187	6.71957e-07
Glyma16g32290	Glyma06g35050	-0.836185	6.72026e-07
Glyma08g29710	Glyma06g35050	-0.836	6.79465e-07
Glyma20g26690	Glyma06g35050	-0.835713	1.28781e-06
Glyma12g32780	Glyma06g35050	-0.835184	7.13107e-07
Glyma19g41980	Glyma06g35050	-0.835005	7.20676e-07
Glyma05g33140	Glyma06g35050	-0.834677	7.34717e-07
Glyma03g33080	Glyma06g35050	-0.8346	7.3805e-07
Glyma12g06440	Glyma06g35050	-0.834285	7.51835e-07
Glyma15g07400	Glyma06g35050	-0.834067	7.61543e-07
Glyma15g42450	Glyma06g35050	-0.833951	7.6672e-07
Glyma04g00400	Glyma06g35050	-0.833894	7.69274e-07
Glyma19g30070	Glyma06g35050	-0.833734	7.76534e-07
Glyma05g08670	Glyma06g35050	-0.833665	7.79662e-07
Glyma18g06720	Glyma06g35050	-0.833431	7.90408e-07
Glyma15g14320	Glyma06g35050	-0.833017	8.09676e-07
Glyma10g03560	Glyma06g35050	-0.832948	8.12957e-07
Glyma18g01830	Glyma18g03350	-0.832596	8.29759e-07
Glyma10g35560	Glyma06g35050	-0.832551	8.31919e-07
Glyma13g43420	Glyma06g35050	-0.832317	8.43304e-07
Glyma01g37520	Glyma06g35050	-0.831539	8.82107e-07
Glyma08g43990	Glyma06g35050	-0.831361	8.91186e-07
Glyma05g36770	Glyma06g35050	-0.831252	8.96806e-07
Glyma02g40030	Glyma06g35050	-0.830702	9.2559e-07
Glyma18g46330	Glyma06g35050	-0.830236	9.50599e-07
Glyma12g03260	Glyma06g35050	-0.830234	9.50707e-07
Glyma11g00850	Glyma06g35050	-0.830227	9.51084e-07
Glyma06g11850	Glyma06g35050	-0.829948	9.66399e-07
Glyma04g01810	Glyma06g35050	-0.828562	1.04553e-06
Glyma03g28460	Glyma06g35050	-0.828384	1.05612e-06
Glyma13g32960	Glyma06g35050	-0.827835	1.08937e-06
Glyma14g24040	Glyma06g35050	-0.82718	1.1302e-06
Glyma14g07150	Glyma06g35050	-0.826922	1.14668e-06
Glyma08g44330	Glyma06g35050	-0.826868	1.15011e-06
Glyma03g39550	Glyma06g35050	-0.826474	1.17571e-06
Glyma07g37020	Glyma06g35050	-0.826304	1.18693e-06
Glyma12g00860	Glyma06g35050	-0.826226	1.19209e-06
Glyma10g10540	Glyma06g35050	-0.825991	1.20785e-06
Glyma04g09890	Glyma06g35050	-0.825696	1.22784e-06
Glyma17g16580	Glyma06g35050	-0.824954	1.27933e-06
Glyma08g23240	Glyma06g35050	-0.824659	1.3004e-06
Glyma10g32490	Glyma06g35050	-0.824632	1.30232e-06
Glyma01g43520	Glyma06g35050	-0.824609	1.30396e-06
Glyma04g41410	Glyma06g35050	-0.824153	1.33713e-06
Glyma11g18960	Glyma06g35050	-0.824069	1.34337e-06
Glyma04g38100	Glyma06g35050	-0.823581	1.3798e-06
Glyma11g29530	Glyma06g35050	-0.823337	1.39837e-06
Glyma14g38220	Glyma06g35050	-0.822776	1.44191e-06
Glyma13g38960	Glyma06g35050	-0.822366	1.4745e-06
Glyma08g45060	Glyma06g35050	-0.82227	1.48225e-06
Glyma08g07730	Glyma06g35050	-0.82217	1.49035e-06
Glyma11g07810	Glyma06g35050	-0.821542	1.54198e-06
Glyma14g38900	Glyma06g35050	-0.820729	1.61117e-06
Glyma10g28600	Glyma06g35050	-0.820145	1.66259e-06
Glyma08g29150	Glyma06g35050	-0.819943	1.68074e-06
Glyma08g11740	Glyma06g35050	-0.819898	1.68476e-06
Glyma02g47420	Glyma06g35050	-0.819586	1.7132e-06
Glyma19g28930	Glyma06g35050	-0.819289	1.74056e-06
Glyma19g34970	Glyma06g35050	-0.818573	1.80828e-06
Glyma05g34080	Glyma06g35050	-0.818253	1.8393e-06
Glyma14g40260	Glyma06g35050	-0.817822	1.88176e-06
Glyma03g31740	Glyma06g35050	-0.816637	2.0032e-06
Glyma13g39830	Glyma06g35050	-0.816143	2.05574e-06
Glyma01g06010	Glyma06g35050	-0.816024	2.06864e-06
Glyma04g36670	Glyma06g35050	-0.815755	2.09795e-06
Glyma16g28990	Glyma06g35050	-0.815734	2.10024e-06
Glyma05g03430	Glyma06g35050	-0.815711	2.10278e-06
Glyma13g28010	Glyma06g35050	-0.815694	2.10466e-06
Glyma07g30300	Glyma06g35050	-0.815563	2.11908e-06
Glyma14g03550	Glyma06g35050	-0.815324	2.14577e-06
Glyma01g04300	Glyma06g35050	-0.81479	2.20616e-06
Glyma10g39780	Glyma06g35050	-0.81424	2.27008e-06
Glyma16g00560	Glyma06g35050	-0.812964	2.42464e-06
Glyma05g10140	Glyma06g35050	-0.812662	2.4626e-06
Glyma17g07990	Glyma06g35050	-0.812626	2.46713e-06
Glyma09g01800	Glyma06g35050	-0.812027	2.54398e-06
Glyma17g11800	Glyma06g35050	-0.811902	2.56032e-06
Glyma07g15170	Glyma06g35050	-0.811582	2.60255e-06
Glyma09g15860	Glyma06g35050	-0.811411	2.62531e-06
Glyma01g38910	Glyma06g35050	-0.811399	2.62692e-06
Glyma09g32010	Glyma06g35050	-0.811279	2.64297e-06
Glyma10g35820	Glyma06g35050	-0.810989	2.68227e-06
Glyma18g02570	Glyma06g35050	-0.810435	2.75877e-06
Glyma19g20750	Glyma06g35050	-0.810235	2.7869e-06
Glyma08g39830	Glyma06g35050	-0.810014	2.81826e-06
Glyma04g34640	Glyma06g35050	-0.809764	2.85399e-06
Glyma15g20670	Glyma06g35050	-0.809245	2.9297e-06
Glyma06g19640	Glyma06g35050	-0.809097	2.95164e-06
Glyma06g13920	Glyma06g35050	-0.808321	3.06879e-06
Glyma13g42130	Glyma06g35050	-0.808217	3.08484e-06
Glyma02g44180	Glyma06g35050	-0.808187	3.0894e-06
Glyma06g44630	Glyma06g35050	-0.807942	3.12751e-06
Glyma15g16370	Glyma06g35050	-0.80789	3.13564e-06
Glyma04g41000	Glyma06g35050	-0.807701	3.16542e-06
Glyma15g29880	Glyma06g35050	-0.807697	3.16594e-06
Glyma06g06480	Glyma06g35050	-0.807295	3.23006e-06
Glyma02g01220	Glyma06g35050	-0.807117	3.25872e-06
Glyma20g36190	Glyma06g35050	-0.806836	5.72275e-06
Glyma16g21200	Glyma06g35050	-0.806577	3.34735e-06
Glyma06g47930	Glyma06g35050	-0.806352	3.38478e-06
Glyma09g38420	Glyma06g35050	-0.806143	3.41991e-06
Glyma01g34690	Glyma06g35050	-0.805378	3.55148e-06
Glyma10g01280	Glyma06g35050	-0.805337	3.55871e-06
Glyma04g07370	Glyma06g35050	-0.805309	3.56359e-06
Glyma06g06850	Glyma06g35050	-0.805262	3.57187e-06
Glyma04g16640	Glyma06g35050	-0.804759	3.66115e-06
Glyma06g21900	Glyma06g35050	-0.8043	3.74438e-06
Glyma17g04430	Glyma06g35050	-0.804097	3.78175e-06
Glyma06g09560	Glyma06g35050	-0.804011	3.79766e-06
Glyma19g30060	Glyma06g35050	-0.803964	3.80655e-06
Glyma04g43430	Glyma06g35050	-0.803886	3.82107e-06
Glyma10g03520	Glyma06g35050	-0.803253	3.94074e-06
Glyma11g33300	Glyma06g35050	-0.802421	4.10306e-06
Glyma19g02540	Glyma06g35050	-0.802284	4.1303e-06
Glyma05g36330	Glyma06g35050	-0.802148	4.15754e-06
Glyma12g36960	Glyma06g35050	-0.801998	4.18774e-06
Glyma08g20930	Glyma06g35050	-0.801857	4.21641e-06
Glyma04g11000	Glyma06g35050	-0.801709	4.24661e-06
Glyma08g07240	Glyma06g35050	-0.800961	4.40233e-06
Glyma04g42710	Glyma06g35050	-0.800478	4.50532e-06
Glyma08g46950	Glyma06g35050	-0.800311	4.54167e-06
Glyma16g26200	Glyma06g35050	-0.800211	4.56335e-06
Glyma11g20420	Glyma06g35050	-0.800173	4.57165e-06
Glyma01g35850	Glyma06g35050	-0.799751	4.6648e-06
Glyma02g02680	Glyma06g35050	-0.799744	4.66617e-06
Glyma15g12260	Glyma06g35050	-0.799447	4.73283e-06
Glyma18g38350	Glyma06g35050	-0.799438	4.73473e-06
Glyma08g19520	Glyma06g35050	-0.79941	4.74108e-06
Glyma16g01730	Glyma06g35050	-0.799391	4.74547e-06
Glyma06g16660	Glyma06g35050	-0.799322	4.76111e-06
Glyma02g42430	Glyma06g35050	-0.798978	4.83942e-06
Glyma06g30350	Glyma06g35050	-0.798826	4.87449e-06
Glyma02g18200	Glyma06g35050	-0.798599	4.92737e-06
Glyma09g08690	Glyma06g35050	-0.798531	4.94318e-06
Glyma13g05870	Glyma06g35050	-0.798051	5.05676e-06
Glyma15g39830	Glyma06g35050	-0.797944	5.08228e-06
Glyma14g38600	Glyma06g35050	-0.797842	5.10697e-06
Glyma18g43160	Glyma06g35050	-0.797791	5.11934e-06
Glyma12g02160	Glyma06g35050	-0.797599	5.16581e-06
Glyma09g34100	Glyma06g35050	-0.79742	5.20961e-06
Glyma10g44580	Glyma06g35050	-0.797047	5.30177e-06
Glyma01g01170	Glyma06g35050	-0.797	5.31337e-06
Glyma19g32940	Glyma06g35050	-0.796994	5.31488e-06
Glyma03g38730	Glyma06g35050	-0.796952	5.32556e-06
Glyma03g26160	Glyma06g35050	-0.796734	5.38028e-06
Glyma18g48280	Glyma06g35050	-0.796725	5.38264e-06
Glyma07g07350	Glyma06g35050	-0.796638	5.40446e-06
Glyma09g03380	Glyma06g35050	-0.795901	5.59405e-06
Glyma19g44230	Glyma06g35050	-0.795387	5.72983e-06
Glyma12g02270	Glyma06g35050	-0.795111	5.80398e-06
Glyma06g05100	Glyma06g35050	-0.795107	5.80511e-06
Glyma06g46950	Glyma06g35050	-0.7951	5.8068e-06
Glyma08g43170	Glyma06g35050	-0.795046	5.82141e-06
Glyma19g41670	Glyma06g35050	-0.794961	5.84467e-06
Glyma20g38800	Glyma06g35050	-0.794516	1.0052e-05
Glyma18g02420	Glyma06g35050	-0.794316	6.02219e-06
Glyma11g01080	Glyma06g35050	-0.794206	6.05266e-06
Glyma05g30330	Glyma06g35050	-0.793343	6.29886e-06
Glyma16g00350	Glyma06g35050	-0.792736	6.47703e-06
Glyma04g24070	Glyma06g35050	-0.792658	6.50037e-06
Glyma04g41630	Glyma06g35050	-0.792597	6.51858e-06
Glyma17g16930	Glyma06g35050	-0.792186	6.6425e-06
Glyma13g24770	Glyma06g35050	-0.792172	6.64675e-06
Glyma06g13930	Glyma06g35050	-0.792076	6.67584e-06
Glyma17g12120	Glyma06g35050	-0.792073	6.67689e-06
Glyma14g04020	Glyma06g35050	-0.791469	6.8635e-06
Glyma04g39150	Glyma06g35050	-0.79135	6.90096e-06
Glyma08g20500	Glyma06g35050	-0.791089	6.98351e-06
Glyma06g01510	Glyma06g35050	-0.790498	7.17358e-06
Glyma02g09000	Glyma06g35050	-0.790229	7.26153e-06
Glyma19g30560	Glyma06g35050	-0.789464	7.51699e-06
Glyma08g13470	Glyma06g35050	-0.788753	7.76166e-06
Glyma06g08960	Glyma06g35050	-0.78861	7.81155e-06
Glyma17g10860	Glyma06g35050	-0.787487	8.21465e-06
Glyma14g10520	Glyma06g35050	-0.787275	8.2927e-06
Glyma08g15380	Glyma06g35050	-0.786576	8.55468e-06
Glyma15g18950	Glyma06g35050	-0.786235	8.6852e-06
Glyma15g17680	Glyma06g35050	-0.786216	8.69235e-06
Glyma09g01020	Glyma06g35050	-0.78592	8.80732e-06
Glyma14g21360	Glyma06g35050	-0.784615	9.32926e-06
Glyma06g06770	Glyma06g35050	-0.784422	9.40897e-06
Glyma10g41060	Glyma06g35050	-0.784342	9.44173e-06
Glyma16g09890	Glyma06g35050	-0.78433	9.44699e-06
Glyma05g01600	Glyma06g35050	-0.784305	9.45733e-06
Glyma13g21740	Glyma06g35050	-0.78424	9.4844e-06
Glyma06g46650	Glyma06g35050	-0.784178	9.5102e-06
Glyma13g02580	Glyma06g35050	-0.78417	9.51332e-06
Glyma08g11970	Glyma06g35050	-0.783817	9.66185e-06
Glyma16g30140	Glyma06g35050	-0.783263	9.89879e-06
Glyma18g01830	Glyma11g14940	-0.782684	1.0152e-05
Glyma12g01750	Glyma06g35050	-0.782636	1.01733e-05
Glyma16g00490	Glyma06g35050	-0.782573	1.02008e-05
Glyma17g06450	Glyma06g35050	-0.782553	1.02099e-05
Glyma12g02030	Glyma06g35050	-0.782165	1.03837e-05
Glyma16g01500	Glyma06g35050	-0.782092	1.04165e-05
Glyma09g32400	Glyma06g35050	-0.781928	1.04912e-05
Glyma19g35550	Glyma06g35050	-0.781822	1.05391e-05
Glyma14g04860	Glyma06g35050	-0.781786	1.05557e-05
Glyma02g05960	Glyma06g35050	-0.781367	1.07489e-05
Glyma05g05190	Glyma06g35050	-0.780915	1.09609e-05
Glyma16g07200	Glyma06g35050	-0.78049	1.11635e-05
Glyma17g00560	Glyma06g35050	-0.780484	1.11666e-05
Glyma01g40560	Glyma06g35050	-0.779895	1.14528e-05
Glyma05g06480	Glyma06g35050	-0.779875	1.14628e-05
Glyma06g13440	Glyma06g35050	-0.77956	1.16184e-05
Glyma08g06100	Glyma06g35050	-0.779557	1.16198e-05
Glyma06g27880	Glyma06g35050	-0.779418	1.16894e-05
Glyma08g47720	Glyma06g35050	-0.779198	1.17998e-05
Glyma08g05700	Glyma06g35050	-0.779146	1.18262e-05
Glyma03g01520	Glyma06g35050	-0.77913	1.18343e-05
Glyma10g43750	Glyma06g35050	-0.779108	1.18454e-05
Glyma10g42500	Glyma06g35050	-0.778818	1.1993e-05
Glyma13g31400	Glyma06g35050	-0.778529	1.21418e-05
Glyma20g35090	Glyma06g35050	-0.778308	1.99678e-05
Glyma05g27830	Glyma06g35050	-0.777786	1.25319e-05
Glyma10g41100	Glyma06g35050	-0.777622	1.26194e-05
Glyma10g04610	Glyma06g35050	-0.777606	1.26279e-05
Glyma03g25680	Glyma06g35050	-0.777357	1.2762e-05
Glyma02g47650	Glyma06g35050	-0.776854	1.30366e-05
Glyma13g03400	Glyma06g35050	-0.776717	1.31122e-05
Glyma17g07890	Glyma06g35050	-0.776708	1.31173e-05
Glyma10g23630	Glyma06g35050	-0.776677	1.31344e-05
Glyma08g02100	Glyma06g35050	-0.775937	1.35506e-05
Glyma14g07860	Glyma06g35050	-0.775861	1.35942e-05
Glyma10g31370	Glyma06g35050	-0.77571	1.36803e-05
Glyma08g12000	Glyma06g35050	-0.775699	1.3687e-05
Glyma10g25670	Glyma06g35050	-0.775452	1.38298e-05
Glyma08g40860	Glyma06g35050	-0.774911	1.41465e-05
Glyma08g45720	Glyma06g35050	-0.774907	1.41491e-05
Glyma12g31970	Glyma06g35050	-0.774473	1.44084e-05
Glyma14g14410	Glyma06g35050	-0.774462	1.44146e-05
Glyma11g15470	Glyma06g35050	-0.774316	1.45029e-05
Glyma17g05520	Glyma06g35050	-0.774147	1.46058e-05
Glyma08g21560	Glyma06g35050	-0.774003	1.46938e-05
Glyma03g24990	Glyma06g35050	-0.773944	1.47297e-05
Glyma13g19490	Glyma06g35050	-0.773848	1.47885e-05
Glyma04g41530	Glyma06g35050	-0.773825	1.48027e-05
Glyma15g41550	Glyma06g35050	-0.773807	1.48139e-05
Glyma20g30880	Glyma06g35050	-0.773564	2.41542e-05
Glyma07g40060	Glyma06g35050	-0.77356	1.49671e-05
Glyma04g41390	Glyma06g35050	-0.77342	1.50542e-05
Glyma19g34520	Glyma06g35050	-0.773324	1.51145e-05
Glyma19g34240	Glyma06g35050	-0.772215	1.58246e-05
Glyma17g36280	Glyma06g35050	-0.772081	1.59129e-05
Glyma14g22840	Glyma06g35050	-0.771763	1.61226e-05
Glyma08g45730	Glyma06g35050	-0.770967	1.66594e-05
Glyma16g32280	Glyma06g35050	-0.770702	1.68413e-05
Glyma19g34930	Glyma06g35050	-0.76989	1.74102e-05
Glyma15g13080	Glyma06g35050	-0.76975	1.75101e-05
Glyma06g13290	Glyma06g35050	-0.769584	1.76287e-05
Glyma06g02880	Glyma06g35050	-0.769381	1.77754e-05
Glyma05g30090	Glyma06g35050	-0.769294	1.78385e-05
Glyma03g29850	Glyma06g35050	-0.769264	1.78604e-05
Glyma02g06480	Glyma06g35050	-0.769116	1.7968e-05
Glyma04g07300	Glyma06g35050	-0.769075	1.79976e-05
Glyma08g42930	Glyma06g35050	-0.768974	1.80716e-05
Glyma15g11480	Glyma06g35050	-0.767685	1.90406e-05
Glyma19g30260	Glyma06g35050	-0.767636	1.9079e-05
Glyma08g39840	Glyma06g35050	-0.767331	1.93145e-05
Glyma05g36660	Glyma06g35050	-0.767059	1.95276e-05
Glyma18g52590	Glyma06g35050	-0.766969	1.9599e-05
Glyma08g36540	Glyma06g35050	-0.766668	1.98376e-05
Glyma09g29610	Glyma06g35050	-0.76631	2.01246e-05
Glyma07g38510	Glyma06g35050	-0.76623	2.01895e-05
Glyma04g43270	Glyma06g35050	-0.766137	2.02645e-05
Glyma06g46430	Glyma06g35050	-0.765638	2.06739e-05
Glyma13g09560	Glyma06g35050	-0.765211	2.10293e-05
Glyma15g33980	Glyma06g35050	-0.764779	2.13945e-05
Glyma02g03670	Glyma06g35050	-0.763969	2.20946e-05
Glyma20g31350	Glyma06g35050	-0.763642	3.54589e-05
Glyma06g17160	Glyma06g35050	-0.763535	2.2478e-05
Glyma20g25590	Glyma06g35050	-0.763249	3.5988e-05
Glyma19g34090	Glyma06g35050	-0.762996	2.29621e-05
Glyma17g00740	Glyma06g35050	-0.762762	2.31754e-05
Glyma03g00710	Glyma06g35050	-0.762022	2.38605e-05
Glyma02g16860	Glyma06g35050	-0.761987	2.38932e-05
Glyma06g00790	Glyma06g35050	-0.761496	2.4358e-05
Glyma10g41920	Glyma06g35050	-0.761471	2.43818e-05
Glyma02g37470	Glyma06g35050	-0.760911	2.49219e-05
Glyma05g15220	Glyma06g35050	-0.760274	2.55496e-05
Glyma19g05040	Glyma06g35050	-0.759721	2.6106e-05
Glyma17g20430	Glyma06g35050	-0.759154	2.66868e-05
Glyma16g24130	Glyma06g35050	-0.759013	2.68333e-05
Glyma19g43610	Glyma06g35050	-0.7589	2.6951e-05
Glyma14g37840	Glyma06g35050	-0.75873	2.71291e-05
Glyma06g44620	Glyma06g35050	-0.758395	2.74826e-05
Glyma02g47660	Glyma06g35050	-0.758364	2.75152e-05
Glyma09g28660	Glyma06g35050	-0.757863	2.80525e-05
Glyma19g29170	Glyma06g35050	-0.757636	2.82988e-05
Glyma19g33540	Glyma06g35050	-0.756961	2.90418e-05
Glyma19g30770	Glyma06g35050	-0.75675	2.92779e-05
Glyma02g47520	Glyma06g35050	-0.756049	3.00746e-05
Glyma04g41440	Glyma06g35050	-0.755884	3.02647e-05
Glyma07g35460	Glyma06g35050	-0.755676	3.05054e-05
Glyma14g40610	Glyma06g35050	-0.755184	3.10834e-05
Glyma06g10780	Glyma06g35050	-0.754926	3.13895e-05
Glyma19g12410	Glyma06g35050	-0.754891	3.14307e-05
Glyma18g07860	Glyma06g35050	-0.754773	3.15727e-05
Glyma07g01130	Glyma06g35050	-0.754733	3.16198e-05
Glyma07g02920	Glyma06g35050	-0.754208	3.22562e-05
Glyma08g03690	Glyma06g35050	-0.754123	3.23601e-05
Glyma05g27600	Glyma06g35050	-0.754064	3.24329e-05
Glyma15g15350	Glyma06g35050	-0.753984	3.25313e-05
Glyma19g40990	Glyma06g35050	-0.753588	3.30223e-05
Glyma17g16930	Glyma18g03350	-0.753217	3.34878e-05
Glyma14g37010	Glyma06g35050	-0.753141	3.35832e-05
Glyma14g00540	Glyma06g35050	-0.752046	3.49953e-05
Glyma04g11330	Glyma06g35050	-0.751854	3.5248e-05
Glyma07g07190	Glyma06g35050	-0.751778	3.53483e-05
Glyma14g36610	Glyma06g35050	-0.751747	3.53894e-05
Glyma11g04960	Glyma06g35050	-0.751672	3.54884e-05
Glyma02g12770	Glyma06g35050	-0.751281	3.60116e-05
Glyma11g14450	Glyma06g35050	-0.751072	3.62933e-05
Glyma08g40720	Glyma06g35050	-0.751018	3.63666e-05
Glyma13g16760	Glyma06g35050	-0.750975	3.64258e-05
Glyma08g46830	Glyma06g35050	-0.750859	3.65829e-05
Glyma18g48210	Glyma06g35050	-0.750506	3.7068e-05
Glyma13g35170	Glyma06g35050	-0.750351	3.72828e-05
Glyma07g36670	Glyma06g35050	-0.750202	3.74902e-05
Glyma12g11060	Glyma06g35050	-0.75	3.77723e-05
Glyma18g45240	Glyma06g35050	-0.749869	3.79572e-05
Glyma19g28880	Glyma06g35050	-0.749733	3.81481e-05
Glyma14g36150	Glyma06g35050	-0.749557	3.83985e-05
Glyma12g06450	Glyma06g35050	-0.749403	3.86187e-05
Glyma12g03640	Glyma06g35050	-0.749402	3.86194e-05
Glyma02g42050	Glyma06g35050	-0.748444	4.00114e-05
Glyma17g06010	Glyma06g35050	-0.748444	4.00115e-05
Glyma02g10280	Glyma06g35050	-0.748092	4.05348e-05
Glyma17g34850	Glyma06g35050	-0.748037	4.06171e-05
Glyma02g05570	Glyma06g35050	-0.747926	4.07829e-05
Glyma11g34950	Glyma06g35050	-0.747917	4.07966e-05
Glyma06g11090	Glyma06g35050	-0.747528	4.13847e-05
Glyma07g38410	Glyma06g35050	-0.747309	4.1718e-05
Glyma14g32500	Glyma06g35050	-0.746934	4.22969e-05
Glyma07g04160	Glyma06g35050	-0.746894	4.23581e-05
Glyma14g06720	Glyma06g35050	-0.746884	4.23744e-05
Glyma10g31810	Glyma06g35050	-0.746848	4.24298e-05
Glyma17g18380	Glyma06g35050	-0.746677	4.26968e-05
Glyma15g41110	Glyma06g35050	-0.746588	4.28358e-05
Glyma17g10360	Glyma06g35050	-0.746567	4.28684e-05
Glyma15g03750	Glyma06g35050	-0.746507	4.29626e-05
Glyma05g09400	Glyma06g35050	-0.746494	4.29825e-05
Glyma14g36130	Glyma06g35050	-0.746121	4.35727e-05
Glyma15g41040	Glyma06g35050	-0.746056	4.36759e-05
Glyma01g42950	Glyma06g35050	-0.745857	4.39936e-05
Glyma04g40610	Glyma06g35050	-0.745729	4.41994e-05
Glyma08g37070	Glyma06g35050	-0.745661	4.43092e-05
Glyma11g14420	Glyma06g35050	-0.745607	4.43962e-05
Glyma02g10180	Glyma06g35050	-0.745416	4.47068e-05
Glyma19g35450	Glyma06g35050	-0.74541	4.47167e-05
Glyma14g02610	Glyma06g35050	-0.745202	4.50562e-05
Glyma14g03830	Glyma06g35050	-0.74508	4.52556e-05
Glyma10g07860	Glyma06g35050	-0.744761	4.57833e-05
Glyma13g27280	Glyma06g35050	-0.744565	4.61102e-05
Glyma09g31280	Glyma06g35050	-0.744266	4.66122e-05
Glyma06g39710	Glyma06g35050	-0.744241	4.66547e-05
Glyma14g06340	Glyma06g35050	-0.744163	4.67864e-05
Glyma15g04780	Glyma06g35050	-0.743796	4.74102e-05
Glyma03g27890	Glyma06g35050	-0.743687	4.75982e-05
Glyma16g33210	Glyma06g35050	-0.743629	4.76978e-05
Glyma20g35300	Glyma06g35050	-0.743458	7.33878e-05
Glyma20g05640	Glyma06g35050	-0.743033	7.4468e-05
Glyma01g02100	Glyma06g35050	-0.742376	4.98981e-05
Glyma08g06560	Glyma06g35050	-0.741979	5.06136e-05
Glyma19g18340	Glyma06g35050	-0.741871	5.08103e-05
Glyma04g08480	Glyma06g35050	-0.74172	5.10858e-05
Glyma06g06820	Glyma06g35050	-0.741644	5.12247e-05
Glyma17g30730	Glyma06g35050	-0.741625	5.12595e-05
Glyma18g01050	Glyma06g35050	-0.741514	5.14633e-05
Glyma15g00350	Glyma06g35050	-0.741236	5.19763e-05
Glyma15g24750	Glyma06g35050	-0.741204	5.20372e-05
Glyma08g13440	Glyma06g35050	-0.740808	5.27767e-05
Glyma10g36640	Glyma06g35050	-0.740572	5.32215e-05
Glyma07g02730	Glyma06g35050	-0.7403	5.37406e-05
Glyma06g04860	Glyma06g35050	-0.739908	5.44943e-05
Glyma15g01890	Glyma06g35050	-0.739865	5.45766e-05
Glyma11g19910	Glyma06g35050	-0.73947	5.53473e-05
Glyma11g37920	Glyma18g03350	-0.738951	5.63719e-05
Glyma15g13010	Glyma06g35050	-0.738879	5.65159e-05
Glyma13g16710	Glyma06g35050	-0.738263	5.77583e-05
Glyma05g01170	Glyma06g35050	-0.738012	5.82709e-05
Glyma13g19610	Glyma06g35050	-0.737922	5.84558e-05
Glyma17g10270	Glyma06g35050	-0.737527	5.92745e-05
Glyma09g31470	Glyma06g35050	-0.737367	5.9607e-05
Glyma08g40610	Glyma06g35050	-0.737129	6.01074e-05
Glyma13g38810	Glyma06g35050	-0.73712	6.01263e-05
Glyma06g07410	Glyma06g35050	-0.736904	6.05829e-05
Glyma17g08160	Glyma06g35050	-0.736705	6.10083e-05
Glyma13g33410	Glyma06g35050	-0.736689	6.10404e-05
Glyma08g28530	Glyma06g35050	-0.736644	6.11367e-05
Glyma08g47740	Glyma06g35050	-0.736492	6.14643e-05
Glyma04g41340	Glyma06g35050	-0.736399	6.1664e-05
Glyma18g51410	Glyma06g35050	-0.736365	6.17381e-05
Glyma12g03270	Glyma06g35050	-0.736296	6.18862e-05
Glyma11g01390	Glyma06g35050	-0.736213	6.20663e-05
Glyma08g03470	Glyma06g35050	-0.736155	6.21925e-05
Glyma02g10780	Glyma06g35050	-0.735828	6.2905e-05
Glyma15g16950	Glyma06g35050	-0.735811	6.29423e-05
Glyma09g26280	Glyma06g35050	-0.73532	6.40286e-05
Glyma09g32880	Glyma06g35050	-0.735175	6.43519e-05
Glyma05g09310	Glyma06g35050	-0.735152	6.44037e-05
Glyma17g00570	Glyma06g35050	-0.735143	6.44228e-05
Glyma07g00540	Glyma06g35050	-0.735128	6.44563e-05
Glyma17g10490	Glyma18g03350	-0.734869	6.50399e-05
Glyma12g02590	Glyma06g35050	-0.734405	6.60948e-05
Glyma18g50460	Glyma06g35050	-0.734362	6.61937e-05
Glyma06g06550	Glyma06g35050	-0.733898	6.72646e-05
Glyma05g33540	Glyma06g35050	-0.733655	6.78318e-05
Glyma09g42180	Glyma06g35050	-0.733564	6.80471e-05
Glyma13g34740	Glyma06g35050	-0.733476	6.82535e-05
Glyma19g33720	Glyma06g35050	-0.733362	6.8523e-05
Glyma10g37020	Glyma06g35050	-0.733321	6.86179e-05
Glyma09g04740	Glyma06g35050	-0.732885	6.96576e-05
Glyma09g10020	Glyma06g35050	-0.732783	6.99017e-05
Glyma01g42880	Glyma06g35050	-0.732048	7.16901e-05
Glyma07g37330	Glyma06g35050	-0.731862	7.21482e-05
Glyma01g31360	Glyma06g35050	-0.731823	7.22459e-05
Glyma16g07890	Glyma06g35050	-0.731699	7.25524e-05
Glyma02g13230	Glyma06g35050	-0.731472	7.31176e-05
Glyma16g12080	Glyma06g35050	-0.731171	7.38753e-05
Glyma11g37650	Glyma06g35050	-0.731071	7.41275e-05
Glyma08g02130	Glyma06g35050	-0.731021	7.42556e-05
Glyma07g05050	Glyma06g35050	-0.73053	7.55095e-05
Glyma15g14930	Glyma06g35050	-0.73046	7.569e-05
Glyma10g32370	Glyma06g35050	-0.730298	7.61071e-05
Glyma19g43970	Glyma06g35050	-0.72966	7.7777e-05
Glyma09g38880	Glyma06g35050	-0.729345	7.86131e-05
Glyma16g32420	Glyma06g35050	-0.729231	7.89164e-05
Glyma14g14750	Glyma06g35050	-0.728765	8.01703e-05
Glyma20g26760	Glyma06g35050	-0.728291	0.000121561
Glyma16g04800	Glyma06g35050	-0.728209	8.16902e-05
Glyma04g06780	Glyma06g35050	-0.728202	8.17109e-05
Glyma20g08680	Glyma06g35050	-0.728127	0.000122203
Glyma19g02250	Glyma06g35050	-0.728079	8.20504e-05
Glyma07g15520	Glyma06g35050	-0.727899	8.25494e-05
Glyma08g23840	Glyma06g35050	-0.727737	8.29997e-05
Glyma11g29000	Glyma06g35050	-0.727718	8.30532e-05
Glyma14g10810	Glyma06g35050	-0.727603	8.33766e-05
Glyma02g42560	Glyma06g35050	-0.726875	8.54406e-05
Glyma05g04990	Glyma18g03350	-0.726818	8.56038e-05
Glyma05g04010	Glyma06g35050	-0.726191	8.742e-05
Glyma01g40590	Glyma06g35050	-0.726103	8.76783e-05
Glyma13g07800	Glyma06g35050	-0.72601	8.7951e-05
Glyma20g22700	Glyma06g35050	-0.725993	0.000130845
Glyma19g01090	Glyma06g35050	-0.725516	8.94142e-05
Glyma06g07000	Glyma06g35050	-0.725465	8.9567e-05
Glyma04g40890	Glyma17g06380	-0.725458	8.95878e-05
Glyma08g29130	Glyma06g35050	-0.725241	9.02364e-05
Glyma12g33150	Glyma06g35050	-0.725227	9.02806e-05
Glyma01g43860	Glyma06g35050	-0.725121	9.05973e-05
Glyma03g01870	Glyma06g35050	-0.725109	9.06358e-05
Glyma10g09990	Glyma06g35050	-0.724996	9.0977e-05
Glyma02g39790	Glyma06g35050	-0.724706	9.18573e-05
Glyma12g04330	Glyma06g35050	-0.724609	9.21555e-05
Glyma06g00440	Glyma06g35050	-0.724492	9.2513e-05
Glyma05g06400	Glyma06g35050	-0.72436	9.2921e-05
Glyma17g14340	Glyma06g35050	-0.724231	9.33184e-05
Glyma09g31920	Glyma06g35050	-0.724074	9.38064e-05
Glyma09g12510	Glyma19g01300	-0.723909	9.432e-05
Glyma09g34360	Glyma06g35050	-0.723905	9.43317e-05
Glyma17g15740	Glyma06g35050	-0.723834	9.45558e-05
Glyma18g48610	Glyma06g35050	-0.723702	9.49683e-05
Glyma11g37910	Glyma06g35050	-0.723674	9.50549e-05
Glyma07g13700	Glyma06g35050	-0.723595	9.53046e-05
Glyma17g31940	Glyma06g35050	-0.723474	9.56888e-05
Glyma13g37230	Glyma06g35050	-0.723298	9.62451e-05
Glyma11g08650	Glyma06g35050	-0.723134	9.67694e-05
Glyma13g20940	Glyma06g35050	-0.723039	9.7072e-05
Glyma14g05530	Glyma06g35050	-0.722939	9.73927e-05
Glyma11g00910	Glyma06g35050	-0.722797	9.78503e-05
Glyma15g04160	Glyma06g35050	-0.72276	9.79696e-05
Glyma13g16680	Glyma06g35050	-0.722672	9.82539e-05
Glyma10g43200	Glyma06g35050	-0.7222	9.97919e-05
Glyma02g10320	Glyma06g35050	-0.722174	9.98772e-05
Glyma02g44310	Glyma06g35050	-0.722111	0.000100084
Glyma05g33700	Glyma06g35050	-0.721792	0.000101141
Glyma10g31220	Glyma06g35050	-0.721775	0.000101195
Glyma03g34540	Glyma06g35050	-0.721548	0.000101953
Glyma03g12150	Glyma06g35050	-0.721372	0.000102541
Glyma15g21890	Glyma06g35050	-0.721199	0.000103125
Glyma20g17440	Glyma16g02390	-0.720984	0.000153243
Glyma04g41490	Glyma06g35050	-0.72072	0.000104753
Glyma11g20970	Glyma06g35050	-0.72064	0.000105029
Glyma02g05800	Glyma06g35050	-0.720337	0.000106073
Glyma05g08540	Glyma06g35050	-0.72016	0.000106687
Glyma14g34330	Glyma06g35050	-0.720085	0.000106948
Glyma04g04920	Glyma06g35050	-0.72002	0.000107175
Glyma12g01340	Glyma06g35050	-0.71988	0.000107665
Glyma06g18580	Glyma06g35050	-0.719775	0.000108033
Glyma09g38640	Glyma06g35050	-0.719594	0.000108672
Glyma11g13470	Glyma06g35050	-0.71937	0.000109467
Glyma07g34890	Glyma06g35050	-0.719306	0.000109696
Glyma08g20920	Glyma06g35050	-0.719269	0.000109826
Glyma17g09130	Glyma06g35050	-0.719237	0.000109941
Glyma09g33280	Glyma06g35050	-0.719157	0.000110228
Glyma14g34470	Glyma06g35050	-0.71906	0.000110573
Glyma16g00790	Glyma06g35050	-0.719059	0.000110578
Glyma20g30050	Glyma06g35050	-0.718735	0.000164332
Glyma09g06460	Glyma06g35050	-0.717681	0.000115622
Glyma11g09480	Glyma06g35050	-0.717351	0.00011686
Glyma18g52160	Glyma06g35050	-0.717288	0.000117097
Glyma14g10290	Glyma06g35050	-0.71708	0.000117884
Glyma10g08500	Glyma06g35050	-0.717051	0.000117992
Glyma11g37250	Glyma06g35050	-0.717045	0.000118015
Glyma05g35800	Glyma06g35050	-0.716876	0.00011866
Glyma09g17220	Glyma06g35050	-0.716794	0.000118973
Glyma15g14560	Glyma06g35050	-0.716705	0.000119312
Glyma17g03930	Glyma06g35050	-0.716456	0.00012027
Glyma08g14720	Glyma06g35050	-0.716384	0.000120551
Glyma19g34940	Glyma06g35050	-0.716172	0.000121371
Glyma08g13940	Glyma06g35050	-0.715852	0.000122624
Glyma06g17550	Glyma06g35050	-0.715478	0.0001241
Glyma18g48590	Glyma06g35050	-0.71542	0.000124331
Glyma07g40040	Glyma06g35050	-0.71524	0.000125047
Glyma02g42220	Glyma06g35050	-0.715224	0.00012511
Glyma20g01550	Glyma06g35050	-0.715138	0.000183513
Glyma10g36240	Glyma06g35050	-0.715114	0.000125553
Glyma02g40940	Glyma06g35050	-0.715113	0.000125558
Glyma09g09740	Glyma06g35050	-0.714851	0.00012661
Glyma09g38620	Glyma06g35050	-0.714834	0.000126681
Glyma08g02000	Glyma06g35050	-0.714547	0.000127842
Glyma18g01830	Glyma12g28700	-0.714539	0.000127878
Glyma07g18310	Glyma06g35050	-0.714182	0.000129337
Glyma19g32470	Glyma06g35050	-0.714015	0.000130026
Glyma01g45320	Glyma17g06380	-0.713916	0.000130435
Glyma06g03200	Glyma06g35050	-0.713268	0.000133145
Glyma17g06300	Glyma06g35050	-0.713218	0.000133355
Glyma04g03020	Glyma06g35050	-0.713113	0.000133803
Glyma08g13990	Glyma06g35050	-0.713032	0.000134145
Glyma17g10490	Glyma06g35050	-0.712534	0.000136276
Glyma05g08530	Glyma06g35050	-0.712265	0.000137437
Glyma16g01970	Glyma06g35050	-0.712264	0.00013744
Glyma11g36440	Glyma06g35050	-0.71211	0.000138111
Glyma04g06570	Glyma06g35050	-0.712109	0.000138114
Glyma06g16350	Glyma06g35050	-0.711836	0.00013931
Glyma01g45320	Glyma06g35050	-0.711801	0.000139461
Glyma13g24090	Glyma06g35050	-0.711668	0.000140049
Glyma12g33930	Glyma06g35050	-0.711294	0.000141705
Glyma17g02100	Glyma06g35050	-0.710824	0.000143813
Glyma04g08930	Glyma06g35050	-0.710723	0.000144269
Glyma19g33540	Glyma16g02390	-0.70983	0.000148357
Glyma09g38430	Glyma06g35050	-0.709739	0.000148779
Glyma19g02100	Glyma06g35050	-0.709707	0.000148931
Glyma20g02910	Glyma06g35050	-0.709552	0.000217135
Glyma13g25010	Glyma06g35050	-0.709494	0.000149925
Glyma19g06800	Glyma06g35050	-0.709419	0.000150274
Glyma20g34940	Glyma06g35050	-0.709407	0.000218073
Glyma08g05740	Glyma06g35050	-0.709273	0.000150962
Glyma06g30590	Glyma06g35050	-0.70926	0.000151019
Glyma15g41460	Glyma06g35050	-0.709242	0.000151108
Glyma07g30130	Glyma06g35050	-0.709225	0.000151185
Glyma02g42460	Glyma06g35050	-0.709049	0.000152017
Glyma19g29370	Glyma06g35050	-0.70896	0.000152438
Glyma13g22970	Glyma06g35050	-0.708847	0.000152975
Glyma14g11260	Glyma06g35050	-0.708806	0.00015317
Glyma13g00230	Glyma06g35050	-0.708789	0.000153253
Glyma09g38110	Glyma06g35050	-0.708241	0.000155885
Glyma07g02170	Glyma06g35050	-0.70792	0.000157447
Glyma12g05350	Glyma06g35050	-0.707749	0.000158282
Glyma07g29970	Glyma06g35050	-0.70769	0.000158574
Glyma17g06470	Glyma06g35050	-0.707611	0.00015896
Glyma02g41810	Glyma06g35050	-0.707014	0.000161925
Glyma15g17250	Glyma06g35050	-0.706369	0.00016518
Glyma05g31740	Glyma06g35050	-0.70468	0.000173974
Glyma11g02380	Glyma06g35050	-0.704573	0.000174544
Glyma20g36170	Glyma06g35050	-0.704389	0.000252812
Glyma18g03100	Glyma06g35050	-0.704156	0.000176784
Glyma15g09210	Glyma06g35050	-0.704098	0.000177093
Glyma18g40500	Glyma06g35050	-0.704025	0.00017749
Glyma01g39190	Glyma06g35050	-0.703952	0.000177883
Glyma11g37920	Glyma05g33850	-0.703141	0.000182333
Glyma05g04960	Glyma06g35050	-0.702706	0.000184765
Glyma08g03280	Glyma17g06380	-0.702523	0.00018579
Glyma18g36750	Glyma06g35050	-0.702514	0.000185843
Glyma12g07850	Glyma06g35050	-0.702414	0.000186407
Glyma15g04430	Glyma06g35050	-0.702383	0.00018658
Glyma10g29760	Glyma06g35050	-0.702196	0.000187644
Glyma04g08470	Glyma06g35050	-0.701962	0.000188977
Glyma06g06870	Glyma06g35050	-0.701944	0.000189078
Glyma11g11720	Glyma06g35050	-0.701919	0.000189222
Glyma13g20740	Glyma06g35050	-0.701754	0.000190169
Glyma20g35830	Glyma06g35050	-0.701717	0.000273185
Glyma17g16930	Glyma11g14940	-0.701547	0.000191365
Glyma02g07340	Glyma06g35050	-0.701458	0.000191878
Glyma11g29000	Glyma17g06380	-0.701442	0.000191976
Glyma04g40010	Glyma06g35050	-0.701399	0.000192224
Glyma13g39880	Glyma06g35050	-0.701318	0.000192694
Glyma05g32420	Glyma06g35050	-0.701175	0.000193525
Glyma06g14970	Glyma06g35050	-0.700757	0.00019598
Glyma13g30090	Glyma06g35050	-0.700494	0.00019754
Glyma13g10330	Glyma06g35050	-0.700461	0.000197735
Glyma11g18290	Glyma06g35050	-0.700345	0.000198429
Glyma04g41350	Glyma06g35050	-0.700237	0.000199071
Glyma08g42680	Glyma06g35050	-0.700216	0.0001992
Glyma20g24910	Glyma06g35050	-0.700209	0.000285303
Glyma14g40650	Glyma05g04990	0.700004	0.000200474
Glyma11g07970	Glyma08g14130	0.700013	0.00020042
Glyma18g14910	Glyma0041s00350	0.700014	0.000200409
Glyma06g25880	Glyma02g02290	0.700015	0.000200405
Glyma08g20900	Glyma07g05800	0.700017	0.000200392
Glyma16g33500	Glyma13g23890	0.700022	0.000200363
Glyma19g43490	Glyma20g01770	0.700024	0.000200353
Glyma16g06940	Glyma18g01830	0.700025	0.000200344
Glyma18g02960	Glyma18g01830	0.700027	0.000200336
Glyma10g38070	Glyma02g02630	0.700031	0.000200308
Glyma14g00560	Glyma17g15380	0.700033	0.000200297
Glyma13g18690	Glyma02g28860	0.70004	0.000200256
Glyma04g20330	Glyma18g15970	0.700044	0.000200233
Glyma11g20420	Glyma01g40450	0.700058	0.000200149
Glyma09g34320	Glyma20g01770	0.700062	0.000200125
Glyma17g11760	Glyma05g23150	0.700076	0.000200041
Glyma14g00880	Glyma09g37680	0.700083	0.000199995
Glyma17g11060	Glyma05g23150	0.70009	0.000199958
Glyma10g43200	Glyma18g01830	0.700098	0.000199908
Glyma13g44340	Glyma08g14130	0.700099	0.000199898
Glyma06g08680	Glyma11g37920	0.700114	0.000199813
Glyma19g07680	Glyma08g40970	0.700116	0.000199796
Glyma13g29860	Glyma09g37680	0.700121	0.000199771
Glyma11g14450	Glyma04g40960	0.700129	0.00019972
Glyma09g31280	Glyma01g04890	0.70014	0.000199655
Glyma02g02680	Glyma01g40450	0.700148	0.000199606
Glyma05g30540	Glyma10g07440	0.700153	0.000199577
Glyma08g47850	Glyma07g05800	0.700177	0.000199435
Glyma06g17160	Glyma09g37680	0.700177	0.000199432
Glyma01g39190	Glyma18g01830	0.700192	0.000199342
Glyma11g05160	Glyma09g37410	0.700209	0.000199242
Glyma10g09760	Glyma15g18320	0.700212	0.000199225
Glyma16g06940	Glyma15g18320	0.70022	0.000199173
Glyma13g03650	Glyma11g03850	0.700234	0.000199089
Glyma03g00560	Glyma09g37410	0.70024	0.000199053
Glyma15g02600	Glyma20g01770	0.70024	0.000199053
Glyma17g36280	Glyma01g40450	0.700243	0.000199039
Glyma05g04990	Glyma07g01940	0.700254	0.000198973
Glyma13g22790	Glyma20g01770	0.700258	0.000198948
Glyma11g05470	Glyma01g05230	0.700261	0.000198927
Glyma09g38880	Glyma17g15380	0.700263	0.000198918
Glyma19g32660	Glyma05g01390	0.700274	0.000198854
Glyma03g34540	Glyma01g05230	0.70028	0.000198815
Glyma08g45730	Glyma05g23150	0.70029	0.000198753
Glyma14g02860	Glyma20g01770	0.700293	0.000198738
Glyma04g42710	Glyma05g01390	0.700299	0.000198704
Glyma20g33330	Glyma17g15380	0.700305	0.000284517
Glyma15g15070	Glyma17g15380	0.700317	0.000198596
Glyma14g36890	Glyma05g04990	0.700319	0.000198581
Glyma06g06850	Glyma01g05230	0.700327	0.000198536
Glyma17g10490	Glyma03g01860	0.700327	0.000198532
Glyma16g27410	Glyma09g37410	0.700339	0.000198465
Glyma09g40130	Glyma18g01830	0.700341	0.000198452
Glyma11g06330	Glyma18g01830	0.700349	0.000198402
Glyma01g41850	Glyma05g04990	0.700354	0.000198376
Glyma12g07170	Glyma20g01770	0.700355	0.000198371
Glyma08g01740	Glyma18g01830	0.700358	0.000198348
Glyma14g14750	Glyma18g01830	0.700371	0.000198275
Glyma06g36170	Glyma09g37410	0.700373	0.000198261
Glyma17g16930	Glyma02g44910	0.700373	0.000198259
Glyma13g31400	Glyma05g23150	0.700379	0.000198224
Glyma06g48210	Glyma18g01830	0.700385	0.000198186
Glyma11g18080	Glyma09g37680	0.700411	0.000198036
Glyma06g07220	Glyma11g03850	0.700412	0.000198028
Glyma11g06330	Glyma02g02290	0.70044	0.000197861
Glyma05g09400	Glyma02g28860	0.700454	0.000197776
Glyma17g11330	Glyma01g04890	0.700477	0.000197639
Glyma02g40470	Glyma08g14130	0.700479	0.00019763
Glyma07g15170	Glyma01g04890	0.700489	0.000197572
Glyma17g10490	Glyma02g02290	0.7005	0.000197505
Glyma16g28990	Glyma08g40970	0.700523	0.000197367
Glyma11g37920	Glyma07g14270	0.700524	0.000197363
Glyma17g10490	Glyma07g08340	0.70054	0.000197265
Glyma12g01810	Glyma18g15970	0.700552	0.000197195
Glyma06g12570	Glyma07g05800	0.700557	0.000197164
Glyma20g02910	Glyma09g37680	0.700562	0.000282426
Glyma12g00430	Glyma05g04990	0.700565	0.000197116
Glyma17g14590	Glyma05g30940	0.700569	0.000197096
Glyma05g35800	Glyma07g05800	0.700569	0.000197095
Glyma17g08380	Glyma07g14270	0.700589	0.000196974
Glyma01g39190	Glyma18g16390	0.700598	0.000196924
Glyma08g20930	Glyma08g40970	0.700611	0.000196848
Glyma15g12260	Glyma17g15380	0.700626	0.000196754
Glyma16g07660	Glyma02g02630	0.700635	0.000196704
Glyma03g32890	Glyma13g23890	0.70064	0.000196674
Glyma07g19190	Glyma02g02290	0.700643	0.000196658
Glyma12g00880	Glyma10g07440	0.700644	0.000196649
Glyma06g17610	Glyma05g04990	0.700651	0.000196607
Glyma01g02180	Glyma17g16930	0.700664	0.00019653
Glyma15g23380	Glyma20g01770	0.700676	0.000196462
Glyma07g14770	Glyma19g01300	0.70068	0.000196435
Glyma16g33210	Glyma01g05230	0.700682	0.000196427
Glyma15g00830	Glyma13g23890	0.70069	0.000196379
Glyma18g03100	Glyma05g04990	0.700694	0.000196356
Glyma17g16930	Glyma04g07230	0.700696	0.000196341
Glyma07g35700	Glyma07g14270	0.700699	0.000196325
Glyma17g16610	Glyma06g13890	0.700715	0.00019623
Glyma18g45240	Glyma07g05800	0.700729	0.000196149
Glyma02g46590	Glyma05g04990	0.70073	0.000196142
Glyma04g41490	Glyma20g01770	0.700739	0.000196089
Glyma10g07960	Glyma02g02630	0.70074	0.000196085
Glyma08g36540	Glyma09g37410	0.700754	0.000196
Glyma02g01920	Glyma01g05230	0.700762	0.00019595
Glyma15g22410	Glyma05g30940	0.700764	0.000195938
Glyma08g36540	Glyma09g16790	0.700765	0.000195936
Glyma12g06880	Glyma11g37920	0.700783	0.000195829
Glyma19g41670	Glyma09g37680	0.700783	0.000195829
Glyma14g14410	Glyma09g16790	0.700789	0.00019579
Glyma06g02250	Glyma05g23150	0.7008	0.000195728
Glyma17g02680	Glyma09g16790	0.700801	0.000195723
Glyma05g05020	Glyma10g07440	0.700807	0.000195687
Glyma01g36180	Glyma05g04990	0.700807	0.000195684
Glyma19g34240	Glyma07g14270	0.700815	0.000195637
Glyma14g02860	Glyma17g15380	0.700834	0.00019553
Glyma20g04630	Glyma02g02630	0.700845	0.000280137
Glyma17g06000	Glyma18g01830	0.70085	0.000195435
Glyma20g24910	Glyma11g03850	0.700853	0.00028007
Glyma07g15520	Glyma05g04990	0.70086	0.000195376
Glyma20g33550	Glyma18g15970	0.700866	0.000279965
Glyma09g34320	Glyma01g40450	0.700879	0.000195263
Glyma07g33620	Glyma0041s00350	0.70088	0.000195255
Glyma07g32240	Glyma0041s00350	0.700891	0.000195189
Glyma04g09890	Glyma13g23890	0.700893	0.000195183
Glyma03g41460	Glyma11g03850	0.700895	0.000195165
Glyma07g19140	Glyma0041s00350	0.700898	0.00019515
Glyma13g34740	Glyma02g02630	0.700899	0.000195144
Glyma04g34660	Glyma05g30940	0.700901	0.000195134
Glyma09g40930	Glyma07g14270	0.700919	0.000195027
Glyma12g31600	Glyma05g04990	0.70092	0.00019502
Glyma17g36400	Glyma11g03850	0.700921	0.000195013
Glyma20g29960	Glyma0041s00350	0.700931	0.000279443
Glyma10g30700	Glyma02g02290	0.700936	0.000194926
Glyma14g10530	Glyma19g01300	0.700939	0.000194911
Glyma10g07860	Glyma01g04890	0.700952	0.000194833
Glyma09g01090	Glyma05g01390	0.700955	0.000194817
Glyma16g32560	Glyma08g14130	0.700971	0.000194719
Glyma10g39540	Glyma13g23890	0.700976	0.000194691
Glyma15g22410	Glyma05g04990	0.700981	0.000194663
Glyma18g48580	Glyma17g15380	0.700985	0.000194639
Glyma15g21500	Glyma05g30940	0.700986	0.000194636
Glyma09g03380	Glyma02g28860	0.701015	0.000194462
Glyma06g10540	Glyma05g01390	0.701018	0.000194448
Glyma16g07400	Glyma11g06940	0.701024	0.000194409
Glyma02g36380	Glyma09g37410	0.701045	0.000194287
Glyma19g32470	Glyma20g01770	0.701069	0.000194148
Glyma05g24080	Glyma18g49290	0.701082	0.000194069
Glyma10g07860	Glyma17g15380	0.701083	0.000194062
Glyma02g42460	Glyma02g02290	0.701093	0.000194007
Glyma11g01780	Glyma11g03850	0.701102	0.000193955
Glyma01g38290	Glyma19g01300	0.701119	0.000193854
Glyma01g20790	Glyma18g15970	0.701123	0.000193833
Glyma18g01830	Glyma01g05810	0.701124	0.000193822
Glyma20g02340	Glyma08g40970	0.70113	0.000277847
Glyma12g16650	Glyma11g03850	0.701134	0.000193765
Glyma15g04430	Glyma05g30940	0.701136	0.000193753
Glyma13g03400	Glyma02g28860	0.701142	0.000193718
Glyma17g05610	Glyma18g15970	0.701145	0.0001937
Glyma12g03640	Glyma01g40450	0.701154	0.000193648
Glyma17g01570	Glyma09g37410	0.70116	0.000193614
Glyma10g17870	Glyma05g04990	0.701161	0.000193608
Glyma06g12050	Glyma02g02290	0.701172	0.000193544
Glyma19g03530	Glyma11g03850	0.701187	0.000193459
Glyma07g14770	Glyma08g40970	0.701194	0.000193414
Glyma08g28090	Glyma05g04990	0.701205	0.000193353
Glyma04g42390	Glyma17g16930	0.701208	0.000193336
Glyma06g11830	Glyma06g20230	0.701209	0.00019333
Glyma20g33210	Glyma18g15970	0.701214	0.000277176
Glyma20g35730	Glyma19g37380	0.701219	0.000277136
Glyma09g39280	Glyma17g16930	0.701221	0.000193256
Glyma08g23860	Glyma19g02490	0.701235	0.000193176
Glyma12g09650	Glyma02g02290	0.70124	0.000193149
Glyma01g39810	Glyma19g01300	0.701247	0.000193106
Glyma02g17260	Glyma11g37920	0.70128	0.000192916
Glyma13g13040	Glyma19g33100	0.701282	0.000192904
Glyma10g04390	Glyma07g05800	0.701282	0.000192902
Glyma12g06430	Glyma19g02490	0.701283	0.000192898
Glyma09g31060	Glyma13g23890	0.701292	0.000192847
Glyma08g44330	Glyma18g15970	0.701299	0.000192804
Glyma17g09130	Glyma10g07440	0.701299	0.000192802
Glyma17g06000	Glyma05g01390	0.701304	0.000192776
Glyma13g42130	Glyma19g02490	0.701315	0.000192712
Glyma16g23830	Glyma01g05230	0.701327	0.000192639
Glyma06g48330	Glyma08g40970	0.701336	0.000192587
Glyma15g17920	Glyma05g04990	0.701343	0.000192547
Glyma05g33140	Glyma01g40450	0.701346	0.000192528
Glyma13g02580	Glyma19g37380	0.701358	0.000192461
Glyma17g15860	Glyma05g01390	0.701363	0.00019243
Glyma16g02880	Glyma15g18320	0.701367	0.000192408
Glyma06g11090	Glyma19g02490	0.701369	0.000192395
Glyma06g02230	Glyma18g01830	0.701373	0.000192373
Glyma17g09940	Glyma02g02630	0.701394	0.000192252
Glyma18g10070	Glyma18g01830	0.70141	0.000192159
Glyma18g01290	Glyma09g16790	0.701414	0.000192133
Glyma06g13050	Glyma11g03850	0.701422	0.00019209
Glyma08g03690	Glyma05g01390	0.701422	0.000192088
Glyma06g41200	Glyma04g40960	0.701428	0.000192053
Glyma19g12410	Glyma01g04890	0.701448	0.000191936
Glyma16g07890	Glyma08g14130	0.70146	0.000191868
Glyma02g00690	Glyma11g37920	0.701462	0.000191855
Glyma12g01810	Glyma17g15380	0.701467	0.000191825
Glyma10g28600	Glyma08g40970	0.701477	0.000191772
Glyma08g26530	Glyma17g15380	0.701479	0.000191756
Glyma12g36810	Glyma05g01390	0.701486	0.000191715
Glyma19g40990	Glyma01g04890	0.701488	0.000191708
Glyma19g38390	Glyma05g30940	0.701497	0.000191655
Glyma02g44410	Glyma01g40450	0.701501	0.00019163
Glyma13g05810	Glyma19g33100	0.701509	0.000191584
Glyma19g34940	Glyma09g37410	0.701515	0.000191552
Glyma05g37150	Glyma19g33100	0.701516	0.000191543
Glyma17g37570	Glyma02g02290	0.701535	0.000191433
Glyma17g18380	Glyma07g14270	0.701545	0.000191375
Glyma11g18290	Glyma08g14130	0.701551	0.000191341
Glyma07g36670	Glyma02g28860	0.701565	0.000191262
Glyma14g08600	Glyma18g15970	0.701566	0.000191255
Glyma07g02110	Glyma04g40960	0.701575	0.000191201
Glyma18g04130	Glyma09g37410	0.70158	0.000191173
Glyma04g09380	Glyma01g40450	0.701587	0.000191134
Glyma04g07300	Glyma15g18320	0.701594	0.000191094
Glyma06g00440	Glyma02g02290	0.701606	0.000191026
Glyma08g14720	Glyma05g23150	0.701619	0.000190947
Glyma11g37920	Glyma04g09000	0.701621	0.000190938
Glyma18g02470	Glyma18g01830	0.701643	0.000190809
Glyma11g07970	Glyma01g05230	0.701644	0.000190806
Glyma15g43040	Glyma02g02630	0.701656	0.000190735
Glyma19g41670	Glyma19g02490	0.701656	0.000190734
Glyma01g06010	Glyma02g02290	0.701658	0.000190723
Glyma06g41180	Glyma02g02290	0.70166	0.000190713
Glyma03g25280	Glyma05g30940	0.701663	0.000190693
Glyma05g03190	Glyma08g14130	0.701664	0.000190691
Glyma18g04130	Glyma08g14130	0.701664	0.000190687
Glyma15g41040	Glyma20g01770	0.701668	0.000190666
Glyma05g36450	Glyma05g01390	0.701677	0.000190612
Glyma07g11180	Glyma02g02290	0.701686	0.000190564
Glyma10g44160	Glyma05g01390	0.701696	0.000190506
Glyma19g07680	Glyma19g02490	0.701696	0.000190505
Glyma19g38390	Glyma19g01300	0.7017	0.000190481
Glyma17g08980	Glyma06g20230	0.701724	0.000190345
Glyma06g13050	Glyma17g15380	0.701731	0.000190303
Glyma08g39000	Glyma02g02630	0.701733	0.000190289
Glyma01g38740	Glyma05g04990	0.701734	0.000190288
Glyma16g08210	Glyma17g15380	0.701738	0.000190261
Glyma01g07530	Glyma17g16930	0.701742	0.00019024
Glyma08g36730	Glyma18g01830	0.701751	0.000190185
Glyma13g30300	Glyma09g37410	0.701752	0.000190181
Glyma06g04890	Glyma05g23150	0.701752	0.000190181
Glyma17g11750	Glyma05g04990	0.701771	0.000190075
Glyma18g03100	Glyma09g16790	0.701771	0.000190073
Glyma11g12560	Glyma17g15380	0.701772	0.000190067
Glyma18g00990	Glyma01g04890	0.701777	0.000190041
Glyma12g35510	Glyma02g02630	0.701783	0.000190002
Glyma17g18180	Glyma05g01390	0.701787	0.000189982
Glyma05g15220	Glyma05g01390	0.701792	0.00018995
Glyma13g25040	Glyma08g40970	0.701793	0.000189945
Glyma01g42200	Glyma01g04890	0.701795	0.000189936
Glyma06g21900	Glyma01g40450	0.701797	0.000189923
Glyma11g18960	Glyma09g37410	0.701803	0.000189887
Glyma08g11970	Glyma19g33100	0.70181	0.000189851
Glyma11g06000	Glyma18g15970	0.701821	0.000189786
Glyma13g02470	Glyma0041s00350	0.701825	0.000189762
Glyma18g45210	Glyma05g23150	0.701828	0.000189744
Glyma14g16220	Glyma04g40960	0.701839	0.000189681
Glyma15g42450	Glyma09g37680	0.701846	0.00018964
Glyma07g11310	Glyma15g18320	0.70185	0.000189621
Glyma04g08100	Glyma11g03850	0.701853	0.000189602
Glyma16g08470	Glyma02g02290	0.701862	0.000189551
Glyma17g35500	Glyma11g37920	0.701866	0.000189528
Glyma06g25880	Glyma17g16930	0.701875	0.000189476
Glyma15g21890	Glyma09g37410	0.701889	0.000189398
Glyma12g33930	Glyma18g15970	0.701902	0.000189321
Glyma19g34630	Glyma05g04990	0.701908	0.000189288
Glyma06g10340	Glyma01g05230	0.701913	0.000189257
Glyma17g36280	Glyma01g05230	0.701927	0.000189175
Glyma12g09650	Glyma08g40970	0.701933	0.000189144
Glyma03g33460	Glyma05g23150	0.701935	0.00018913
Glyma04g41530	Glyma09g37410	0.701949	0.000189051
Glyma11g37920	Glyma10g10040	0.701958	0.000189001
Glyma07g04890	Glyma02g02290	0.701963	0.00018897
Glyma19g07680	Glyma05g30940	0.701971	0.000188927
Glyma06g48330	Glyma04g40960	0.701976	0.000188897
Glyma07g40040	Glyma01g05230	0.702025	0.000188618
Glyma17g37180	Glyma18g49290	0.702035	0.000188562
Glyma13g07800	Glyma04g40960	0.702038	0.000188542
Glyma08g12530	Glyma11g03850	0.702039	0.000188538
Glyma06g05100	Glyma01g04890	0.702039	0.000188536
Glyma16g33160	Glyma02g02630	0.702051	0.000188468
Glyma06g00990	Glyma05g30940	0.702055	0.000188448
Glyma04g41440	Glyma02g28860	0.702055	0.000188443
Glyma07g38570	Glyma01g04890	0.70206	0.000188418
Glyma09g02860	Glyma01g05230	0.702065	0.000188386
Glyma07g36230	Glyma09g37410	0.702084	0.000188283
Glyma07g15520	Glyma11g37920	0.702089	0.000188251
Glyma17g10490	Glyma15g04700	0.702089	0.00018825
Glyma16g26030	Glyma09g16790	0.702096	0.000188214
Glyma08g40800	Glyma20g01770	0.702096	0.000188214
Glyma15g08030	Glyma05g04990	0.702099	0.000188193
Glyma17g20430	Glyma17g16930	0.702109	0.000188137
Glyma09g26280	Glyma19g02490	0.70211	0.000188132
Glyma06g07730	Glyma20g01770	0.702112	0.000188124
Glyma14g08320	Glyma09g16790	0.702125	0.000188049
Glyma05g36450	Glyma02g02290	0.702138	0.00018797
Glyma15g12260	Glyma19g01300	0.702138	0.00018797
Glyma08g20500	Glyma20g01770	0.702139	0.000187969
Glyma08g04870	Glyma17g15380	0.702148	0.000187917
Glyma10g41100	Glyma08g40970	0.702149	0.000187908
Glyma14g04020	Glyma01g40450	0.702152	0.000187891
Glyma08g10570	Glyma09g37410	0.702154	0.000187882
Glyma02g17050	Glyma01g40450	0.702155	0.000187877
Glyma02g47300	Glyma19g33100	0.702162	0.000187834
Glyma08g23860	Glyma17g15380	0.702166	0.000187814
Glyma10g39540	Glyma02g02630	0.702173	0.000187776
Glyma06g07730	Glyma01g40450	0.702176	0.000187759
Glyma13g21750	Glyma09g37680	0.702196	0.000187642
Glyma01g43860	Glyma04g40960	0.702196	0.000187641
Glyma14g33450	Glyma08g14130	0.702203	0.000187604
Glyma05g24080	Glyma11g37920	0.702208	0.000187576
Glyma19g34940	Glyma18g15970	0.702221	0.0001875
Glyma10g13700	Glyma17g16930	0.702223	0.000187492
Glyma06g10190	Glyma19g01300	0.702223	0.00018749
Glyma20g33330	Glyma05g01390	0.702226	0.000269204
Glyma04g08930	Glyma15g18320	0.702232	0.000187439
Glyma14g38900	Glyma02g28860	0.702235	0.00018742
Glyma10g37640	Glyma17g16930	0.702238	0.000187406
Glyma19g34630	Glyma02g02290	0.70224	0.000187393
Glyma17g12280	Glyma01g05230	0.702244	0.000187372
Glyma03g04000	Glyma07g05800	0.702255	0.000187307
Glyma19g42160	Glyma08g14130	0.702259	0.000187287
Glyma15g16270	Glyma13g23890	0.702271	0.000187219
Glyma02g04360	Glyma01g40450	0.702283	0.000187149
Glyma16g00560	Glyma09g16790	0.702295	0.000187082
Glyma11g04840	Glyma02g35450	0.702299	0.000187057
Glyma03g30910	Glyma19g02490	0.702309	0.000187003
Glyma04g08470	Glyma08g40970	0.702319	0.000186943
Glyma06g06820	Glyma08g40970	0.70232	0.000186937
Glyma07g00980	Glyma08g40970	0.702324	0.000186917
Glyma11g37920	Glyma06g44290	0.702328	0.000186891
Glyma14g07540	Glyma06g13890	0.702333	0.000186866
Glyma07g02560	Glyma10g07440	0.702335	0.000186854
Glyma09g40770	Glyma15g18320	0.702336	0.000186847
Glyma01g04300	Glyma02g02630	0.702344	0.0001868
Glyma13g24090	Glyma09g37410	0.702346	0.000186789
Glyma12g32780	Glyma13g23890	0.702356	0.000186735
Glyma18g49290	Glyma09g37330	0.70236	0.000186713
Glyma07g04340	Glyma19g02490	0.702368	0.00018667
Glyma08g25090	Glyma07g14270	0.702371	0.000186648
Glyma19g38510	Glyma20g01770	0.702372	0.000186644
Glyma11g11720	Glyma20g01770	0.702381	0.000186592
Glyma01g01170	Glyma19g33100	0.702382	0.000186587
Glyma18g01830	Glyma08g40970	0.702397	0.000186505
Glyma07g05770	Glyma03g34710	0.702398	0.000186496
Glyma10g13700	Glyma05g04990	0.7024	0.000186487
Glyma07g02550	Glyma19g33100	0.702403	0.000186467
Glyma08g44080	Glyma18g15970	0.702423	0.000186354
Glyma08g47690	Glyma19g33100	0.702431	0.000186313
Glyma13g40670	Glyma19g37380	0.702436	0.000186282
Glyma07g14770	Glyma05g04990	0.70244	0.000186257
Glyma03g32890	Glyma05g01390	0.702446	0.000186224
Glyma05g05020	Glyma04g40960	0.702454	0.000186179
Glyma02g33320	Glyma01g40450	0.702457	0.000186166
Glyma02g25250	Glyma07g05800	0.702474	0.000186069
Glyma15g41550	Glyma01g05230	0.702475	0.000186064
Glyma10g05730	Glyma11g37920	0.702477	0.000186052
Glyma06g00790	Glyma20g01770	0.702495	0.000185947
Glyma15g28010	Glyma06g20230	0.702496	0.000185942
Glyma20g08340	Glyma11g03850	0.702516	0.000266951
Glyma08g47850	Glyma09g37410	0.702517	0.000185824
Glyma18g08870	Glyma17g16930	0.702519	0.000185815
Glyma03g38510	Glyma05g30940	0.702519	0.000185814
Glyma19g12410	Glyma17g15380	0.702519	0.000185814
Glyma10g15160	Glyma18g01830	0.70253	0.000185754
Glyma19g03520	Glyma11g03850	0.702538	0.000185707
Glyma10g44160	Glyma17g16930	0.702538	0.000185705
Glyma08g25090	Glyma02g02290	0.702549	0.000185648
Glyma05g32980	Glyma19g37380	0.702549	0.000185644
Glyma01g23830	Glyma05g04990	0.702553	0.000185622
Glyma02g34870	Glyma02g02290	0.702555	0.000185612
Glyma11g05470	Glyma13g23890	0.702559	0.000185586
Glyma20g02910	Glyma01g40450	0.702565	0.000266571
Glyma20g00900	Glyma05g23150	0.702567	0.000185545
Glyma04g01450	Glyma19g33100	0.702575	0.0001855
Glyma03g27890	Glyma01g04890	0.702576	0.00018549
Glyma17g03430	Glyma18g01830	0.70259	0.000185414
Glyma07g17110	Glyma20g01770	0.702594	0.000185393
Glyma02g08850	Glyma18g16390	0.702595	0.000185388
Glyma04g41410	Glyma08g40970	0.702597	0.000185375
Glyma0041s00350	Glyma05g30000	0.702599	0.000266309
Glyma14g06680	Glyma19g33100	0.702608	0.000185314
Glyma13g24200	Glyma17g15380	0.702613	0.000185286
Glyma12g08570	Glyma17g15380	0.70263	0.000185188
Glyma07g02730	Glyma08g40970	0.702642	0.000185119
Glyma19g45200	Glyma18g15970	0.702651	0.00018507
Glyma14g03270	Glyma20g01770	0.702657	0.000185038
Glyma17g15740	Glyma07g14270	0.702661	0.000185016
Glyma10g26770	Glyma09g16790	0.702667	0.000184979
Glyma16g32560	Glyma07g14270	0.702671	0.000184956
Glyma15g00630	Glyma13g23890	0.70269	0.000184852
Glyma04g36420	Glyma17g16930	0.702708	0.000184753
Glyma10g36100	Glyma08g14130	0.702718	0.000184696
Glyma02g16930	Glyma02g28860	0.70272	0.000184685
Glyma13g13870	Glyma05g01390	0.702725	0.000184657
Glyma13g29210	Glyma05g01390	0.702732	0.000184616
Glyma13g31400	Glyma13g23890	0.702741	0.000184565
Glyma04g13880	Glyma08g14130	0.702743	0.000184557
Glyma04g16640	Glyma02g02290	0.702751	0.00018451
Glyma16g24560	Glyma19g02490	0.702777	0.000184367
Glyma06g00440	Glyma11g37920	0.702782	0.000184335
Glyma08g45060	Glyma09g37410	0.702782	0.000184335
Glyma09g01800	Glyma01g40450	0.702816	0.000184148
Glyma17g06510	Glyma07g14270	0.702823	0.000184107
Glyma13g22790	Glyma09g16790	0.702825	0.000184095
Glyma10g35560	Glyma01g04890	0.702831	0.000184065
Glyma08g17600	Glyma18g01830	0.702832	0.000184056
Glyma10g25630	Glyma19g01300	0.702833	0.000184053
Glyma14g36610	Glyma05g04990	0.702834	0.000184047
Glyma08g12010	Glyma11g37920	0.702836	0.000184034
Glyma16g08380	Glyma17g16930	0.702843	0.000183994
Glyma07g35600	Glyma13g23890	0.702862	0.000183887
Glyma05g21110	Glyma06g20230	0.702863	0.000183884
Glyma20g22700	Glyma08g40970	0.702865	0.000264269
Glyma02g38550	Glyma10g07440	0.702869	0.000183849
Glyma02g17170	Glyma11g37920	0.702876	0.00018381
Glyma08g42930	Glyma07g05800	0.702883	0.000183769
Glyma10g28600	Glyma02g28860	0.702889	0.000183738
Glyma19g02100	Glyma02g02290	0.702893	0.000183718
Glyma13g29860	Glyma02g02290	0.70291	0.000183623
Glyma18g48590	Glyma19g01300	0.702915	0.000183593
Glyma19g35450	Glyma08g40970	0.702918	0.000183578
Glyma04g13880	Glyma18g01830	0.702925	0.000183538
Glyma05g08450	Glyma09g37410	0.702928	0.000183519
Glyma19g40160	Glyma20g01770	0.702929	0.000183514
Glyma04g40610	Glyma09g16790	0.702932	0.000183497
Glyma04g43070	Glyma11g03850	0.702944	0.000183432
Glyma04g38630	Glyma05g30940	0.702951	0.00018339
Glyma09g33010	Glyma02g28860	0.702952	0.000183385
Glyma17g10490	Glyma14g07710	0.70298	0.000183232
Glyma17g01570	Glyma08g14130	0.70298	0.000183229
Glyma15g24670	Glyma17g15380	0.702981	0.000183223
Glyma16g01500	Glyma19g33100	0.702983	0.000183215
Glyma19g41420	Glyma09g16790	0.702989	0.000183181
Glyma10g42440	Glyma18g49290	0.70299	0.000183176
Glyma12g03370	Glyma08g14130	0.703003	0.000183103
Glyma13g24090	Glyma17g16930	0.703005	0.000183089
Glyma01g22170	Glyma11g37920	0.703011	0.000183058
Glyma18g01940	Glyma05g04990	0.703012	0.000183053
Glyma10g36100	Glyma06g20230	0.70302	0.000183009
Glyma08g21560	Glyma13g23890	0.703025	0.000182979
Glyma15g00220	Glyma15g18320	0.703056	0.000182805
Glyma14g02860	Glyma08g40970	0.70306	0.000182785
Glyma12g06540	Glyma11g37920	0.703066	0.000182754
Glyma17g15740	Glyma05g23150	0.703066	0.000182752
Glyma17g20070	Glyma19g01300	0.703098	0.000182574
Glyma04g43070	Glyma05g04990	0.703099	0.000182568
Glyma13g34740	Glyma05g30940	0.703102	0.000182549
Glyma08g44330	Glyma09g37680	0.703103	0.000182549
Glyma19g05360	Glyma05g04990	0.703118	0.000182463
Glyma06g20600	Glyma02g02290	0.703119	0.000182457
Glyma08g03690	Glyma18g15970	0.703138	0.000182351
Glyma16g33210	Glyma01g04890	0.703141	0.000182336
Glyma06g33380	Glyma05g30940	0.70315	0.000182284
Glyma02g12690	Glyma20g01770	0.703161	0.000182224
Glyma07g13700	Glyma19g01300	0.703163	0.000182212
Glyma15g43040	Glyma11g37920	0.703183	0.000182103
Glyma06g02230	Glyma02g02290	0.703185	0.00018209
Glyma15g23860	Glyma19g33100	0.703197	0.000182028
Glyma01g25890	Glyma01g40450	0.703197	0.000182024
Glyma18g01050	Glyma18g01830	0.703214	0.000181929
Glyma16g04000	Glyma09g37410	0.703225	0.000181869
Glyma08g11740	Glyma02g02290	0.703234	0.000181822
Glyma12g00570	Glyma01g05230	0.703239	0.000181792
Glyma13g42550	Glyma19g02490	0.703249	0.000181737
Glyma06g48210	Glyma02g02630	0.703255	0.000181704
Glyma01g01400	Glyma18g01830	0.703268	0.000181632
Glyma18g17590	Glyma11g37920	0.70327	0.00018162
Glyma04g07580	Glyma13g23890	0.703277	0.000181585
Glyma20g26690	Glyma01g05230	0.703277	0.00026113
Glyma02g17170	Glyma05g30940	0.703291	0.000181505
Glyma12g36860	Glyma04g40960	0.703294	0.000181489
Glyma15g11480	Glyma01g40450	0.70331	0.0001814
Glyma10g10280	Glyma07g05800	0.703312	0.000181392
Glyma07g02730	Glyma01g04890	0.703316	0.000181366
Glyma15g24670	Glyma18g49290	0.703318	0.000181359
Glyma20g32630	Glyma05g01390	0.703325	0.000260763
Glyma15g07870	Glyma05g01390	0.703326	0.000181314
Glyma18g50020	Glyma18g15970	0.703327	0.000181304
Glyma02g18200	Glyma02g28860	0.703356	0.000181147
Glyma06g19480	Glyma10g07440	0.703365	0.000181099
Glyma17g16150	Glyma17g15380	0.703369	0.000181073
Glyma16g03830	Glyma09g16790	0.703373	0.000181054
Glyma03g27890	Glyma07g05800	0.703374	0.000181048
Glyma14g09580	Glyma05g23150	0.703374	0.000181045
Glyma11g04840	Glyma19g38690	0.703399	0.000180912
Glyma03g29280	Glyma05g01390	0.703405	0.000180879
Glyma06g22760	Glyma17g15380	0.703412	0.000180837
Glyma03g07890	Glyma02g02630	0.703421	0.000180787
Glyma18g50020	Glyma05g30940	0.703423	0.000180776
Glyma04g11000	Glyma0041s00350	0.703432	0.000180728
Glyma0024s00230	Glyma02g28860	0.70344	0.000259897
Glyma07g35970	Glyma01g05230	0.703444	0.000180661
Glyma12g04520	Glyma13g05270	0.703457	0.000180592
Glyma17g37570	Glyma05g04990	0.703463	0.000180559
Glyma09g32880	Glyma18g01830	0.703463	0.000180558
Glyma02g08260	Glyma20g01770	0.703465	0.000180549
Glyma17g13970	Glyma17g15380	0.703466	0.000180541
Glyma01g07010	Glyma05g04990	0.703471	0.000180515
Glyma04g04760	Glyma13g23890	0.70348	0.000180462
Glyma13g30000	Glyma18g15970	0.703488	0.000180421
Glyma02g01500	Glyma19g02490	0.703495	0.000180381
Glyma01g23830	Glyma08g40970	0.703496	0.000180374
Glyma17g06450	Glyma01g04890	0.703504	0.000180331
Glyma08g19000	Glyma06g13890	0.703511	0.000180291
Glyma11g14110	Glyma18g01830	0.703515	0.000180273
Glyma15g12260	Glyma11g37920	0.703515	0.000180271
Glyma15g03260	Glyma19g33100	0.703528	0.0001802
Glyma13g28010	Glyma09g16790	0.703531	0.000180183
Glyma20g02340	Glyma01g40450	0.703536	0.000259173
Glyma08g22200	Glyma19g33100	0.703538	0.000180146
Glyma19g35550	Glyma19g02490	0.703538	0.000180146
Glyma09g38620	Glyma05g30940	0.703548	0.000180092
Glyma14g11260	Glyma01g05230	0.703555	0.000180051
Glyma17g16930	Glyma13g38430	0.703559	0.000180031
Glyma15g12260	Glyma05g01390	0.70356	0.000180023
Glyma15g04780	Glyma09g37680	0.703566	0.000179993
Glyma01g42200	Glyma08g14130	0.70357	0.00017997
Glyma10g38070	Glyma19g02490	0.703576	0.00017994
Glyma16g32420	Glyma08g40970	0.703596	0.000179825
Glyma10g36240	Glyma05g23150	0.70361	0.000179752
Glyma03g00470	Glyma01g05230	0.703613	0.000179733
Glyma05g34080	Glyma19g02490	0.70362	0.000179698
Glyma01g04600	Glyma18g01830	0.703627	0.00017966
Glyma19g04030	Glyma04g40960	0.703632	0.00017963
Glyma18g04780	Glyma07g14270	0.703664	0.000179455
Glyma04g02130	Glyma02g28860	0.703666	0.000179445
Glyma01g43510	Glyma09g37410	0.703696	0.000179279
Glyma05g04960	Glyma11g37920	0.703706	0.000179228
Glyma20g15220	Glyma19g02490	0.703711	0.000257855
Glyma20g31120	Glyma17g16930	0.703718	0.000257802
Glyma03g30910	Glyma09g37410	0.703729	0.0001791
Glyma04g39030	Glyma11g37920	0.70373	0.000179096
Glyma10g44580	Glyma08g40970	0.70374	0.000179039
Glyma10g44080	Glyma11g03850	0.703742	0.000179028
Glyma09g37120	Glyma19g01300	0.703744	0.000179018
Glyma19g30770	Glyma15g18320	0.703757	0.000178946
Glyma08g45370	Glyma05g23150	0.703757	0.000178945
Glyma07g11180	Glyma02g02630	0.703758	0.000178942
Glyma15g43040	Glyma06g20230	0.703764	0.000178911
Glyma13g30090	Glyma18g49290	0.703767	0.00017889
Glyma01g44170	Glyma01g40450	0.703768	0.000178884
Glyma17g16150	Glyma06g13890	0.703777	0.000178835
Glyma12g06880	Glyma06g20230	0.703779	0.000178826
Glyma19g27420	Glyma05g01390	0.70378	0.000178821
Glyma17g14750	Glyma18g01830	0.703781	0.000178818
Glyma18g52480	Glyma02g02630	0.703785	0.000178796
Glyma05g28560	Glyma08g14130	0.703797	0.00017873
Glyma06g21040	Glyma07g14270	0.703822	0.000178595
Glyma05g36810	Glyma13g05270	0.703839	0.000178502
Glyma10g44080	Glyma08g14130	0.703841	0.00017849
Glyma10g05620	Glyma07g05800	0.703846	0.000178463
Glyma01g45320	Glyma02g02290	0.70385	0.000178438
Glyma10g44080	Glyma07g14270	0.703871	0.000178328
Glyma14g40610	Glyma01g40450	0.703872	0.000178323
Glyma08g11740	Glyma20g01770	0.703873	0.000178316
Glyma14g14750	Glyma01g05230	0.703882	0.000178265
Glyma06g13440	Glyma19g01300	0.703902	0.000178157
Glyma12g01340	Glyma02g02630	0.703902	0.000178157
Glyma11g34470	Glyma08g14130	0.703903	0.000178153
Glyma15g17250	Glyma01g04890	0.703912	0.000178105
Glyma12g33150	Glyma20g01770	0.703915	0.000178088
Glyma01g42880	Glyma19g01300	0.703918	0.000178068
Glyma04g08470	Glyma15g18320	0.703923	0.000178042
Glyma06g06640	Glyma07g14270	0.703931	0.000177998
Glyma19g12410	Glyma20g01770	0.703942	0.00017794
Glyma03g19810	Glyma08g14130	0.703945	0.000177923
Glyma07g35050	Glyma05g04990	0.70395	0.000177895
Glyma17g06450	Glyma0041s00350	0.703985	0.000177705
Glyma08g03120	Glyma08g40970	0.703986	0.000177703
Glyma13g02580	Glyma09g37680	0.703994	0.000177656
Glyma05g33700	Glyma02g02630	0.704	0.000177625
Glyma02g05750	Glyma13g23890	0.704001	0.000177621
Glyma05g07840	Glyma05g30940	0.704017	0.000177533
Glyma17g09940	Glyma05g04990	0.704021	0.000177513
Glyma17g16930	Glyma11g06640	0.704023	0.0001775
Glyma18g02960	Glyma09g37410	0.704042	0.000177398
Glyma01g34960	Glyma19g02490	0.704057	0.000177319
Glyma06g06550	Glyma15g18320	0.704058	0.000177313
Glyma07g37820	Glyma11g37920	0.704075	0.00017722
Glyma05g00500	Glyma15g18320	0.704088	0.00017715
Glyma02g39780	Glyma05g30940	0.704095	0.000177111
Glyma07g37330	Glyma01g05230	0.704099	0.000177091
Glyma07g29970	Glyma19g33100	0.704106	0.000177049
Glyma05g33700	Glyma11g37920	0.70412	0.000176978
Glyma03g12150	Glyma05g01390	0.704124	0.000176952
Glyma09g06460	Glyma08g40970	0.704125	0.00017695
Glyma12g31970	Glyma01g05230	0.704132	0.000176909
Glyma20g08340	Glyma02g02630	0.704147	0.000254604
Glyma11g07810	Glyma0041s00350	0.704152	0.000176805
Glyma05g32980	Glyma10g07440	0.704159	0.000176763
Glyma18g50460	Glyma09g37680	0.70416	0.000176757
Glyma01g34960	Glyma01g40450	0.704176	0.000176672
Glyma14g03270	Glyma18g16390	0.70418	0.000176654
Glyma01g04780	Glyma05g30940	0.704188	0.000176608
Glyma04g41390	Glyma01g05230	0.704189	0.000176605
Glyma16g00360	Glyma05g01390	0.704198	0.000176553
Glyma04g41490	Glyma01g40450	0.704199	0.000176552
Glyma04g03040	Glyma18g01830	0.704206	0.000176514
Glyma07g18530	Glyma09g37410	0.704208	0.000176498
Glyma19g41420	Glyma09g37680	0.70421	0.000176487
Glyma01g38740	Glyma07g05800	0.704211	0.000176484
Glyma12g07850	Glyma08g40970	0.704221	0.000176431
Glyma08g01740	Glyma02g02630	0.704222	0.000176428
Glyma05g15220	Glyma05g30940	0.70423	0.000176384
Glyma09g01340	Glyma11g03850	0.70424	0.000176329
Glyma19g35550	Glyma01g04890	0.704254	0.000176253
Glyma17g07710	Glyma05g30940	0.70426	0.000176223
Glyma13g28710	Glyma19g02490	0.704273	0.00017615
Glyma09g04740	Glyma20g01770	0.704275	0.000176141
Glyma13g24770	Glyma09g37410	0.704276	0.000176136
Glyma01g04780	Glyma09g37410	0.704292	0.000176046
Glyma08g44180	Glyma08g40970	0.704301	0.000176001
Glyma02g42890	Glyma18g49290	0.704316	0.00017592
Glyma13g21740	Glyma10g07440	0.704318	0.000175909
Glyma08g12010	Glyma05g30940	0.704324	0.000175878
Glyma07g40040	Glyma09g37680	0.704333	0.000175828
Glyma09g37120	Glyma05g30940	0.704336	0.000175814
Glyma20g35730	Glyma02g28860	0.704336	0.000253201
Glyma02g06480	Glyma05g04990	0.704345	0.000175765
Glyma14g14410	Glyma04g40960	0.704349	0.000175744
Glyma19g42180	Glyma01g40450	0.704352	0.000175728
Glyma10g42500	Glyma08g40970	0.70436	0.000175683
Glyma13g25660	Glyma02g02630	0.704368	0.000175639
Glyma01g40450	Glyma04g04310	0.704378	0.000175584
Glyma07g37330	Glyma19g02490	0.704392	0.000175513
Glyma18g50460	Glyma08g40970	0.704412	0.000175402
Glyma09g17010	Glyma05g23150	0.704423	0.000175344
Glyma05g03050	Glyma06g20230	0.704427	0.000175322
Glyma06g20380	Glyma04g40960	0.704429	0.000175313
Glyma06g47070	Glyma05g04990	0.704431	0.000175303
Glyma06g02250	Glyma17g15380	0.704433	0.000175291
Glyma17g13970	Glyma08g14130	0.70444	0.000175253
Glyma04g39910	Glyma05g30940	0.704442	0.000175245
Glyma08g24100	Glyma05g23150	0.704444	0.00017523
Glyma06g16880	Glyma19g33100	0.704446	0.000175222
Glyma19g44230	Glyma07g05800	0.704462	0.000175137
Glyma08g04870	Glyma06g20230	0.704464	0.000175123
Glyma04g03020	Glyma11g37920	0.704468	0.000175104
Glyma19g04030	Glyma11g03850	0.704469	0.000175096
Glyma08g10570	Glyma02g02290	0.70447	0.000175093
Glyma18g13120	Glyma18g01830	0.70447	0.000175092
Glyma07g34890	Glyma11g37920	0.704474	0.00017507
Glyma02g02680	Glyma17g15380	0.70448	0.000175038
Glyma05g03190	Glyma05g04990	0.704495	0.000174958
Glyma15g23380	Glyma05g01390	0.704497	0.00017495
Glyma10g41920	Glyma20g01770	0.704497	0.000174947
Glyma09g40130	Glyma01g40450	0.704497	0.000174946
Glyma12g36810	Glyma05g30940	0.704505	0.000174905
Glyma08g21560	Glyma15g18320	0.704511	0.000174875
Glyma08g02130	Glyma08g40970	0.704525	0.000174801
Glyma19g38390	Glyma08g14130	0.704526	0.000174792
Glyma02g01510	Glyma18g01830	0.704545	0.000174691
Glyma06g22760	Glyma08g14130	0.704551	0.000174659
Glyma18g48610	Glyma07g05800	0.704551	0.000174659
Glyma08g23430	Glyma02g06560	0.704551	0.000174657
Glyma19g01560	Glyma11g03850	0.704567	0.000174576
Glyma11g14110	Glyma13g05270	0.704568	0.000174571
Glyma04g10510	Glyma07g14270	0.704577	0.00017452
Glyma17g12120	Glyma01g05230	0.704586	0.000174471
Glyma18g38350	Glyma05g23150	0.70459	0.00017445
Glyma07g37820	Glyma05g01390	0.704598	0.00017441
Glyma09g31890	Glyma11g03850	0.704603	0.000174382
Glyma13g26250	Glyma05g30940	0.704608	0.000174355
Glyma06g13440	Glyma05g01390	0.704609	0.000174349
Glyma05g15220	Glyma02g02630	0.70461	0.000174343
Glyma15g39160	Glyma04g40960	0.704612	0.000174332
Glyma18g32910	Glyma05g30940	0.704641	0.000174181
Glyma04g34640	Glyma01g04890	0.704645	0.000174159
Glyma03g38510	Glyma18g15970	0.704655	0.000174106
Glyma20g02910	Glyma19g33100	0.70466	0.000250823
Glyma04g39030	Glyma08g14130	0.704667	0.000174039
Glyma11g06330	Glyma06g20230	0.704669	0.000174029
Glyma08g45730	Glyma01g05230	0.704674	0.000174003
Glyma20g28100	Glyma19g01300	0.704682	0.000250659
Glyma17g02680	Glyma02g02290	0.704699	0.000173873
Glyma01g04920	Glyma17g16930	0.704706	0.000173835
Glyma16g25310	Glyma01g40450	0.704718	0.000173772
Glyma16g33160	Glyma09g37680	0.704735	0.000173679
Glyma19g38510	Glyma05g04990	0.704745	0.000173627
Glyma15g04780	Glyma01g05230	0.704748	0.000173608
Glyma13g42550	Glyma18g16390	0.70475	0.0001736
Glyma19g06800	Glyma13g23890	0.704764	0.000173526
Glyma06g34940	Glyma17g15380	0.704772	0.000173485
Glyma14g02860	Glyma06g20230	0.704776	0.000173464
Glyma20g33210	Glyma11g03850	0.704784	0.000249916
Glyma10g03730	Glyma13g23890	0.704785	0.000173411
Glyma01g45320	Glyma07g14270	0.704788	0.000173395
Glyma17g32880	Glyma02g28860	0.704795	0.000173359
Glyma19g01100	Glyma02g02630	0.704806	0.000173304
Glyma02g03410	Glyma05g30940	0.704812	0.000173272
Glyma15g09210	Glyma06g20230	0.704821	0.000173223
Glyma02g45910	Glyma18g01830	0.704826	0.000173196
Glyma01g44160	Glyma19g01300	0.704835	0.000173146
Glyma16g08020	Glyma07g05800	0.70485	0.000173068
Glyma19g34930	Glyma01g04890	0.704856	0.000173035
Glyma09g37120	Glyma07g05800	0.704857	0.000173034
Glyma19g02540	Glyma02g02290	0.70486	0.000173017
Glyma08g15740	Glyma02g02630	0.704872	0.000172954
Glyma17g03430	Glyma05g01390	0.704885	0.000172884
Glyma07g00300	Glyma06g20230	0.704894	0.000172835
Glyma17g12840	Glyma18g01830	0.70491	0.000172753
Glyma08g42200	Glyma03g34710	0.70491	0.00017275
Glyma02g44060	Glyma05g04990	0.704911	0.000172747
Glyma02g16310	Glyma05g30940	0.704917	0.000172712
Glyma07g35050	Glyma19g33100	0.704918	0.000172708
Glyma03g31740	Glyma08g40970	0.704935	0.000172619
Glyma15g23780	Glyma17g15380	0.704938	0.000172602
Glyma01g10060	Glyma19g02490	0.704941	0.000172586
Glyma04g24070	Glyma01g40450	0.704945	0.000172565
Glyma15g08030	Glyma18g15970	0.704953	0.000172526
Glyma09g31060	Glyma08g40970	0.704956	0.000172507
Glyma16g22050	Glyma18g15970	0.704963	0.000172471
Glyma06g07000	Glyma19g33100	0.704965	0.000172462
Glyma16g02290	Glyma05g23150	0.704967	0.00017245
Glyma12g35510	Glyma20g01770	0.704973	0.000172417
Glyma05g34080	Glyma15g18320	0.705004	0.000172253
Glyma06g30350	Glyma02g02290	0.705014	0.000172201
Glyma16g04710	Glyma05g04990	0.705016	0.00017219
Glyma12g06880	Glyma18g01830	0.705017	0.000172185
Glyma13g01530	Glyma08g14130	0.705024	0.000172147
Glyma12g06540	Glyma02g28860	0.705033	0.000172099
Glyma04g20330	Glyma05g01390	0.705054	0.000171992
Glyma01g39190	Glyma02g02290	0.705059	0.000171962
Glyma02g02680	Glyma08g14130	0.705062	0.00017195
Glyma16g27380	Glyma18g01830	0.705067	0.000171922
Glyma19g32660	Glyma08g14130	0.705069	0.000171909
Glyma13g44340	Glyma05g30940	0.705082	0.000171842
Glyma13g30000	Glyma06g20230	0.705096	0.000171768
Glyma14g07120	Glyma01g05230	0.70511	0.000171695
Glyma07g33600	Glyma08g14130	0.705111	0.00017169
Glyma17g11800	Glyma01g05230	0.705113	0.000171682
Glyma11g04840	Glyma17g16930	0.705123	0.000171629
Glyma15g15960	Glyma02g28860	0.705135	0.000171562
Glyma16g08120	Glyma05g30940	0.705136	0.00017156
Glyma02g01940	Glyma19g01300	0.70515	0.000171483
Glyma13g34740	Glyma05g01390	0.705155	0.000171459
Glyma13g04910	Glyma09g37410	0.705158	0.000171444
Glyma14g02860	Glyma05g30940	0.705167	0.000171393
Glyma10g32370	Glyma08g40970	0.705175	0.000171355
Glyma02g40440	Glyma11g03850	0.705189	0.00017128
Glyma09g00460	Glyma0041s00350	0.705204	0.0001712
Glyma15g29880	Glyma07g14270	0.705207	0.000171188
Glyma15g04430	Glyma05g01390	0.705207	0.000171186
Glyma07g13700	Glyma19g02490	0.705212	0.00017116
Glyma19g40830	Glyma18g15970	0.705215	0.000171146
Glyma06g10190	Glyma11g03850	0.705219	0.000171124
Glyma02g04310	Glyma02g28860	0.705227	0.000171079
Glyma04g05020	Glyma01g05230	0.70524	0.000171011
Glyma06g46950	Glyma20g01770	0.705244	0.000170989
Glyma01g26670	Glyma04g40960	0.705247	0.000170978
Glyma02g42560	Glyma15g18320	0.70525	0.000170962
Glyma01g40590	Glyma08g40970	0.705255	0.000170931
Glyma15g07800	Glyma20g01770	0.705258	0.000170918
Glyma15g24670	Glyma11g03850	0.705265	0.000170881
Glyma10g38070	Glyma05g01390	0.705267	0.000170872
Glyma08g02100	Glyma02g02290	0.705277	0.00017082
Glyma06g42980	Glyma07g05800	0.705283	0.000170789
Glyma14g06340	Glyma15g18320	0.705304	0.000170677
Glyma17g36400	Glyma07g14270	0.705316	0.000170613
Glyma16g07200	Glyma01g40450	0.705316	0.000170612
Glyma19g34520	Glyma08g40970	0.70533	0.000170542
Glyma05g03430	Glyma08g40970	0.705331	0.000170536
Glyma05g31740	Glyma18g15970	0.705331	0.000170535
Glyma07g31830	Glyma01g40450	0.705334	0.000170518
Glyma03g04990	Glyma19g02490	0.705335	0.000170517
Glyma07g33370	Glyma02g02290	0.705335	0.000170513
Glyma11g31750	Glyma07g05800	0.705343	0.000170474
Glyma10g41940	Glyma09g37410	0.705369	0.000170336
Glyma18g52540	Glyma11g37920	0.70537	0.000170331
Glyma19g28300	Glyma02g28860	0.705377	0.000170296
Glyma07g33400	Glyma05g04990	0.705386	0.000170247
Glyma15g41040	Glyma08g40970	0.70539	0.000170227
Glyma02g01550	Glyma06g20230	0.705391	0.000170223
Glyma11g37650	Glyma05g30940	0.705402	0.000170162
Glyma19g42160	Glyma17g15380	0.705418	0.00017008
Glyma02g46590	Glyma11g03850	0.705424	0.000170051
Glyma06g06870	Glyma18g15970	0.705428	0.000170029
Glyma07g33620	Glyma07g14270	0.705432	0.000170009
Glyma05g04990	Glyma11g20520	0.705437	0.000169981
Glyma13g00580	Glyma20g01770	0.705446	0.000169935
Glyma11g20420	Glyma15g18320	0.705447	0.000169927
Glyma08g03590	Glyma01g40450	0.705451	0.000169907
Glyma13g28710	Glyma19g01300	0.705462	0.000169849
Glyma10g01710	Glyma06g20230	0.705475	0.000169781
Glyma12g35590	Glyma07g14270	0.705482	0.000169748
Glyma10g03560	Glyma20g01770	0.705485	0.00016973
Glyma01g04690	Glyma13g23890	0.705487	0.000169722
Glyma13g25660	Glyma19g02490	0.705492	0.000169692
Glyma19g01090	Glyma18g15970	0.705495	0.000169679
Glyma15g09210	Glyma19g33100	0.705502	0.000169642
Glyma01g04600	Glyma08g14130	0.705507	0.000169617
Glyma05g31740	Glyma05g23150	0.705522	0.000169538
Glyma08g13690	Glyma10g07440	0.705528	0.000169505
Glyma17g33500	Glyma07g14270	0.705535	0.000169473
Glyma12g06540	Glyma07g05800	0.70555	0.000169391
Glyma11g14330	Glyma05g23150	0.705554	0.00016937
Glyma08g22200	Glyma11g03850	0.705559	0.000169345
Glyma19g28710	Glyma01g05230	0.705574	0.000169268
Glyma13g36720	Glyma11g03850	0.705593	0.00016917
Glyma07g35970	Glyma05g04990	0.705594	0.000169163
Glyma19g44260	Glyma19g33100	0.705606	0.000169102
Glyma01g06720	Glyma09g37410	0.705607	0.000169098
Glyma12g00570	Glyma06g13890	0.705609	0.000169087
Glyma02g01910	Glyma18g01830	0.705612	0.000169071
Glyma08g26530	Glyma03g34710	0.705614	0.000169063
Glyma17g34630	Glyma02g02290	0.705623	0.000169012
Glyma06g15000	Glyma17g16930	0.70564	0.000168924
Glyma11g16460	Glyma01g05230	0.705643	0.000168911
Glyma13g21320	Glyma07g05800	0.705652	0.000168862
Glyma14g00560	Glyma06g20230	0.705664	0.0001688
Glyma05g33700	Glyma01g05230	0.705668	0.000168779
Glyma06g05100	Glyma09g37410	0.705669	0.000168777
Glyma19g02100	Glyma01g05230	0.705683	0.000168702
Glyma20g35090	Glyma01g05230	0.705701	0.000243297
Glyma0041s00350	Glyma10g38280	0.70571	0.000243233
Glyma03g01760	Glyma08g14130	0.705713	0.000168548
Glyma14g10530	Glyma15g18320	0.705729	0.000168461
Glyma12g08530	Glyma01g40450	0.705731	0.000168456
Glyma06g00990	Glyma08g14130	0.70574	0.000168408
Glyma08g42930	Glyma08g40970	0.705744	0.000168384
Glyma02g45910	Glyma17g16930	0.705766	0.000168275
Glyma16g08120	Glyma11g37920	0.705769	0.000168256
Glyma10g14660	Glyma06g20230	0.70577	0.000168252
Glyma19g30260	Glyma05g30940	0.70577	0.000168252
Glyma02g40470	Glyma18g01830	0.705773	0.000168236
Glyma15g41110	Glyma02g02290	0.705786	0.000168168
Glyma16g25820	Glyma01g40450	0.705787	0.000168164
Glyma17g37480	Glyma18g01830	0.705789	0.000168154
Glyma12g08760	Glyma18g15970	0.705791	0.000168143
Glyma02g04360	Glyma20g01770	0.705794	0.000168127
Glyma04g09710	Glyma17g15380	0.705799	0.000168103
Glyma01g29410	Glyma05g04990	0.705834	0.000167921
Glyma14g36610	Glyma06g20230	0.705848	0.000167849
Glyma13g02580	Glyma09g37410	0.705852	0.000167826
Glyma08g13690	Glyma19g37380	0.705856	0.000167808
Glyma01g04600	Glyma05g23150	0.705864	0.000167765
Glyma18g03100	Glyma01g04890	0.705865	0.000167759
Glyma02g40030	Glyma19g33100	0.705877	0.000167698
Glyma06g46850	Glyma19g02490	0.705889	0.000167639
Glyma15g05490	Glyma09g37680	0.705904	0.000167561
Glyma02g12400	Glyma11g03850	0.705911	0.000167523
Glyma06g10190	Glyma07g14270	0.705914	0.000167507
Glyma18g52590	Glyma19g02490	0.705915	0.000167505
Glyma13g38810	Glyma01g40450	0.705917	0.000167493
Glyma17g03430	Glyma18g15970	0.70592	0.000167478
Glyma05g24080	Glyma05g01390	0.705924	0.000167456
Glyma18g00990	Glyma18g15970	0.70593	0.000167425
Glyma03g39550	Glyma01g04890	0.70595	0.000167321
Glyma17g14340	Glyma18g01830	0.705954	0.000167304
Glyma14g04020	Glyma02g02290	0.705967	0.000167237
Glyma13g28010	Glyma02g28860	0.705984	0.000167148
Glyma06g14420	Glyma20g01770	0.705985	0.000167141
Glyma05g06400	Glyma11g37920	0.705988	0.000167127
Glyma13g24280	Glyma18g15970	0.705991	0.000167113
Glyma13g07160	Glyma13g05270	0.706014	0.000166991
Glyma03g29850	Glyma09g37680	0.706017	0.00016698
Glyma18g02570	Glyma01g05230	0.706026	0.000166931
Glyma17g31120	Glyma09g37680	0.706043	0.000166844
Glyma01g35850	Glyma07g05800	0.706047	0.000166826
Glyma12g03370	Glyma05g04990	0.706051	0.000166806
Glyma19g40830	Glyma05g01390	0.706053	0.000166793
Glyma12g00570	Glyma05g01390	0.706054	0.000166787
Glyma09g38430	Glyma05g23150	0.706057	0.000166771
Glyma04g10600	Glyma05g30940	0.706067	0.000166719
Glyma03g25280	Glyma18g15970	0.706088	0.000166614
Glyma07g35200	Glyma02g02630	0.706091	0.000166601
Glyma12g02030	Glyma02g28860	0.706098	0.000166562
Glyma03g25280	Glyma05g01390	0.706103	0.000166539
Glyma08g45370	Glyma18g15970	0.70611	0.000166503
Glyma19g38510	Glyma07g05800	0.706117	0.000166468
Glyma08g11740	Glyma18g16390	0.706125	0.000166425
Glyma05g34080	Glyma01g05230	0.70613	0.0001664
Glyma07g40040	Glyma04g40960	0.706143	0.000166333
Glyma02g46590	Glyma08g14130	0.706146	0.000166316
Glyma07g11470	Glyma19g37380	0.706147	0.000166309
Glyma10g28610	Glyma09g37410	0.706149	0.000166304
Glyma02g15490	Glyma05g01390	0.70615	0.000166296
Glyma03g39500	Glyma08g40970	0.706158	0.000166254
Glyma11g31470	Glyma17g16930	0.706165	0.000166218
Glyma10g39540	Glyma15g18320	0.706176	0.000166162
Glyma12g08530	Glyma15g18320	0.706176	0.000166161
Glyma13g30050	Glyma19g01300	0.70618	0.000166142
Glyma12g03260	Glyma15g18320	0.706181	0.000166139
Glyma04g10600	Glyma11g03850	0.706181	0.000166137
Glyma06g42980	Glyma06g20230	0.706186	0.000166112
Glyma11g33300	Glyma05g04990	0.706188	0.0001661
Glyma08g45370	Glyma18g01830	0.706191	0.000166087
Glyma01g37520	Glyma02g02630	0.706208	0.000166002
Glyma01g39810	Glyma18g15970	0.706213	0.000165975
Glyma07g05050	Glyma19g02490	0.706219	0.000165945
Glyma12g03640	Glyma19g02490	0.706219	0.000165942
Glyma20g35020	Glyma07g05800	0.706228	0.000239564
Glyma18g41820	Glyma01g05230	0.706235	0.000165861
Glyma05g28560	Glyma13g23890	0.706246	0.000165806
Glyma09g03380	Glyma02g02290	0.706261	0.000165731
Glyma19g01330	Glyma02g28860	0.706285	0.000165608
Glyma14g15220	Glyma11g03850	0.706285	0.000165604
Glyma20g25100	Glyma17g16930	0.70629	0.000239131
Glyma10g25630	Glyma09g37410	0.706295	0.000165555
Glyma10g38070	Glyma19g01300	0.706306	0.000165498
Glyma06g21040	Glyma08g40970	0.706306	0.000165498
Glyma15g23380	Glyma11g03850	0.706312	0.000165466
Glyma03g29550	Glyma17g15380	0.706318	0.000165439
Glyma07g05110	Glyma11g37920	0.706321	0.00016542
Glyma05g04990	Glyma12g10710	0.706324	0.000165405
Glyma18g41450	Glyma19g01300	0.706346	0.000165298
Glyma01g02180	Glyma13g23890	0.706357	0.000165237
Glyma16g04800	Glyma06g20230	0.706361	0.000165217
Glyma13g36050	Glyma18g01830	0.706364	0.000165206
Glyma12g00880	Glyma18g16390	0.706379	0.000165129
Glyma01g37080	Glyma02g02630	0.70639	0.000165071
Glyma01g02100	Glyma09g37410	0.70642	0.000164921
Glyma17g10360	Glyma02g28860	0.706421	0.000164913
Glyma17g32880	Glyma18g16390	0.706441	0.000164812
Glyma04g03040	Glyma08g40970	0.706451	0.000164762
Glyma17g36910	Glyma17g16930	0.706458	0.000164727
Glyma09g34360	Glyma01g04890	0.706477	0.00016463
Glyma06g10190	Glyma13g23890	0.706479	0.000164621
Glyma08g22560	Glyma08g14130	0.706481	0.00016461
Glyma03g28770	Glyma02g02630	0.706509	0.000164465
Glyma13g38960	Glyma09g37680	0.706511	0.000164457
Glyma08g38220	Glyma02g02630	0.706511	0.000164455
Glyma07g11470	Glyma02g02630	0.706513	0.000164447
Glyma08g25090	Glyma06g20230	0.706523	0.000164395
Glyma13g13870	Glyma07g05800	0.706524	0.000164391
Glyma02g01500	Glyma08g40970	0.706528	0.000164371
Glyma05g08530	Glyma06g20230	0.706534	0.000164339
Glyma13g21320	Glyma19g33100	0.706536	0.000164332
Glyma07g36670	Glyma05g04990	0.706537	0.000164323
Glyma19g40160	Glyma02g28860	0.706541	0.000164307
Glyma15g09820	Glyma17g16930	0.706542	0.000164299
Glyma09g09740	Glyma05g23150	0.706544	0.000164289
Glyma11g11190	Glyma06g20230	0.706547	0.000164274
Glyma05g36660	Glyma07g05800	0.706556	0.000164227
Glyma10g30700	Glyma17g16930	0.706557	0.000164223
Glyma02g37470	Glyma02g28860	0.706563	0.000164195
Glyma02g25250	Glyma01g05230	0.706568	0.00016417
Glyma12g09990	Glyma13g23890	0.706578	0.000164117
Glyma20g03060	Glyma02g02630	0.706578	0.00023711
Glyma11g05150	Glyma02g28860	0.706585	0.00016408
Glyma17g02680	Glyma02g28860	0.706586	0.000164077
Glyma15g07400	Glyma19g33100	0.70659	0.000164057
Glyma03g26160	Glyma02g02630	0.706592	0.000164046
Glyma08g45730	Glyma17g16930	0.706602	0.000163995
Glyma03g41460	Glyma02g02630	0.706605	0.00016398
Glyma04g04920	Glyma11g37920	0.70661	0.000163955
Glyma06g13930	Glyma01g40450	0.706611	0.000163949
Glyma19g30070	Glyma07g05800	0.706621	0.000163899
Glyma13g02400	Glyma05g01390	0.706624	0.000163887
Glyma05g03050	Glyma05g04990	0.706629	0.000163862
Glyma17g05610	Glyma18g16390	0.70663	0.000163854
Glyma18g10270	Glyma02g02290	0.706633	0.000163837
Glyma13g32300	Glyma07g05800	0.706658	0.000163714
Glyma15g04430	Glyma09g16790	0.706659	0.000163708
Glyma11g06330	Glyma18g15970	0.706675	0.000163627
Glyma15g16290	Glyma04g40960	0.706678	0.00016361
Glyma11g13020	Glyma02g02290	0.706681	0.000163598
Glyma09g15380	Glyma20g01770	0.706685	0.000163574
Glyma19g05360	Glyma08g40970	0.706696	0.000163521
Glyma17g09130	Glyma05g30940	0.706706	0.000163472
Glyma10g33010	Glyma05g30940	0.706718	0.000163412
Glyma12g03600	Glyma02g28860	0.706722	0.000163389
Glyma01g44190	Glyma01g05230	0.706726	0.00016337
Glyma11g09390	Glyma18g15970	0.706735	0.000163324
Glyma05g36330	Glyma01g04890	0.706737	0.000163315
Glyma19g07680	Glyma01g05230	0.706754	0.000163228
Glyma06g03200	Glyma01g04890	0.70677	0.00016315
Glyma16g27420	Glyma08g40970	0.706785	0.000163072
Glyma20g24910	Glyma01g05230	0.706786	0.000235663
Glyma07g40040	Glyma10g07440	0.706805	0.000162973
Glyma09g01220	Glyma05g23150	0.706812	0.000162936
Glyma15g05490	Glyma09g16790	0.706814	0.000162929
Glyma10g23630	Glyma01g05230	0.706819	0.000162903
Glyma18g46330	Glyma08g40970	0.706821	0.00016289
Glyma17g13230	Glyma02g02290	0.706826	0.000162865
Glyma07g18550	Glyma01g40450	0.706827	0.000162863
Glyma02g42460	Glyma19g33100	0.70683	0.000162845
Glyma06g33380	Glyma02g02290	0.70683	0.000162845
Glyma13g06450	Glyma01g40450	0.706834	0.000162825
Glyma05g03410	Glyma17g16930	0.706841	0.000162789
Glyma17g13230	Glyma05g01390	0.70685	0.000162748
Glyma17g10490	Glyma18g45970	0.706851	0.000162741
Glyma13g31880	Glyma18g15970	0.706852	0.000162737
Glyma14g15220	Glyma08g40970	0.706873	0.000162632
Glyma16g25310	Glyma08g40970	0.706905	0.000162468
Glyma09g39280	Glyma05g04990	0.706913	0.000162428
Glyma13g01530	Glyma19g01300	0.706916	0.000162413
Glyma02g10180	Glyma08g40970	0.706927	0.00016236
Glyma15g27510	Glyma02g02290	0.706928	0.000162356
Glyma02g26410	Glyma01g04890	0.706934	0.000162322
Glyma09g01880	Glyma10g07440	0.706942	0.000162286
Glyma04g12200	Glyma18g15970	0.70695	0.000162246
Glyma16g08120	Glyma11g03850	0.706954	0.000162224
Glyma02g09460	Glyma02g02290	0.706955	0.000162219
Glyma01g43510	Glyma17g15380	0.706962	0.000162182
Glyma15g21890	Glyma17g16930	0.706967	0.000162159
Glyma16g26710	Glyma11g03850	0.70697	0.000162143
Glyma07g14770	Glyma13g23890	0.706973	0.000162131
Glyma20g17440	Glyma13g23890	0.706974	0.000234362
Glyma12g30910	Glyma19g33100	0.706979	0.0001621
Glyma09g36490	Glyma18g16390	0.706987	0.000162059
Glyma17g13230	Glyma05g30940	0.706988	0.000162056
Glyma10g17870	Glyma08g40970	0.706995	0.000162019
Glyma10g42500	Glyma04g40960	0.707003	0.000161979
Glyma17g33500	Glyma01g40450	0.707009	0.00016195
Glyma11g07970	Glyma18g15970	0.707013	0.00016193
Glyma10g04700	Glyma02g02290	0.707018	0.000161903
Glyma08g39830	Glyma08g40970	0.707029	0.000161848
Glyma04g03040	Glyma02g02290	0.707033	0.000161829
Glyma08g18370	Glyma06g20230	0.707034	0.000161821
Glyma10g31810	Glyma17g16930	0.707037	0.000161807
Glyma03g07890	Glyma09g37410	0.707043	0.000161777
Glyma01g44400	Glyma19g33100	0.707044	0.000161772
Glyma19g01100	Glyma05g01390	0.707053	0.000161729
Glyma12g23480	Glyma01g05230	0.707059	0.0001617
Glyma08g43990	Glyma09g16790	0.707068	0.000161655
Glyma10g43200	Glyma06g20230	0.707072	0.000161632
Glyma02g16860	Glyma02g02630	0.707074	0.000161624
Glyma10g42310	Glyma05g30940	0.707076	0.000161614
Glyma17g11970	Glyma11g37920	0.707087	0.000161559
Glyma17g10490	Glyma18g14910	0.707094	0.000161522
Glyma17g13970	Glyma11g37920	0.707097	0.000161508
Glyma06g08710	Glyma05g04990	0.707099	0.000161498
Glyma20g17440	Glyma08g14130	0.707105	0.000233463
Glyma16g04710	Glyma09g37680	0.707121	0.000161391
Glyma08g11740	Glyma01g05230	0.707124	0.000161376
Glyma16g12080	Glyma01g05230	0.707131	0.00016134
Glyma15g03750	Glyma19g33100	0.707133	0.000161329
Glyma04g31190	Glyma11g37920	0.707143	0.000161282
Glyma04g08480	Glyma02g28860	0.707147	0.000161261
Glyma17g13990	Glyma08g40970	0.707147	0.000161258
Glyma08g12000	Glyma08g40970	0.70716	0.000161195
Glyma06g01310	Glyma18g01830	0.707163	0.000161181
Glyma15g07080	Glyma13g23890	0.707164	0.000161175
Glyma10g04610	Glyma01g05230	0.707174	0.000161125
Glyma14g06720	Glyma02g28860	0.707178	0.000161106
Glyma02g16310	Glyma18g01830	0.707179	0.0001611
Glyma13g35470	Glyma09g37680	0.70719	0.000161048
Glyma11g37210	Glyma18g15970	0.70719	0.000161046
Glyma03g14440	Glyma17g16930	0.707192	0.000161033
Glyma04g36980	Glyma19g33100	0.707215	0.000160922
Glyma13g20940	Glyma02g02290	0.707219	0.000160903
Glyma08g17280	Glyma11g03850	0.707225	0.000160871
Glyma04g33750	Glyma05g04990	0.707225	0.000160871
Glyma06g15190	Glyma11g03850	0.707247	0.000160763
Glyma14g09440	Glyma13g23890	0.70725	0.000160748
Glyma16g26710	Glyma19g33100	0.707262	0.000160687
Glyma10g04390	Glyma13g23890	0.707265	0.000160672
Glyma20g05640	Glyma20g01770	0.707267	0.000232345
Glyma10g35820	Glyma18g01830	0.707269	0.000160654
Glyma04g38600	Glyma18g01830	0.707295	0.000160525
Glyma01g17350	Glyma19g33100	0.707302	0.000160487
Glyma01g44170	Glyma05g04990	0.707317	0.000160414
Glyma11g01080	Glyma01g40450	0.707321	0.000160393
Glyma10g00470	Glyma01g04890	0.707334	0.000160331
Glyma12g07560	Glyma19g33100	0.707346	0.000160269
Glyma16g01640	Glyma02g02290	0.707347	0.000160265
Glyma01g01450	Glyma03g34710	0.707352	0.00016024
Glyma13g30050	Glyma08g40970	0.707361	0.000160194
Glyma04g06570	Glyma19g33100	0.707365	0.000160176
Glyma08g20070	Glyma08g40970	0.70737	0.000160151
Glyma10g43200	Glyma18g15970	0.707377	0.000160115
Glyma01g07530	Glyma05g04990	0.707389	0.00016006
Glyma04g34640	Glyma01g05230	0.707389	0.000160058
Glyma03g41460	Glyma17g16930	0.70739	0.00016005
Glyma06g00400	Glyma18g15970	0.707396	0.000160021
Glyma20g02340	Glyma05g04990	0.707399	0.000231441
Glyma08g41570	Glyma05g30940	0.707406	0.000159973
Glyma05g33600	Glyma02g28860	0.707412	0.000159943
Glyma12g23480	Glyma09g16790	0.707418	0.000159916
Glyma07g34400	Glyma05g23150	0.707424	0.000159884
Glyma13g40460	Glyma15g18320	0.707442	0.000159797
Glyma20g34790	Glyma20g01770	0.707464	0.000231002
Glyma12g02160	Glyma02g28860	0.707471	0.000159653
Glyma11g18290	Glyma19g37380	0.707474	0.000159639
Glyma05g26330	Glyma07g14270	0.707474	0.000159638
Glyma18g52590	Glyma19g33100	0.707474	0.000159637
Glyma09g38620	Glyma08g14130	0.707487	0.000159574
Glyma09g39280	Glyma17g15380	0.707495	0.000159531
Glyma17g16930	Glyma11g03850	0.707498	0.000159517
Glyma04g34660	Glyma02g02630	0.707502	0.0001595
Glyma01g44160	Glyma08g40970	0.707504	0.000159487
Glyma11g08210	Glyma06g20230	0.707513	0.000159444
Glyma10g36550	Glyma19g02490	0.70752	0.000159411
Glyma06g17550	Glyma07g05800	0.707528	0.00015937
Glyma18g06850	Glyma08g40970	0.707533	0.000159345
Glyma14g34470	Glyma01g05230	0.707539	0.000159318
Glyma01g26590	Glyma17g15380	0.707557	0.000159226
Glyma11g03560	Glyma18g16390	0.707573	0.000159146
Glyma07g06240	Glyma18g01830	0.707591	0.00015906
Glyma02g16930	Glyma19g33100	0.707599	0.000159021
Glyma06g17610	Glyma17g15380	0.707621	0.000158913
Glyma03g28500	Glyma11g03850	0.707621	0.00015891
Glyma16g19490	Glyma07g14270	0.707624	0.000158899
Glyma15g06350	Glyma02g28860	0.707624	0.000158897
Glyma12g02180	Glyma01g05230	0.70763	0.000158868
Glyma13g37230	Glyma18g15970	0.707633	0.000158853
Glyma10g07430	Glyma19g33100	0.707641	0.000158815
Glyma13g39880	Glyma05g23150	0.707652	0.00015876
Glyma17g08160	Glyma05g01390	0.707655	0.000158746
Glyma04g41000	Glyma01g40450	0.707664	0.000158701
Glyma08g04870	Glyma05g30940	0.707674	0.000158651
Glyma14g34330	Glyma17g15380	0.707692	0.000158561
Glyma13g22980	Glyma02g02290	0.7077	0.000158523
Glyma13g33920	Glyma04g40960	0.707704	0.000158504
Glyma14g39740	Glyma09g16790	0.707708	0.000158483
Glyma07g40060	Glyma07g05800	0.707709	0.000158479
Glyma14g36690	Glyma09g37410	0.707716	0.000158445
Glyma01g02180	Glyma01g04890	0.707753	0.000158262
Glyma04g38100	Glyma05g01390	0.707757	0.000158243
Glyma11g13020	Glyma08g40970	0.707775	0.000158155
Glyma05g04990	Glyma11g02960	0.707783	0.000158118
Glyma13g34840	Glyma05g04990	0.707786	0.000158102
Glyma17g34630	Glyma08g40970	0.707809	0.000157988
Glyma12g05140	Glyma02g28860	0.707811	0.00015798
Glyma15g08030	Glyma07g14270	0.707819	0.000157942
Glyma19g41870	Glyma15g18320	0.707839	0.000157844
Glyma11g01080	Glyma01g04890	0.707847	0.000157805
Glyma10g28620	Glyma07g14270	0.707853	0.000157772
Glyma06g01760	Glyma11g03850	0.707861	0.000157734
Glyma02g12690	Glyma05g04990	0.707865	0.000157715
Glyma07g03490	Glyma02g28860	0.707865	0.000157713
Glyma14g02860	Glyma05g01390	0.707895	0.000157569
Glyma04g43070	Glyma08g14130	0.707915	0.000157469
Glyma04g40920	Glyma01g05230	0.707917	0.00015746
Glyma15g07080	Glyma11g37920	0.707927	0.000157411
Glyma04g36670	Glyma09g37680	0.70794	0.000157347
Glyma11g04840	Glyma04g04310	0.707954	0.000157282
Glyma01g32900	Glyma17g15380	0.707958	0.00015726
Glyma19g42180	Glyma18g01830	0.707965	0.000157227
Glyma08g12010	Glyma02g02630	0.707981	0.00015715
Glyma04g04060	Glyma06g20230	0.707986	0.000157127
Glyma03g26160	Glyma18g15970	0.708001	0.00015705
Glyma01g42880	Glyma15g18320	0.708004	0.000157036
Glyma14g00880	Glyma20g01770	0.708022	0.000156947
Glyma15g10840	Glyma18g01830	0.708028	0.00015692
Glyma09g03600	Glyma07g14270	0.708029	0.000156916
Glyma17g08810	Glyma05g23150	0.708047	0.000156829
Glyma11g34730	Glyma11g37920	0.708065	0.000156738
Glyma11g00910	Glyma05g30940	0.708065	0.000156738
Glyma11g29000	Glyma08g40970	0.708066	0.000156734
Glyma18g52590	Glyma02g02290	0.708091	0.000156612
Glyma14g38600	Glyma09g37410	0.708097	0.000156584
Glyma08g17600	Glyma18g15970	0.708103	0.000156553
Glyma15g03020	Glyma06g20230	0.708116	0.000156492
Glyma19g28410	Glyma04g40960	0.708132	0.000156416
Glyma10g35560	Glyma19g33100	0.708135	0.0001564
Glyma06g01300	Glyma20g01770	0.708137	0.000156389
Glyma06g46850	Glyma01g05230	0.708158	0.00015629
Glyma19g32470	Glyma01g05230	0.70816	0.000156276
Glyma10g42310	Glyma01g40450	0.708165	0.000156255
Glyma07g15170	Glyma20g01770	0.708185	0.000156157
Glyma05g05020	Glyma06g13890	0.70819	0.000156134
Glyma04g34660	Glyma05g04990	0.708192	0.000156122
Glyma19g40830	Glyma06g20230	0.708193	0.000156116
Glyma06g08960	Glyma01g40450	0.708199	0.00015609
Glyma05g35800	Glyma01g04890	0.708202	0.000156076
Glyma18g04780	Glyma08g14130	0.708202	0.000156073
Glyma18g52060	Glyma18g15970	0.708203	0.000156069
Glyma05g05190	Glyma09g37680	0.708209	0.000156041
Glyma02g03770	Glyma05g01390	0.70821	0.000156037
Glyma16g04710	Glyma02g02290	0.708218	0.000155998
Glyma19g36220	Glyma07g05800	0.708219	0.000155991
Glyma01g42340	Glyma20g01770	0.708231	0.000155936
Glyma19g08720	Glyma11g03850	0.708231	0.000155935
Glyma15g14000	Glyma09g37680	0.708236	0.000155909
Glyma05g03410	Glyma02g02290	0.708238	0.000155898
Glyma14g02860	Glyma08g14130	0.708239	0.000155895
Glyma02g12650	Glyma08g14130	0.708266	0.000155767
Glyma09g28880	Glyma05g30940	0.708274	0.000155729
Glyma16g02310	Glyma0041s00350	0.708279	0.000155704
Glyma17g07990	Glyma13g23890	0.708285	0.000155675
Glyma13g30090	Glyma18g15970	0.708289	0.000155652
Glyma14g36150	Glyma09g16790	0.70829	0.000155648
Glyma14g14750	Glyma02g02630	0.708301	0.000155594
Glyma02g11560	Glyma17g16930	0.70831	0.000155554
Glyma06g10190	Glyma18g15970	0.708312	0.000155544
Glyma13g31880	Glyma01g05230	0.708315	0.000155529
Glyma12g31600	Glyma02g02630	0.708319	0.000155508
Glyma19g43000	Glyma01g05230	0.708321	0.0001555
Glyma01g42340	Glyma05g23150	0.708328	0.000155465
Glyma05g36770	Glyma05g04990	0.708329	0.00015546
Glyma09g40770	Glyma09g16790	0.708331	0.000155451
Glyma13g40460	Glyma17g15380	0.708344	0.000155388
Glyma02g01910	Glyma08g40970	0.708346	0.000155381
Glyma04g03040	Glyma13g23890	0.708346	0.000155378
Glyma16g26200	Glyma18g16390	0.708385	0.000155192
Glyma03g01520	Glyma09g16790	0.708388	0.000155174
Glyma01g20790	Glyma17g16930	0.70839	0.000155168
Glyma10g42560	Glyma19g33100	0.70839	0.000155165
Glyma10g35820	Glyma19g01300	0.708392	0.000155156
Glyma12g06880	Glyma15g18320	0.708399	0.000155121
Glyma06g10780	Glyma19g33100	0.708406	0.00015509
Glyma06g10540	Glyma11g37920	0.708407	0.000155083
Glyma03g38610	Glyma19g33100	0.708411	0.000155065
Glyma05g31740	Glyma09g37680	0.708417	0.000155036
Glyma07g11470	Glyma08g14130	0.708439	0.000154932
Glyma02g12650	Glyma05g30940	0.708447	0.00015489
Glyma17g17400	Glyma11g37920	0.708457	0.000154846
Glyma13g28710	Glyma05g01390	0.708468	0.00015479
Glyma18g52060	Glyma02g02290	0.708477	0.000154745
Glyma11g37920	Glyma05g04990	0.708478	0.000154744
Glyma05g32100	Glyma19g02490	0.708484	0.000154714
Glyma09g09120	Glyma17g15380	0.708501	0.000154632
Glyma16g12080	Glyma02g28860	0.708501	0.00015463
Glyma12g06430	Glyma09g37680	0.708517	0.000154553
Glyma11g37920	Glyma14g07710	0.708537	0.00015446
Glyma14g15220	Glyma01g05230	0.708539	0.00015445
Glyma01g36600	Glyma18g15970	0.708546	0.000154418
Glyma06g47800	Glyma17g15380	0.708552	0.000154388
Glyma17g34630	Glyma19g01300	0.708562	0.00015434
Glyma06g00790	Glyma02g28860	0.708573	0.000154287
Glyma01g42200	Glyma11g03850	0.708576	0.000154273
Glyma15g16270	Glyma01g40450	0.708591	0.0001542
Glyma20g03920	Glyma19g02490	0.708591	0.000223423
Glyma15g29860	Glyma17g16930	0.708594	0.000154184
Glyma14g40470	Glyma20g01770	0.708596	0.000154177
Glyma20g26820	Glyma06g13890	0.708596	0.000223388
Glyma18g01830	Glyma06g07330	0.708607	0.000154125
Glyma06g03040	Glyma04g40960	0.708623	0.000154047
Glyma17g37570	Glyma19g33100	0.708624	0.000154041
Glyma18g47720	Glyma0041s00350	0.708639	0.00015397
Glyma02g05570	Glyma05g04990	0.708643	0.00015395
Glyma15g17250	Glyma02g02290	0.70866	0.000153872
Glyma12g03600	Glyma17g16930	0.70867	0.000153821
Glyma13g30050	Glyma05g01390	0.708671	0.000153818
Glyma04g38600	Glyma06g20230	0.708672	0.000153812
Glyma09g04740	Glyma10g07440	0.708672	0.000153811
Glyma11g13020	Glyma17g16930	0.708682	0.000153764
Glyma01g06010	Glyma02g02630	0.708692	0.000153717
Glyma07g09190	Glyma20g01770	0.708693	0.000153711
Glyma06g15000	Glyma07g14270	0.708696	0.000153699
Glyma05g04960	Glyma08g14130	0.708702	0.00015367
Glyma19g05040	Glyma18g15970	0.708702	0.000153666
Glyma09g15860	Glyma02g02630	0.708703	0.000153665
Glyma08g09470	Glyma17g15380	0.708707	0.000153645
Glyma14g36890	Glyma01g40450	0.708708	0.000153641
Glyma10g28600	Glyma01g04890	0.708708	0.00015364
Glyma16g32420	Glyma17g15380	0.708709	0.000153636
Glyma20g01550	Glyma05g01390	0.708717	0.00022259
Glyma08g07200	Glyma06g13890	0.708719	0.000153589
Glyma06g13390	Glyma02g28860	0.708719	0.000153588
Glyma18g19360	Glyma06g20230	0.708728	0.000153543
Glyma12g13290	Glyma13g23890	0.708732	0.000153527
Glyma18g10070	Glyma01g40450	0.708734	0.000153517
Glyma14g00540	Glyma04g40960	0.708745	0.000153463
Glyma14g40610	Glyma20g01770	0.708751	0.000153433
Glyma08g20080	Glyma05g04990	0.708752	0.000153431
Glyma18g02960	Glyma06g20230	0.708756	0.000153413
Glyma08g08320	Glyma06g13890	0.708756	0.000153409
Glyma06g41180	Glyma07g05800	0.708764	0.000153374
Glyma19g04030	Glyma02g02290	0.708765	0.000153368
Glyma17g07580	Glyma06g13890	0.708768	0.000153352
Glyma07g11180	Glyma01g40450	0.708773	0.00015333
Glyma18g03100	Glyma02g02290	0.708776	0.000153314
Glyma10g09990	Glyma08g40970	0.708795	0.000153223
Glyma06g00800	Glyma06g20230	0.708802	0.000153192
Glyma04g07580	Glyma19g01300	0.70881	0.000153155
Glyma19g07680	Glyma06g20230	0.708829	0.000153064
Glyma01g41630	Glyma02g28860	0.708847	0.000152975
Glyma02g12650	Glyma13g23890	0.708856	0.000152935
Glyma20g29960	Glyma19g33100	0.708858	0.000221661
Glyma07g00800	Glyma05g30940	0.708863	0.000152901
Glyma07g36230	Glyma01g05230	0.708867	0.000152883
Glyma02g41850	Glyma07g14270	0.708883	0.000152805
Glyma02g16530	Glyma08g40970	0.708889	0.000152776
Glyma18g51410	Glyma02g28860	0.708913	0.000152664
Glyma09g39280	Glyma01g05230	0.708932	0.00015257
Glyma15g16370	Glyma09g37680	0.708936	0.000152552
Glyma14g03200	Glyma19g37380	0.708937	0.000152548
Glyma11g23370	Glyma08g40970	0.708941	0.000152532
Glyma08g46830	Glyma08g40970	0.70895	0.000152487
Glyma06g44630	Glyma19g02490	0.708951	0.000152483
Glyma11g15470	Glyma20g01770	0.708954	0.00015247
Glyma06g10340	Glyma18g15970	0.708968	0.000152401
Glyma08g12640	Glyma02g28860	0.708968	0.0001524
Glyma18g50020	Glyma08g40970	0.708976	0.000152365
Glyma18g48670	Glyma15g18320	0.708998	0.00015226
Glyma06g00400	Glyma17g15380	0.709	0.000152249
Glyma13g41910	Glyma13g23890	0.709004	0.000152232
Glyma15g39160	Glyma05g30940	0.709018	0.000152167
Glyma17g10490	Glyma05g01060	0.709026	0.000152128
Glyma15g18290	Glyma02g02290	0.709033	0.000152094
Glyma16g33160	Glyma09g37410	0.709044	0.000152043
Glyma01g39190	Glyma05g30940	0.709044	0.000152042
Glyma07g36670	Glyma05g01390	0.709046	0.00015203
Glyma09g31890	Glyma19g01300	0.709048	0.000152024
Glyma12g34570	Glyma0041s00350	0.709069	0.000151922
Glyma07g33370	Glyma17g15380	0.709084	0.000151851
Glyma07g32240	Glyma17g16930	0.709105	0.000151751
Glyma15g09050	Glyma18g16390	0.709123	0.000151668
Glyma09g38620	Glyma06g20230	0.709132	0.000151627
Glyma08g42080	Glyma02g28860	0.709135	0.00015161
Glyma19g05040	Glyma0041s00350	0.709139	0.000151591
Glyma15g09210	Glyma02g28860	0.709155	0.000151515
Glyma15g03750	Glyma01g05230	0.709157	0.000151508
Glyma13g23720	Glyma19g37380	0.709177	0.000151414
Glyma17g16930	Glyma01g41580	0.709179	0.000151401
Glyma05g33980	Glyma01g05230	0.709183	0.000151384
Glyma07g04870	Glyma20g01770	0.709202	0.000151296
Glyma15g15350	Glyma09g16790	0.709202	0.000151294
Glyma08g20920	Glyma08g40970	0.709211	0.000151254
Glyma14g24660	Glyma02g02630	0.709212	0.000151247
Glyma08g10570	Glyma05g30940	0.709214	0.000151238
Glyma08g40610	Glyma09g16790	0.709222	0.000151198
Glyma14g00360	Glyma01g05230	0.709226	0.000151181
Glyma08g26830	Glyma18g01830	0.709246	0.000151087
Glyma04g07600	Glyma13g00310	0.70925	0.000151068
Glyma08g21560	Glyma17g15380	0.709251	0.000151066
[truncated: 23,123 more rows]
